# Supplementary material for: Exome sequencing covers >98% of mutations identified on targeted next generation sequencing panels
Source: PLoS One. 2017 Feb 2;12(2):e0170843. doi: 10.1371/journal.pone.0170843 (PMC5289469; doi:10.1371/journal.pone.0170843)
Supplement: S1 Table — (XLSX) [file pone.0170843.s001.xlsx]

## Sheet: S1 Table
S1 Table. Pathogenic variant coverage by gene
Disease	Gene	Pathogenic variant positions with >10X coverage across all 100 WES samples			Pathogenic variant positions with >10X coverage in each WES sample
		Positions covered, n	Positions covered, n	% Positions covered	Positions covered, n	Positions covered, n	% Positions covered
Cancer	APC	26	27	0.963	2699	2700	1
	ATM	97	104	0.933	10338	10400	0.994038
	BARD1	14	14	1	1400	1400	1
	BMPR1A	9	9	1	900	900	1
	BRCA1	231	231	1	23100	23100	1
	BRCA2	312	314	0.993631	31371	31400	0.999076
	BRIP1	23	25	0.92	2401	2500	0.96
	CDH1	21	21	1	2100	2100	1
	CDKN2A	1	2	0.5	151	200	0.755
	CHEK2	24a	24	1	2400a	2400	1
	FH	4	4	1	400	400	1
	FLCN	4	4	1	400	400	1
	MAX	2	2	1	200	200	1
	MITF	1	1	1	100	100	1
	MLH1	63	63	1	6300	6300	1
	MRE11A	10	11	0.909	1085	1100	0.986
	MSH2	58	60	0.966667	5990	6000	0.998333
	MSH6	73	77	0.948052	7694	7700	0.999221
	MUTYH	24	24	1	2400	2400	1
	NBN	15	15	1	1500	1500	1
	NF1	20	20	1	2000	2000	1
	PALB2	48	49	0.98	4898	4900	1
	PMS2	25b	28	0.893	2682c	2800	0.957857
	PTEN	38	39	0.974359	3899	3900	0.999744
	RAD50	27	30	0.9	2995	3000	0.998
	RAD51C	17	17	1	1700	1700	1
	RAD51D	13	13	1	1300	1300	1
	RET	2	3	0.667	298	300	0.993
	SDHA	3	3	1	300	300	1
	SDHB	22	22	1	2200	2200	1
	SDHC	3	3	1	300	300	1
	SDHD	3	3	1	300	300	1
	SMAD4	7	7	1	700	700	1
	STK11	13	15	0.867	1483	1500	0.988667
	TMEM127	2	2	1	200	200	1
	TP53	61	61	1	6100	6100	1
	TSC1	1	1	1	100	100	1
	TSC2	1	1	1	100	100	1
	VHL	1	1	1	100	100	1
Cardiovascular	ANK2	1	1	1	100	100	1
	BAG3	1	1	1	100	100	1
	DSP	2	2	1	200	200	1
	EMD	0	1	0	97	100	0.97
	GLA	1	1	1	100	100	1
	KCNH2	2	2	1	200	200	1
	KCNQ1	2	2	1	200	200	1
	LMNA	3	3	1	300	300	1
	MYBPC3	11	11	1	1100	1100	1
	MYH7	8d	8	1	800d	800	1
	MYL3	1	1	1	100	100	1
	PKP2	1	1	1	100	100	1
	PLN	1	1	1	100	100	1
	PTPN11	2	2	1	200	200	1
	RYR2	2	2	1	200	200	1
	SCN5A	2	2	1	200	200	1
	TNNI3	1	1	1	100	100	1
	TNNT2	2	2	1	200	200	1
	TTN	7	8	0.875	783	800	0.979
	TTR	1	1	1	100	100	1
Marfan/TAAD	ACTA2	3	3	1	300	300	1
	CBS	1	2	0.5	188	200	0.94
	COL3A1	3	3	1	300	300	1
	FBN1	32	33	0.969697	3299	3300	0.999697
	FBN2	2	2	1	200	200	1
	MYH11	1	1	1	100	100	1
	SLC2A10	2	2	1	200	200	1
	TGFBR1	2	2	1	200	200	1
	TGFBR2	4	4	1	400	400	1
PCD	CFTR	16	16	1	1600	1600	1
	DNAAF2	1	1	1	100	100	1
	DNAH5	26	26	1	2600	2600	1
	DNAI1	5	5	1	500	500	1
	RPGR	1	2	0.5	181	200	0.905
	RSPH4A	4	4	1	400	400	1
	RSPH9	1	1	1	100	100	1
XLID	ATRX	2	3	0.667	298	300	0.993
	BRWD3	1	1	1	100	100	1
	CUL4B	0	1	0	97	100	0.97
	DLG3	1	1	1	100	100	1
	GRIA3	2	2	1	200	200	1
	HPRT1	1	1	1	100	100	1
	KDM5C	1	1	1	100	100	1
	L1CAM	1	1	1	100	100	1
	MAOA	1	1	1	100	100	1
	MECP2	1	4	0.25	374	400	0.935
	MTM1	1	1	1	100	100	1
	PQBP1	1	1	1	100	100	1
	SLC16A2	1	2	0.5	197	200	0.985
	SLC9A6	1	1	1	100	100	1
	SYN1	1	1	1	100	100	1
	UBE2A	1	1	1	100	100	1
TAAD, thoracic aortic aneurysms and dissections; PCD, primary ciliary dyskinesia; XLID, X-linked intellectual disability; WES, whole exome sequencing
aincludes three alterations located in exons exhibiting high sequence homology; bincludes three alterations located in exons exhibiting high sequence homology; cincludes five alterations located in exons exhibiting high sequence homology; dincludes one alteration located in an exon exhibiting high sequence homology
