# Supplementary material for: Exome sequencing covers >98% of mutations identified on targeted next generation sequencing panels
Source: PLoS One. 2017 Feb 2;12(2):e0170843. doi: 10.1371/journal.pone.0170843 (PMC5289469; doi:10.1371/journal.pone.0170843)
Supplement: S2 Table — (XLSX) [file pone.0170843.s002.xlsx]

## Sheet: S2 Table
S2 Table. Coverage summary for 100 WES samples
Sample ID	% Bases >=10X	Mean coverage, X
EXOME_1	95.93	101.21
EXOME_2	95.66	97.51
EXOME_3	95.05	85.6
EXOME_4	95.02	86.11
EXOME_5	94.19	86.65
EXOME_6	94	97.86
EXOME_7	95.7	107.52
EXOME_8	95.67	93.85
EXOME_9	95.72	102.18
EXOME_10	95.82	101.94
EXOME_11	94.95	86.42
EXOME_12	96.02	112.64
EXOME_13	95.63	102.57
EXOME_14	95.09	88.08
EXOME_15	95	92.99
EXOME_16	94.98	85.15
EXOME_17	95.22	85.46
EXOME_18	95.6	89.43
EXOME_19	95.41	95.34
EXOME_20	95.18	113.67
EXOME_21	94.2	88.3
EXOME_22	94.6	104.2
EXOME_23	94.03	86.47
EXOME_24	94.94	89.78
EXOME_25	94.79	86.67
EXOME_26	95.79	99.54
EXOME_27	95.79	104.45
EXOME_28	95.6	99.64
EXOME_29	95.81	110.67
EXOME_30	94.6	98.35
EXOME_31	94.93	85.88
EXOME_32	94.61	96.45
EXOME_33	95.85	98.82
EXOME_34	94.96	111.49
EXOME_35	95.72	105.2
EXOME_36	95.8	108.12
EXOME_37	95.34	94.22
EXOME_38	94.98	80.4
EXOME_39	95.81	109.2
EXOME_40	95.09	109
EXOME_41	94.7	91.05
EXOME_42	94.83	88.81
EXOME_43	95.5	99.73
EXOME_44	95.84	98.3
EXOME_45	94.4	114.22
EXOME_46	94.58	101.64
EXOME_47	94.75	93.2
EXOME_48	94.97	89.7
EXOME_49	95.48	85.96
EXOME_50	95.34	86.92
EXOME_51	94.83	95.56
EXOME_52	94.66	80.21
EXOME_53	94.83	94.77
EXOME_54	94.57	85.5
EXOME_55	94.46	88.13
EXOME_56	94.79	90.86
EXOME_57	95.03	95.99
EXOME_58	94.78	92.51
EXOME_59	92.88	93.3
EXOME_60	93.36	101.67
EXOME_61	93.83	93.95
EXOME_62	94.13	85.7
EXOME_63	94.72	100.38
EXOME_64	94.64	85.62
EXOME_65	94.51	96.41
EXOME_66	95.91	107.36
EXOME_67	94.35	92.68
EXOME_68	94.72	94.69
EXOME_69	94.09	91.28
EXOME_70	94.53	95.12
EXOME_71	95.02	100.4
EXOME_72	95.09	104.43
EXOME_73	94.6	88.7
EXOME_74	94.29	90.73
EXOME_75	94.55	90.55
EXOME_76	94.49	87.84
EXOME_77	94.7	94.76
EXOME_78	94.55	93.25
EXOME_79	95	87.56
EXOME_80	93.84	87.18
EXOME_81	94.27	91.7
EXOME_82	94.09	90.97
EXOME_83	94.8	92.2
EXOME_84	95.16	90.03
EXOME_85	94.65	96.39
EXOME_86	94.29	95.71
EXOME_87	94.33	99.09
EXOME_88	94.46	107.81
EXOME_89	94.09	87.92
EXOME_90	93.69	85.75
EXOME_91	93.6	92.08
EXOME_92	93.59	85.69
EXOME_93	93.93	85.02
EXOME_94	94.1	87.41
EXOME_95	94.41	86.7
EXOME_96	94.24	90.02
EXOME_97	93.98	94.72
EXOME_98	94.08	91.45
EXOME_99	94.74	86.14
EXOME_100	94.07	96.09
