# Supplementary material for: Exome sequencing covers >98% of mutations identified on targeted next generation sequencing panels
Source: PLoS One. 2017 Feb 2;12(2):e0170843. doi: 10.1371/journal.pone.0170843 (PMC5289469; doi:10.1371/journal.pone.0170843)
Supplement: S3 Table — (XLSX) [file pone.0170843.s003.xlsx]

## Sheet: S3 Table
S3 Table. Pathogenic variant position coverage for 100 WES samples
Gene	Isoform	Coding change	Protein change	Coding exon/intron number	Chromosome	Start position	Stop position	EXOME_1	EXOME_2	EXOME_3	EXOME_4	EXOME_5	EXOME_6	EXOME_7	EXOME_8	EXOME_9	EXOME_10	EXOME_11	EXOME_12	EXOME_13	EXOME_14	EXOME_15	EXOME_16	EXOME_17	EXOME_18	EXOME_19	EXOME_20	EXOME_21	EXOME_22	EXOME_23	EXOME_24	EXOME_25	EXOME_26	EXOME_27	EXOME_28	EXOME_29	EXOME_30	EXOME_31	EXOME_32	EXOME_33	EXOME_34	EXOME_35	EXOME_36	EXOME_37	EXOME_38	EXOME_39	EXOME_40	EXOME_41	EXOME_42
ACTA2	NM_001613	c.445C>T	p.R149C	CDS 4 (c.370_454)	10	90701550	90701551	50	52	68	68	81	99	64	59	66	59	37	76	58	56	53	80	53	37	40	56	75	42	56	45	43	53	50	57	66	50	81	49	55	66	59	60	46	37	56	65	46	38
ACTA2	NM_001613	c.536G>A	p.R179H	CDS 5 (c.455_616)	10	90701065	90701066	201	178	232	273	271	257	178	168	204	201	126	246	198	193	174	277	157	177	154	177	236	184	173	142	157	191	187	182	195	169	236	198	187	212	200	216	177	142	207	195	201	148
ACTA2	NM_001613	c.772C>T	p.R258C	CDS 6 (c.617_808)	10	90699299	90699300	129	100	89	122	92	100	118	88	93	119	83	128	106	83	110	81	78	91	95	108	115	119	72	82	107	123	139	118	123	107	106	108	112	129	90	98	82	89	135	108	84	70
ANK2	NM_001148	c.4373A>G	p.E1458G	CDS 36 (c.4372_4404)	4	114269432	114269433	102	105	113	109	119	135	103	115	97	120	80	150	93	81	83	114	91	79	88	124	97	103	97	102	90	99	98	103	98	95	102	88	81	104	99	122	73	77	96	133	108	104
APC	NM_000038	c.1101DELT	p.S367SFS*87	CDS 9 (c.934_1312)	5	112154829	112154830	170	169	173	211	199	185	202	165	191	162	168	194	167	173	186	202	159	188	149	202	179	180	144	154	144	183	204	189	213	160	216	170	198	194	166	167	183	162	174	189	161	163
APC	NM_000038	c.1213C>T	p.R405*	CDS 9 (c.934_1312)	5	112154941	112154942	182	186	213	232	229	235	236	184	213	203	178	257	204	190	221	233	194	194	207	235	197	209	183	161	182	165	203	202	233	191	244	210	225	261	219	190	190	166	222	227	182	197
APC	NM_000038	c.147_150DELACAA	p.K49NFS*20	CDS 2 (c.136_220)	5	112102033	112102034	202	137	84	55	66	133	179	140	218	145	180	158	218	178	152	54	139	175	192	236	47	230	197	188	201	171	182	145	130	227	72	175	109	193	141	249	178	131	173	225	210	169
APC	NM_000038	c.2004DEL	p.L669*	CDS 15 (c.1959_8532)	5	112173294	112173295	170	127	99	72	89	109	129	105	165	151	126	143	151	130	148	95	103	126	127	185	76	141	124	135	112	152	165	119	131	170	102	138	131	164	151	145	128	130	170	156	129	138
APC	NM_000038	c.220+2T>A	NA	Intron 2 (C)	5	112102108	112102109	145	100	45	40	49	72	123	115	140	127	141	108	149	117	116	31	113	114	137	171	28	158	161	126	119	120	120	108	92	154	48	106	76	128	106	172	128	92	117	171	145	133
APC	NM_000038	c.2680_2686DUPGTGTCAG	p.A896GFS*18	CDS 15 (c.1959_8532)	5	112173970	112173971	105	102	97	70.5	80	99.5	104.5	90	98.5	129.5	89.5	107.5	106.5	91.5	112	88.5	102	111	130.5	117	113	142.5	116.5	89.5	94	125	141	107	130	88	88.5	103.5	124	109	112.5	108.5	121.5	85	114.5	94.5	95	100
APC	NM_000038	c.2805C>A	p.Y935*	CDS 15 (c.1959_8532)	5	112174095	112174096	139	151	98	63	96	83	143	108	154	186	132	130	139	113	155	91	161	168	169	177	83	147	137	135	117	154	168	133	141	140	88	99	147	134	164	157	151	122	150	163	129	139
APC	NM_000038	c.3202_3205DELTCAA	p.S1068GFS*57	CDS 15 (c.1959_8532)	5	112174492	112174493	172	168	125	109	76	91	178	133	185	202	160	167	179	148	212	101	158	172	195	204	94	170	169	157	127	208	185	161	164	178	125	178	161	171	183	198	131	161	199	180	167	131
APC	NM_000038	c.3259_3260DEL	p.L1087Qfs*31	CDS 15 (c.1959_8532)	5	112174549	112174550	207	165	136	126	116	148	196	147	196	203	157	174	161	162	219	116	178	199	205	184	117	190	169	140	152	190	200	160	188	188	137	195	193	168	187	195	169	158	234	169	162	149
APC	NM_000038	c.3486_3487DELTA	p.Y1162*	CDS 15 (c.1959_8532)	5	112174776	112174777	94	79	59	47	35	67	80	51	70	97	76	82	76	47	82	44	65	75	83	95	45	84	73	62	69	75	68	82	94	82	44	70	65	67	83	71	91	69	100	77	65	53
APC	NM_000038	c.3920T>A	p.I1307K	CDS 15 (c.1959_8532)	5	112175210	112175211	249	213	115	107	132	149	229	204	220	269	197	225	239	202	181	115	191	197	220	278	132	286	254	197	186	234	237	210	240	243	108	188	224	276	241	236	212	192	242	234	234	210
APC	NM_000038	c.3927_3931DELAAAGA	p.E1309Dfs*4	CDS 15 (c.1959_8532)	5	112175217	112175218	245	211	120	114	126	141	239	199	219	265	205	231	242	214	205	116	200	207	216	278	114	288	260	206	186	236	240	224	243	237	106	194	227	277	251	241	205	197	256	244	246	211
APC	NM_000038	c.4216C>T	p.Q1406*	CDS 15 (c.1959_8532)	5	112175506	112175507	129	124	149	179	173	173	118	119	96	138	113	108	95	97	119	187	83	104	104	129	140	129	114	113	104	129	146	121	128	98	169	102	114	115	98	117	119	87	105	110	101	103
APC	NM_000038	c.423-3T>A	NA	Intron 3 (C)	5	112111322	112111323	79	66	31	24	15	18	73	66	68	70	79	73	57	51	82	21	68	68	77	95	21	66	56	57	57	51	66	59	81	88	16	59	66	85	66	85	82	54	90	81	75	60
APC	NM_000038	c.426_427DELAT	p.L143Afs*4	CDS 4 (c.423_531)	5	112111328	112111329	94	87	40	25	20	24	84	76	79	81	93	95	68	58	102	27	76	87	88	122	28	72	69	77	77	61	81	70	84	101	20	74	73	93	73	109	90	67	106	100	89	75
APC	NM_000038	c.449A>G	p.K150R	CDS 4 (c.423_531)	5	112111351	112111352	138	110	53	26	30	35	126	112	129	105	118	129	122	106	126	39	93	119	123	173	45	107	106	112	121	98	112	94	112	162	34	111	95	147	97	158	118	93	145	150	135	96
APC	NM_000038	c.4621C>T	p.Q1541*	CDS 15 (c.1959_8532)	5	112175911	112175912	206	244	100	107	119	87	222	210	191	217	177	184	207	173	200	105	166	206	197	226	128	209	148	183	192	260	218	198	220	195	98	160	183	243	179	223	196	181	210	218	196	153
APC	NM_000038	c.4732T>G	p.C1578G	CDS 15 (c.1959_8532)	5	112176022	112176023	174	200	93	101	127	135	201	184	197	209	191	212	202	145	190	88	185	184	200	204	136	194	197	164	170	212	198	187	204	165	103	171	182	202	199	246	189	159	185	213	154	181
APC	NM_000038	c.4824_4827DELACCAINSTAC	NA	CDS 15 (c.1959_8532)	5	112176114	112176115	144	176	147	137	191	189	160	141	171	197	165	199	173	122	198	139	137	162	169	221	175	189	172	158	139	158	171	140	182	187	152	161	175	207	181	157	172	110	182	190	137	157
APC	NM_000038	c.5757DELT	p.R1920Efs*50	CDS 15 (c.1959_8532)	5	112177047	112177048	267	239	162	126	160	191	298	248	251	291	239	319	253	228	264	158	211	264	248	293	155	265	234	216	228	251	299	267	263	233	185	229	280	272	261	298	262	215	278	259	257	226
APC	NM_000038	c.5934_5937DEL	p.N1979Tfs*64	CDS 15 (c.1959_8532)	5	112177224	112177225	190	172	163	147	128	196	176	164	170	193	170	169	159	157	177	148	152	188	181	176	170	172	194	165	153	156	207	170	199	168	162	146	162	156	158	170	182	145	205	175	167	147
APC	NM_000038	c.6371_6374DEL	p.S2125Dfs*13	CDS 15 (c.1959_8532)	5	112177661	112177662	177	182	93	72	59	60	210	155	198	243	142	158	167	167	169	84	171	203	197	180	67	174	198	138	152	144	174	147	196	138	86	130	173	117	178	136	184	159	166	173	158	128
APC	NM_000038	c.637C>T	p.R213*	CDS 5 (c.532_645)	5	112116591	112116592	198	137	101	101	107	112	199	202	186	180	175	219	213	190	181	92	138	164	184	242	107	242	181	197	168	183	189	172	185	234	85	179	177	290	190	230	180	124	213	240	218	179
APC	NM_000038	c.645+2T>G	NA	Intron 5 (C)	5	112116601	112116602	176	129	95	91	93	104	182	176	168	163	160	197	193	168	162	88	126	153	164	220	96	218	168	173	150	163	173	152	174	205	84	167	161	271	172	202	167	117	197	210	188	156
APC	NM_000038	c.904C>T	p.R302*	CDS 8 (c.835_933)	5	112151260	112151261	83	63	98	73	93	90	79	87	91	81	75	74	75	67	79	70	87	91	82	108	75	94	73	75	75	53	88	90	74	74	67	88	86	75	86	92	96	95	100	98	101	84
APC	NM_000038	c.935DUPT	p.E313Gfs*14	CDS 9 (c.934_1312)	5	112154663	112154664	67	77	72	52.5	50.5	59	80.5	67	72	84.5	82	89	88	56	73.5	53	71	63.5	71	86.5	48	68	70	64	77	71	92.5	77	80	90.5	72	61	80.5	92	59	64.5	84	64.5	61.5	76.5	89.5	71.5
APC	NM_000038	c.994C>T	p.R332*	CDS 9 (c.934_1312)	5	112154722	112154723	106	138	130	116	89	82	128	106	120	122	115	155	134	99	111	106	96	105	111	154	80	102	106	103	114	114	145	106	136	132	113	109	142	141	99	124	137	92	124	125	134	124
ATM	NM_000051	c.1027_1030DELGAAA	p.E343Ifs*2	CDS 7 (c.902_1065)	11	108117815	108117816	192	148	93	74	81	93	167	163	201	173	155	182	181	160	177	89	127	144	182	171	67	189	147	182	169	179	174	134	168	181	98	158	156	223	173	231	180	152	183	208	175	133
ATM	NM_000051	c.103C>T	p.R35*	CDS 2 (c.73_185)	11	108098532	108098533	131	80	67	42	77	73	113	98	106	71	130	95	96	113	81	64	80	77	95	139	79	117	105	93	89	89	93	78	95	107	58	96	86	103	89	119	101	76	89	112	123	88
ATM	NM_000051	c.1053DUPT	p.I352Yfs*7	CDS 7 (c.902_1065)	11	108117841	108117842	167.5	125	85.5	60	71.5	72.5	144.5	131.5	176	165	129.5	155	164.5	141	149	73.5	111.5	139	156.5	144	54	155	126	144.5	141	144	146	109	142.5	147	96.5	125.5	140.5	192.5	153	183.5	146.5	125.5	149.5	179	143.5	120.5
ATM	NM_000051	c.1110C>G	p.Y370*	CDS 8 (c.1066_1235)	11	108119703	108119704	99	88	39	27	34	42	107	80	106	86	89	77	105	88	109	43	81	89	111	111	33	104	113	115	100	92	110	87	74	113	41	83	89	106	96	110	110	77	106	97	99	77
ATM	NM_000051	c.1158DELG	p.K387Rfs*3	CDS 8 (c.1066_1235)	11	108119751	108119752	121	113	54	36	49	57	129	109	161	111	102	100	121	100	123	55	93	115	126	143	41	135	134	139	127	102	138	110	107	150	46	121	108	143	144	149	136	120	167	153	133	115
ATM	NM_000051	c.1236-2A>T	NA	Intron 8 (C)	11	108121425	108121426	22	22	12	3	4	14	30	23	19	18	19	13	25	23	11	12	23	22	22	22	4	20	31	20	12	12	23	17	30	13	9	8	16	20	21	22	19	18	18	19	15	22
ATM	NM_000051	c.1236-3_1236-2DEL	NA	Intron 8 (C)	11	108121424	108121425	21	20	10	3	4	13	27	22	19	16	18	13	25	22	10	11	21	18	19	22	4	19	31	18	12	12	20	17	30	11	8	8	16	19	19	21	18	16	14	16	14	21
ATM	NM_000051	c.1290_1291DELTG	p.C430*	CDS 9 (c.1236_1607)	11	108121481	108121482	81	74	37	29	29	38	93	80	78	72	63	67	74	76	64	29	57	87	80	69	24	75	87	76	56	54	87	68	77	77	32	63	71	86	68	79	77	79	71	62	64	68
ATM	NM_000051	c.1329DELA	p.L443LFS*30	CDS 9 (c.1236_1607)	11	108121520	108121521	124	112	58	47	51	60	139	120	111	107	96	124	117	129	116	52	91	128	122	111	41	128	117	116	99	97	137	109	127	137	55	118	113	140	112	122	120	113	132	111	112	125
ATM	NM_000051	c.1339C>T	p.R447*	CDS 9 (c.1236_1607)	11	108121530	108121531	127	115	57	51	55	57	139	119	114	112	88	121	109	132	122	52	100	124	117	124	46	132	116	112	109	103	142	113	128	137	54	131	104	141	103	117	126	117	139	119	117	128
ATM	NM_000051	c.1355DELC	p.T452NFS*21	CDS 9 (c.1236_1607)	11	108121546	108121547	148	134	63	62	65	72	156	135	121	127	108	139	118	139	140	64	119	145	129	146	49	149	133	136	125	116	154	131	159	146	66	138	119	156	128	144	136	125	170	148	139	141
ATM	NM_000051	c.1402_1403DELAA	p.K468EFS*18	CDS 9 (c.1236_1607)	11	108121593	108121594	174	168	81	66	71	76	189	170	150	145	153	180	143	183	168	79	148	190	160	201	67	188	152	163	151	148	180	158	199	180	77	157	154	187	177	183	153	151	217	197	175	176
ATM	NM_000051	c.1564_1565DELGA	p.E522IFS*43	CDS 9 (c.1236_1607)	11	108121755	108121756	100	119	81	53	71	77	117	87	114	121	118	124	125	89	103	70	98	115	120	153	58	113	102	120	83	119	117	105	117	109	65	104	112	137	129	137	108	103	112	120	95	122
ATM	NM_000051	c.170G>A	p.W57*	CDS 2 (c.73_185)	11	108098599	108098600	71	44	38	25	49	54	72	59	50	54	82	61	60	67	50	37	61	51	68	87	50	73	62	66	48	52	59	45	60	82	45	61	54	52	52	73	58	48	66	63	73	48
ATM	NM_000051	c.1737G>A	p.W579*	CDS 10 (c.1608_1802)	11	108122692	108122693	155	156	62	46	46	56	153	132	136	158	111	174	186	140	124	65	103	126	126	195	44	175	149	140	141	153	173	123	124	150	76	139	126	146	141	135	151	126	174	176	145	134
ATM	NM_000051	c.1880DUPT	p.F627FFS*8	CDS 11 (c.1803_1898)	11	108123620	108123621	128.5	51	37	41.5	52	67.5	91	81	118.5	91	87.5	97.5	127	89.5	92	54	72.5	97	103.5	131.5	57.5	108.5	98	79	91	79	105	61.5	82.5	105.5	34	77.5	80.5	110	114	109.5	91	80.5	115	139.5	115.5	91.5
ATM	NM_000051	c.1898+2T>G	NA	Intron 11 (C)	11	108123640	108123641	117	51	37	40	45	57	92	68	105	89	84	77	92	79	84	46	74	91	98	110	44	94	90	71	74	65	84	55	72	97	32	66	78	90	107	87	91	67	104	118	100	78
ATM	NM_000051	c.2250G>A	p.K750K	CDS 13 (c.2125_2250)	11	108127066	108127067	64	45	19	7	15	15	54	51	59	43	43	76	64	62	52	20	54	51	64	70	14	73	43	51	70	61	43	46	43	80	17	54	39	69	58	63	67	36	49	72	72	51
ATM	NM_000051	c.2284_2285DELCT	p.L762VFS*2	CDS 14 (c.2251_2376)	11	108128240	108128241	69	70	30	18	18	25	63	75	73	58	61	76	75	80	70	19	51	57	64	88	20	77	67	63	66	59	72	66	71	120	21	56	66	102	96	92	91	57	72	91	71	72
ATM	NM_000051	c.2502DUPA	p.V835SFS*7	CDS 16 (c.2467_2638)	11	108137932	108137933	189	171	84.5	77.5	88.5	96	209	158	176	171	175.5	171	192	171.5	177.5	82	170	181.5	164	222.5	81.5	196	176	147	161	162.5	181	183	197	205	88	175	162	209.5	202	231.5	216	160.5	209.5	199.5	188	177.5
ATM	NM_000051	c.2548G>T	p.E850*	CDS 16 (c.2467_2638)	11	108137978	108137979	253	224	119	95	102	112	259	211	216	218	229	220	234	212	246	108	223	229	201	305	94	259	229	200	242	231	227	259	243	259	125	232	211	279	248	297	245	206	260	284	247	248
ATM	NM_000051	c.2638+2T>C	NA	Intron 16 (C)	11	108138070	108138071	193	158	113	77	72	91	205	158	170	165	150	162	163	164	190	88	144	172	161	238	78	179	167	167	157	172	170	157	168	192	94	153	156	181	209	214	147	153	196	188	173	161
ATM	NM_000051	c.2839-3_2839DELTAGTINSGATACTA	NA	between Intron 17 (C) and CDS 18	11	108141787	108141788	78	48	22	30	32	32	68	54	77	54	64	60	73	54	67	35	58	62	48	70	23	73	74	89	60	74	77	44	55	83	32	67	57	63	72	67	69	45	69	92	85	70
ATM	NM_000051	c.283C>T	p.Q95*	CDS 3 (c.186_331)	11	108100001	108100002	169	146	74	57	91	112	152	140	132	135	121	144	162	131	144	79	124	114	106	215	89	167	144	141	129	125	152	125	104	201	84	143	112	186	174	177	140	111	185	189	167	146
ATM	NM_000051	c.2882DELT	p.L961CFS*10	CDS 18 (c.2839_2921)	11	108141833	108141834	82	59	35	33	36	47	84	69	89	70	66	66	77	66	65	32	58	66	50	96	28	81	60	94	60	77	90	56	51	96	38	75	59	84	86	87	92	47	86	118	102	82
ATM	NM_000051	c.2912_2916DELAACCA	p.K971TFS*11	CDS 18 (c.2839_2921)	11	108141863	108141864	79	62	40	26	31	42	67	66	80	62	61	68	77	59	76	30	59	62	52	106	30	82	71	82	65	75	75	47	55	86	35	68	63	81	78	84	88	44	85	112	90	74
ATM	NM_000051	c.2921+1G>A	NA	Intron 18 (C)	11	108141873	108141874	78	60	41	23	30	42	67	66	77	63	62	68	76	62	84	30	57	66	52	106	32	75	67	82	68	79	73	47	51	88	35	65	58	80	76	84	81	45	82	115	86	76
ATM	NM_000051	c.2921+1G>T	NA	Intron 18 (C)	11	108141873	108141874	78	60	41	23	30	42	67	66	77	63	62	68	76	62	84	30	57	66	52	106	32	75	67	82	68	79	73	47	51	88	35	65	58	80	76	84	81	45	82	115	86	76
ATM	NM_000051	c.3077G>A	p.W1026*	CDS 19 (c.2922_3077)	11	108142132	108142133	82	63	71	59	75	88	67	82	72	63	59	80	76	60	73	67	61	71	63	80	57	82	72	79	64	77	78	70	72	90	74	75	70	78	58	79	80	45	93	87	78	71
ATM	NM_000051	c.3284G>A	p.R1095K	CDS 21 (c.3154_3284)	11	108143578	108143579	60	53	68	48	90	93	56	39	64	79	54	59	54	39	71	57	40	41	54	66	85	63	51	56	39	60	58	50	68	51	66	45	50	68	57	57	57	36	63	68	70	43
ATM	NM_000051	c.3349C>T	p.Q1117*	CDS 22 (c.3285_3402)	11	108150281	108150282	104	74	55	42	62	79	79	72	72	97	70	81	95	74	69	53	51	68	88	85	65	105	66	63	78	80	61	74	63	98	57	65	62	95	86	115	78	70	85	104	85	62
ATM	NM_000051	c.3369DELA	p.Y1124Tfs*2	CDS 22 (c.3285_3402)	11	108150301	108150302	96	65	55	32	56	60	77	67	68	92	59	66	87	73	66	41	44	69	85	74	55	99	55	55	74	71	61	64	57	88	42	58	71	98	91	114	79	66	90	98	84	67
ATM	NM_000051	c.3372C>G	p.Y1124*	CDS 22 (c.3285_3402)	11	108150304	108150305	95	67	55	32	55	59	78	68	65	93	58	66	88	69	67	41	44	68	85	72	53	98	55	53	72	71	59	64	58	90	42	59	68	97	89	116	79	66	89	99	82	66
ATM	NM_000051	c.3381_3384DELTCAG	p.Q1128Kfs*3	CDS 22 (c.3285_3402)	11	108150313	108150314	90	60	51	30	49	58	74	68	59	88	58	60	69	62	61	39	44	64	83	66	50	97	58	46	62	65	60	63	54	83	47	55	68	97	81	105	78	64	79	97	76	62
ATM	NM_000051	c.3388G>T	p.G1130*	CDS 22 (c.3285_3402)	11	108150320	108150321	85	60	52	29	47	54	71	67	56	89	56	59	68	66	64	43	45	63	82	66	51	96	62	44	61	65	56	62	54	83	47	52	67	97	77	107	79	64	79	96	76	61
ATM	NM_000051	c.3625DELT	NA	CDS 24 (c.3577_3746)	11	108153484	108153485	109	73	34	33	26	44	94	102	83	99	90	88	108	108	93	34	81	83	94	141	42	142	120	95	95	88	104	75	68	121	47	77	80	100	97	121	105	88	81	126	103	130
ATM	NM_000051	c.3754_3756DELTATINSCA	NA	CDS 25 (c.3747_3993)	11	108154960	108154961	35	33	25	34	21	30	32	24	33	35	31	36	31	23	20	19	22	27	28	33	24	45	31	33	27	29	38	28	25	30	29	27	26	29	24	28	26	20	31	39	20	33
ATM	NM_000051	c.378DELT	p.D126EFS*3	CDS 4 (c.332_496)	11	108106442	108106443	98	86	64	46	53	62	92	107	82	90	98	97	85	96	88	62	78	107	73	120	49	111	86	85	85	87	109	76	75	81	58	116	84	116	112	93	89	75	120	131	114	86
ATM	NM_000051	c.3802DELG	p.V1268*	CDS 25 (c.3747_3993)	11	108155008	108155009	80	66	58	59	59	69	79	65	75	71	57	72	72	62	49	57	57	49	73	90	48	76	71	61	53	65	77	75	55	61	63	58	61	68	76	76	67	65	81	99	55	74
ATM	NM_000051	c.381DELA	p.V128*	CDS 4 (c.332_496)	11	108106445	108106446	103	87	67	47	58	66	93	108	88	91	101	99	86	100	92	61	80	112	76	119	52	115	87	87	91	87	107	79	76	86	59	114	85	119	112	100	89	76	122	131	114	90
ATM	NM_000051	c.3836G>A	p.W1279*	CDS 25 (c.3747_3993)	11	108155042	108155043	113	101	68	76	83	80	106	96	107	98	82	102	99	86	73	71	84	65	101	112	61	115	95	95	86	90	104	110	81	89	84	81	88	97	101	108	96	84	111	127	79	104
ATM	NM_000051	c.3894DUPT	p.A1299Cfs*3	CDS 25 (c.3747_3993)	11	108155100	108155101	145	122	80	90.5	89.5	90.5	122.5	119	124.5	144.5	106.5	137	128.5	103	112.5	73	106	100	124	142	74	139	118	123.5	109	126.5	144.5	115	125	122	99.5	121	89	123	137.5	148.5	116	107	121.5	162.5	123	122.5
ATM	NM_000051	c.3980T>G	p.L1327*	CDS 25 (c.3747_3993)	11	108155186	108155187	142	149	86	72	63	73	143	135	138	141	109	157	143	128	120	64	119	122	151	154	70	157	111	131	125	126	163	127	137	154	81	142	99	173	155	172	140	119	155	204	154	131
ATM	NM_000051	c.3993+1G>A	NA	Intron 25 (C)	11	108155200	108155201	134	131	81	56	54	68	141	130	138	133	106	144	128	115	112	53	114	123	142	151	62	147	102	127	117	115	149	122	124	137	76	136	90	154	151	168	138	115	147	193	141	123
ATM	NM_000051	c.3994-2A>G	NA	Intron 25 (C)	11	108158324	108158325	18	19	8	9	17	17	23	20	15	19	23	28	25	22	15	12	13	10	22	31	16	29	21	23	27	25	17	14	19	23	12	20	24	24	33	22	24	16	30	22	20	21
ATM	NM_000051	c.4052DELT	p.L1351YFS*35	CDS 26 (c.3994_4109)	11	108158384	108158385	43	30	20	14	38	37	42	38	33	23	34	48	37	36	37	24	28	32	53	51	27	52	29	43	46	43	34	21	28	42	16	42	35	39	54	43	38	25	48	54	38	33
ATM	NM_000051	c.4143DUPT	p.F1381FFS*7	CDS 27 (c.4110_4236)	11	108159736	108159737	142	133.5	123.5	85.5	91	102	131.5	122	153	123.5	123.5	149	129.5	127.5	135.5	84	138	134.5	146	169	101	184	134.5	157.5	147.5	145	148	100	121.5	165.5	96	137	101.5	181	149.5	160.5	116.5	95	159	166	163.5	146
ATM	NM_000051	c.4198A>T	p.K1400*	CDS 27 (c.4110_4236)	11	108159791	108159792	127	104	97	74	74	84	109	101	129	94	92	120	104	101	107	63	114	114	148	136	72	131	115	114	121	133	137	83	100	136	74	105	84	158	115	138	109	78	136	140	121	113
ATM	NM_000051	c.4227DELC	p.S1411Afs*40	CDS 27 (c.4110_4236)	11	108159820	108159821	102	94	61	55	57	62	95	88	93	88	85	99	79	79	83	50	90	96	116	99	58	94	102	98	100	107	119	68	88	99	64	76	77	125	88	118	96	69	101	110	91	83
ATM	NM_000051	c.4359_4363DELAAAAA	NA	CDS 28 (c.4237_4436)	11	108160450	108160451	151	134	36	28	58	81	127	104	132	110	127	139	124	125	134	27	103	106	119	180	51	147	103	122	104	111	130	101	109	162	38	106	110	142	115	145	132	116	142	163	128	99
ATM	NM_000051	c.4370T>G	p.L1457*	CDS 28 (c.4237_4436)	11	108160461	108160462	160	132	35	30	60	87	135	123	131	113	131	144	125	125	147	27	106	115	129	189	62	153	111	131	110	118	134	112	109	160	40	107	122	151	121	145	135	123	156	169	132	103
ATM	NM_000051	c.4373DELG	p.G1458EFS*15	CDS 28 (c.4237_4436)	11	108160464	108160465	159	128	36	29	60	85	135	121	134	114	130	147	127	124	146	26	111	118	127	190	60	154	109	136	106	122	135	110	110	157	39	111	121	153	121	149	134	121	149	171	133	105
ATM	NM_000051	c.4776+2T>C	NA	Intron 30 (C)	11	108164205	108164206	49	38	14	16	13	8	26	43	36	36	29	35	37	34	29	19	17	33	30	52	14	41	36	40	23	33	31	27	25	38	27	32	32	34	31	37	36	26	31	37	38	30
ATM	NM_000051	c.478_482DELTCTCA	p.S160AFS*23	CDS 4 (c.332_496)	11	108106542	108106543	122	130	85	77	82	116	123	145	138	141	135	156	145	136	111	102	91	141	111	163	76	158	116	111	119	145	159	120	114	137	80	131	121	173	138	163	135	100	145	177	165	151
ATM	NM_000051	c.4938DELA	p.K1646NFS*2	CDS 32 (c.4910_5005)	11	108168041	108168042	77	54	32	26	27	27	68	61	71	77	59	58	68	52	60	36	47	74	72	94	34	98	71	85	69	81	72	67	68	104	42	74	74	92	75	64	76	59	89	106	94	62
ATM	NM_000051	c.513C>G	p.Y171*	CDS 5 (c.497_662)	11	108114695	108114696	72	71	47	53	47	65	61	41	85	60	56	86	70	64	76	48	63	68	68	96	52	95	65	92	75	70	94	59	57	107	47	68	67	87	83	76	65	59	77	95	81	62
ATM	NM_000051	c.5290DEL	p.L1764Yfs*12	CDS 34 (c.5178_5319)	11	108172486	108172487	80	66	66	49	51	82	75	67	83	77	74	92	108	97	67	58	74	75	57	98	54	83	72	81	65	84	102	68	73	81	56	61	72	95	80	106	95	67	94	92	105	73
ATM	NM_000051	c.5396DELG	p.S1799MFS*8	CDS 35 (c.5320_5496)	11	108173655	108173656	184	131	41	42	45	51	149	153	150	118	136	175	169	134	142	68	136	137	151	203	53	188	151	154	122	152	148	132	134	205	58	126	120	192	154	167	162	122	169	213	177	132
ATM	NM_000051	c.5712DUPA	p.S1905Ifs*25	CDS 37 (c.5675_5762)	11	108178660	108178661	78.5	84	51.5	46.5	48.5	56	81.5	87	69	68	80.5	85	86.5	69	80.5	39	55	69	83.5	106.5	33.5	71	72.5	80	65.5	75	73.5	67.5	94	82.5	49	59	65.5	94	94	103	74	57	106.5	109	79	56
ATM	NM_000051	c.5791DELGINSCCT	NA	CDS 38 (c.5763_5918)	11	108180914	108180915	83	58	43	24	33	50	78	82	65	67	46	84	93	69	75	21	73	65	68	81	34	61	63	69	73	58	76	71	47	81	34	60	79	81	79	102	66	60	86	99	86	67
ATM	NM_000051	c.5858C>T	p.T1953I	CDS 38 (c.5763_5918)	11	108180981	108180982	90	70	38	23	46	42	88	86	91	78	55	97	107	69	74	29	70	78	78	77	47	92	78	75	89	75	87	71	62	103	45	68	76	104	93	104	88	60	96	104	98	92
ATM	NM_000051	c.5893_5897DELAAAAG	p.K1965YFS*3	CDS 38 (c.5763_5918)	11	108181016	108181017	87	69	36	20	31	33	70	74	83	74	60	86	90	65	76	22	60	64	76	79	43	89	61	80	87	76	87	60	51	94	34	63	58	83	74	87	74	55	80	94	91	76
ATM	NM_000051	c.5908C>T	p.Q1970*	CDS 38 (c.5763_5918)	11	108181031	108181032	86	73	32	19	31	35	66	65	78	73	55	75	88	61	70	20	53	60	76	78	37	79	60	80	80	71	82	58	56	80	33	59	57	83	70	80	71	54	75	85	89	68
ATM	NM_000051	c.5910DELA	p.E1971Rfs*19	CDS 38 (c.5763_5918)	11	108181033	108181034	83	73	31	17	29	34	67	64	78	72	56	73	84	59	70	19	50	58	75	73	34	77	57	80	76	70	81	54	53	79	32	56	57	76	66	79	70	51	75	82	88	65
ATM	NM_000051	c.5932G>T	p.E1978*	CDS 39 (c.5919_6006)	11	108183150	108183151	610	462	178	142	154	172	557	498	610	505	495	546	595	452	518	172	456	511	565	606	158	590	525	437	444	490	594	431	474	612	196	455	400	586	513	639	556	398	625	589	588	471
ATM	NM_000051	c.6006+1G>A	NA	Intron 39 (C)	11	108183225	108183226	616	504	179	112	104	104	581	517	654	561	521	561	644	491	549	138	498	571	581	667	115	610	577	442	490	520	598	429	484	630	152	482	453	643	565	745	614	425	645	706	620	505
ATM	NM_000051	c.6047A>G	p.D2016G	CDS 40 (c.6007_6095)	11	108186589	108186590	175	140	90	61	83	90	131	128	155	143	138	140	148	134	115	70	125	98	137	196	57	185	116	113	130	148	159	125	115	164	58	114	131	143	119	129	140	119	145	141	136	118
ATM	NM_000051	c.6095+1G>A	NA	Intron 40 (C)	11	108186638	108186639	181	159	109	74	83	89	150	139	157	156	156	147	171	133	137	94	131	129	145	203	94	192	129	129	124	171	163	129	139	184	86	143	151	157	138	165	139	133	170	164	144	149
ATM	NM_000051	c.6326G>A	p.W2109*	CDS 42 (c.6199_6347)	11	108188226	108188227	126	133	83	66	78	93	150	153	133	142	109	162	166	115	162	74	100	114	102	174	82	132	116	111	121	136	146	138	117	145	63	116	118	156	135	160	117	101	152	154	151	146
ATM	NM_000051	c.6403_6404INSCT	NA	CDS 43 (c.6348_6452)	11	108190735	108190736	262	186.5	117	91	124.5	185	216.5	238.5	272.5	241.5	203	219	254.5	225	227.5	108.5	185	201.5	208	297.5	149.5	269.5	202.5	219.5	251	212	271.5	175	180	278	102	212.5	172.5	238.5	190	288.5	266	170	252	317	298	217
ATM	NM_000051	c.6433_6445DEL13	p.E2145MFS*4	CDS 43 (c.6348_6452)	11	108190765	108190766	230	179	112	86	118	160	210	206	246	222	201	191	235	208	234	101	172	172	199	279	126	256	198	195	236	198	251	168	181	230	97	201	166	222	209	264	234	169	269	313	268	206
ATM	NM_000051	c.6436DUPA	p.S2146KFS*15	CDS 43 (c.6348_6452)	11	108190768	108190769	243.5	194	119	93	120.5	168	211	221.5	255	228	210	216	255	224	235	104	183	184.5	209.5	307.5	138.5	267	210	194.5	238	213.5	270	180.5	193.5	255.5	98.5	211	167.5	233.5	211.5	288	251.5	182.5	271	326	282	221
ATM	NM_000051	c.6673DUPG	p.A2225GFS*24	CDS 45 (c.6573_6807)	11	108196136	108196137	85.5	61.5	42.5	36	41	46.5	91.5	75	95.5	75	62.5	99	82.5	76	68	30	58	77.5	78.5	104	31	95	76	83.5	93	82	89.5	81.5	93	90	63.5	77	71	112	106	93.5	69.5	63.5	102.5	118.5	91.5	96.5
ATM	NM_000051	c.6976-2A>C	NA	Intron 46 (C)	11	108198369	108198370	81	59	56	62	69	62	82	84	74	81	67	84	73	73	91	43	62	70	64	95	70	88	68	67	70	78	82	57	61	83	39	86	81	78	91	65	67	68	90	105	59	77
ATM	NM_000051	c.6997DUPA	p.T2333Nfs*40	CDS 47 (c.6976_7089)	11	108198392	108198393	105	68	60	69	80.5	79.5	99.5	109.5	87	84.5	74	107	86.5	95	108	47	78	78	83.5	110	89.5	111	82	84.5	89	87.5	98	80.5	74	98	55.5	103	94.5	102	101	88	75	71	114.5	130	79	96
ATM	NM_000051	c.7096G>T	p.E2366*	CDS 48 (c.7090_7307)	11	108199753	108199754	272	192	90	67	70	67	237	212	212	234	178	237	261	190	209	63	182	194	226	275	80	257	232	225	201	214	210	209	189	290	69	238	168	273	207	254	199	189	219	273	210	201
ATM	NM_000051	c.717_720DELCCTC	p.F239LFS*15	CDS 6 (c.663_901)	11	108115568	108115569	63	52	61	47	72	87	68	59	62	60	46	58	63	57	52	61	52	73	45	61	76	55	61	62	43	64	70	53	53	60	54	66	66	74	59	67	50	42	47	66	65	64
ATM	NM_000051	c.7271T>G	p.V2424G	CDS 48 (c.7090_7307)	11	108199928	108199929	317	250	128	109	117	163	289	291	270	300	234	325	314	242	258	134	255	297	256	297	125	288	278	254	215	276	303	227	272	283	147	274	195	313	299	349	269	218	334	312	309	230
ATM	NM_000051	c.7517_7520DELGAGA	p.R2506TFS*3	CDS 50 (c.7516_7629)	11	108202171	108202172	128	102	28	38	55	61	129	126	138	112	105	135	138	102	139	32	105	97	115	143	41	145	102	116	103	137	136	99	113	144	57	108	95	124	118	161	141	112	156	146	119	124
ATM	NM_000051	c.7630-2A>C	NA	Intron 50 (C)	11	108202603	108202604	74	77	66	49	49	83	71	53	75	72	73	90	74	63	68	39	69	74	73	75	56	75	67	53	51	68	76	50	65	57	60	70	63	72	91	73	77	77	70	78	77	68
ATM	NM_000051	c.7638_7646DELTAGAATTTC	p.R2547_I2548DEL	CDS 51 (c.7630_7788)	11	108202613	108202614	84	84	73	52	59	92	87	57	82	79	77	101	81	68	75	43	74	84	75	87	65	82	73	58	62	75	83	60	77	68	68	84	77	89	99	85	84	79	90	84	86	77
ATM	NM_000051	c.7875_7876DELTGINSGC	p.D2625_A2626DELINSEP	CDS 52 (c.7789_7927)	11	108203574	108203575	46	23	10	13	11	18	26	22	22	32	34	30	34	27	32	12	30	31	27	49	10	58	38	42	28	33	32	26	30	53	19	27	23	41	48	37	35	28	30	55	44	23
ATM	NM_000051	c.790DELT	p.Y264IFS*12	CDS 6 (c.663_901)	11	108115641	108115642	57	57	44	37	64	77	53	53	59	67	54	43	59	53	49	39	53	58	48	62	91	55	61	60	52	62	77	50	41	54	41	52	66	51	44	68	41	38	44	62	56	63
ATM	NM_000051	c.7913G>A	p.W2638*	CDS 52 (c.7789_7927)	11	108203612	108203613	37	20	10	12	10	17	24	19	15	28	25	28	24	20	29	15	28	26	23	39	8	40	33	34	23	21	32	21	19	43	13	25	16	30	29	27	30	27	27	36	36	21
ATM	NM_000051	c.7951C>T	p.Q2651*	CDS 53 (c.7928_8010)	11	108204635	108204636	82	50	41	46	43	41	39	65	67	64	60	71	60	55	68	39	40	41	62	75	37	69	59	63	44	54	51	56	53	66	56	55	61	76	52	66	88	42	81	78	63	57
ATM	NM_000051	c.7998DUPT	p.M2667Yfs*4	CDS 53 (c.7928_8010)	11	108204682	108204683	72	39	37	39.5	29	35.5	43	54	50	58.5	58	61.5	62	41	66	41.5	38	37	63	69	34	68.5	51	59.5	47.5	41	46.5	50.5	39	48	34	50	47	58.5	41	61	70.5	37.5	73.5	58	63	38.5
ATM	NM_000051	c.8185C>T	p.Q2729*	CDS 55 (c.8152_8268)	11	108206604	108206605	128	121	47	45	43	58	121	97	127	120	108	111	100	102	108	41	91	103	117	129	40	139	104	104	99	126	131	91	113	124	49	129	115	119	133	140	123	104	118	141	123	112
ATM	NM_000051	c.8205_8206INSAA	p.C2735*	CDS 55 (c.8152_8268)	11	108206624	108206625	151.5	130	56.5	48	46	64	146	119.5	151.5	136.5	117	133.5	127.5	111	117	54	104	119	137.5	150	45	154.5	123	130	132	147.5	152.5	113.5	117.5	147.5	54.5	145.5	138.5	149	150	168	132.5	128.5	132	160	144	139
ATM	NM_000051	c.8251_8254DELACTA	p.T2751SFS*54	CDS 55 (c.8152_8268)	11	108206670	108206671	137	113	56	48	39	57	128	118	136	128	104	132	115	113	111	48	110	113	113	146	47	141	129	113	123	135	152	108	100	138	49	121	122	149	136	167	120	113	126	158	148	113
ATM	NM_000051	c.8266A>T	p.K2756*	CDS 55 (c.8152_8268)	11	108206685	108206686	125	98	52	44	36	53	123	117	127	115	98	122	116	101	104	51	104	105	109	134	43	122	115	103	112	136	141	108	95	124	41	114	117	141	133	153	108	106	120	146	130	105
ATM	NM_000051	c.8305_8317DEL13	p.W2769LFS*33	CDS 56 (c.8269_8418)	11	108213984	108213985	161	112	97	93	115	140	120	135	134	139	119	179	149	128	121	104	132	126	124	162	81	169	109	133	127	141	125	121	124	131	112	141	114	180	142	158	131	101	181	174	124	135
ATM	NM_000051	c.8397DELT	p.Q2800Sfs*6	CDS 56 (c.8269_8418)	11	108214076	108214077	129	92	72	74	114	107	107	95	104	117	85	152	114	104	100	73	106	98	97	110	61	135	82	85	103	105	115	93	100	113	79	109	109	144	107	110	112	81	137	148	94	105
ATM	NM_000051	c.8418+5_8418+8DELGTGA	NA	NA	11	108214102	108214103	106	70	60	57	87	77	87	78	73	96	72	115	83	87	90	60	77	83	81	86	44	102	70	68	75	84	83	65	85	85	55	76	89	100	86	80	86	74	110	118	73	77
ATM	NM_000051	c.8432DELA	p.K2811Sfs*46	CDS 57 (c.8419_8584)	11	108216482	108216483	84	72	36	36	22	43	59	61	61	76	54	61	73	56	68	29	67	70	65	86	28	75	74	73	71	45	67	54	67	83	36	60	45	81	84	89	74	46	75	70	70	57
ATM	NM_000051	c.8473C>T	p.Q2825*	CDS 57 (c.8419_8584)	11	108216523	108216524	125	102	75	60	52	75	113	108	102	116	88	90	129	84	108	57	95	97	99	140	47	130	122	120	114	80	106	94	97	135	69	114	86	141	127	143	115	76	139	137	120	109
ATM	NM_000051	c.8494C>T	p.R2832C	CDS 57 (c.8419_8584)	11	108216544	108216545	146	117	87	65	58	88	130	132	118	131	96	115	151	98	122	66	101	121	111	160	51	139	142	139	128	97	130	115	107	159	76	135	104	167	147	167	139	79	158	159	128	126
ATM	NM_000051	c.8505C>A	p.C2835*	CDS 57 (c.8419_8584)	11	108216555	108216556	150	120	86	71	54	90	136	133	120	142	100	118	154	108	123	69	107	130	116	165	60	146	142	138	129	104	137	116	107	158	79	139	105	171	147	170	137	85	153	166	129	122
ATM	NM_000051	c.8565_8566DELINSAA	p.S2855_V2856delinsRI	CDS 57 (c.8419_8584)	11	108216615	108216616	128	102	75	58	49	69	118	122	105	112	82	115	132	108	103	65	95	110	91	143	61	121	113	119	91	107	123	111	98	123	68	91	95	137	128	142	122	79	147	126	115	101
ATM	NM_000051	c.8786+1G>T	NA	Intron 59 (C)	11	108224607	108224608	160	118	102	70	71	109	142	140	155	153	121	164	165	134	146	88	126	116	139	176	66	178	152	134	161	146	161	127	163	154	78	146	139	170	155	174	156	130	129	164	161	137
ATM	NM_000051	c.8988-2A>G	NA	Intron 61 (C)	11	108236049	108236050	141	134	121	98	132	125	138	137	144	131	135	131	137	143	141	103	110	113	126	154	101	167	128	144	123	104	124	122	138	139	120	112	106	167	136	132	156	96	162	143	124	127
ATM	NM_000051	c.8998C>T	p.Q3000*	CDS 62 (c.8988_9171)	11	108236061	108236062	143	131	122	100	129	125	146	145	143	136	144	137	132	144	137	101	118	113	128	150	104	162	123	149	127	106	120	137	136	144	112	124	115	168	140	131	152	100	161	139	128	130
ATM	NM_000051	c.9022C>T	p.R3008C	CDS 62 (c.8988_9171)	11	108236085	108236086	138	121	107	104	125	114	138	149	136	136	131	141	117	143	140	104	119	113	120	154	107	168	128	133	125	99	116	135	145	135	86	126	109	160	148	130	152	96	157	143	130	131
ATM	NM_000051	c.9023G>A	p.R3008H	CDS 62 (c.8988_9171)	11	108236086	108236087	136	123	107	103	124	114	138	147	135	138	132	140	117	147	142	103	120	113	117	155	107	167	126	139	123	99	114	135	143	134	84	131	108	159	149	130	153	96	158	145	132	130
ATM	NM_000051	c.9047_9057DEL11	p.K3016SFS	CDS 62 (c.8988_9171)	11	108236110	108236111	116	105	80	89	99	89	119	115	120	115	99	119	109	119	119	77	109	109	102	135	92	140	103	110	101	90	100	114	122	114	72	114	91	128	115	112	110	84	123	114	103	118
ATRX	NM_000489	c.109C>T	p.R37*	CDS 2 (c.21_133)	X	76972631	76972632	25	37	15	13	18	33	54	25	48	28	22	32	57	48	43	16	29	22	49	75	30	53	24	66	31	60	26	54	32	51	41	52	19	23	57	38	42	37	33	25	32	49
ATRX	NM_000489	c.3737-3_3737-1DELAAG	NA	Intron 9 (C)	X	76931793	76931794	27	50	25	25	60	124	39	15	44	17	16	29	56	33	45	33	40	25	44	54	97	69	27	45	43	37	22	28	49	43	45	40	27	27	36	28	31	30	31	19	25	42
ATRX	NM_000489	c.6406G>A	p.D2136N	CDS 29 (c.6327_6504)	X	76814237	76814238	185	283	109	78	107	236	359	157	360	193	159	191	382	343	310	98	254	179	320	410	215	378	161	288	370	295	176	275	303	398	182	341	176	208	405	220	388	253	206	205	194	375
BAG3	NM_004281	c.367C>T	p.R123*	CDS 2 (c.181_507)	10	121429548	121429549	47	59	72	97	102	97	39	49	43	54	40	46	41	41	41	76	29	38	41	60	98	56	43	35	34	59	55	43	49	32	91	40	50	45	43	47	44	42	60	59	33	39
BARD1	NM_000465	c.1212C>G	p.Y404*	CDS 4 (c.365_1314)	2	215645385	215645386	163	187	126	134	145	144	154	136	154	177	127	177	148	120	125	120	118	134	139	193	156	179	124	143	126	156	187	140	135	134	123	158	146	188	196	202	160	133	166	146	123	147
BARD1	NM_000465	c.1652C>G	p.S551*	CDS 7 (c.1569_1677)	2	215617195	215617196	39	30	16	31	39	62	30	27	16	27	16	30	30	26	26	29	27	14	22	41	53	37	22	32	21	28	27	17	27	29	28	32	27	26	23	38	16	17	23	38	26	36
BARD1	NM_000465	c.1690C>T	p.Q564*	CDS 8 (c.1678_1810)	2	215610565	215610566	45	38	52	35	43	47	36	30	52	44	28	39	35	36	48	30	38	31	44	43	43	39	33	42	35	39	41	40	27	56	50	42	28	55	42	42	35	31	48	37	31	39
BARD1	NM_000465	c.1817_1818DELAT	p.H606RFS*6	CDS 9 (c.1811_1903)	2	215609875	215609876	188	171	186	134	195	278	159	178	178	163	140	143	191	141	164	191	165	161	169	207	211	186	197	164	151	158	179	147	166	126	211	116	162	141	156	183	191	129	205	178	178	150
BARD1	NM_000465	c.1921C>T	p.R641*	CDS 10 (c.1904_2001)	2	215595214	215595215	67	56	51	49	55	64	80	69	96	65	63	77	52	55	64	43	51	56	77	93	47	88	56	81	68	63	69	59	57	95	43	86	46	75	62	92	72	48	90	66	95	79
BARD1	NM_000465	c.1932_1933DEL	p.C645*	CDS 10 (c.1904_2001)	2	215595202	215595203	79	59	49	49	56	64	76	71	92	72	65	75	54	56	68	44	52	62	83	95	50	89	61	83	72	70	66	62	67	93	47	84	47	77	64	93	74	47	93	74	93	81
BARD1	NM_000465	c.1935_1954DUP20	NA	CDS 10 (c.1904_2001)	2	215595181	215595182	80.5	62.5	49	48	57.5	68.5	84	73.5	87.5	71	66	77	60	62.5	72	44	55	66	81	95	53.5	93.5	63	85.5	70.5	71.5	66.5	65.5	68	95	47	87.5	52	84.5	73	89	78.5	54	87.5	80.5	94.5	78.5
BARD1	NM_000465	c.2268G>A	p.W756*	CDS 11 (c.2002_2334)	2	215593465	215593466	120	102	115	149	157	145	102	122	121	105	114	144	128	101	119	121	92	134	116	121	143	138	118	102	102	117	115	131	139	118	108	113	116	137	119	132	96	103	137	142	122	105
BARD1	NM_000465	c.298C>T	p.Q100*	CDS 3 (c.216_364)	2	215657086	215657087	57	53	74	67	89	93	62	65	59	48	65	81	66	55	59	74	56	49	54	97	86	64	65	72	63	58	59	52	60	81	73	74	39	79	70	91	55	38	81	102	69	67
BARD1	NM_000465	c.334C>T	p.R112*	CDS 3 (c.216_364)	2	215657050	215657051	53	40	64	53	68	68	53	53	57	40	51	70	59	52	40	60	44	39	45	74	61	70	53	63	54	48	46	51	52	68	55	67	43	65	55	75	45	33	67	89	49	56
BARD1	NM_000465	c.657_660DELTTTA	p.N219KFS*35	CDS 4 (c.365_1314)	2	215645937	215645938	93	86	83	70	109	102	83	85	63	85	75	95	97	77	85	102	70	66	100	116	103	83	83	122	62	79	85	67	76	107	90	65	74	70	80	86	92	63	85	92	79	61
BARD1	NM_000465	c.733C>T	p.Q245*	CDS 4 (c.365_1314)	2	215645864	215645865	135	116	131	104	149	138	115	103	106	121	113	126	136	121	96	128	79	101	114	134	135	128	117	134	92	126	123	91	112	104	132	85	104	127	107	123	127	95	144	118	119	101
BARD1	NM_000465	c.860_861DELAG	p.E287VFS*5	CDS 4 (c.365_1314)	2	215645736	215645737	122	105	133	74	92	109	125	81	88	116	104	94	89	78	81	84	82	102	94	102	113	124	101	105	95	102	110	95	103	101	117	74	111	115	71	114	104	90	144	111	90	87
BARD1	NM_000465	c.947T>G	p.L316*	CDS 4 (c.365_1314)	2	215645650	215645651	98	93	89	66	74	91	98	84	75	89	106	101	84	76	79	70	79	85	93	101	84	122	88	79	90	91	101	89	104	78	91	61	94	103	84	119	73	77	100	112	62	68
BMPR1A	NM_004329	c.1474-2A>G	NA	Intron 10 (C)	10	88683348	88683349	382	317	318	256	308	357	373	351	338	416	308	349	361	303	343	307	322	323	323	346	306	387	331	268	346	352	395	340	405	313	310	338	345	419	342	367	336	301	355	369	311	312
BMPR1A	NM_004329	c.176DELT	p.L59*	CDS 2 (c.68_230)	10	88649926	88649927	227	177	117	103	123	125	229	195	195	196	201	221	225	186	193	126	169	194	193	239	91	221	171	198	178	203	212	179	183	252	119	202	185	249	216	221	187	145	228	254	220	197
BMPR1A	NM_004329	c.216DUPT	p.N73*	CDS 2 (c.68_230)	10	88649966	88649967	191	152.5	108.5	94.5	107	120	194	166.5	156.5	173	175.5	184.5	188	137	166	112.5	149	175	185.5	199.5	100.5	198.5	156.5	196	150	183.5	174	148.5	147	194.5	100.5	151.5	156	230.5	184	196	154.5	137	201.5	206	185.5	153.5
BMPR1A	NM_004329	c.355C>T	p.R119C	CDS 4 (c.334_430)	10	88659571	88659572	57	71	81	71	84	105	79	74	65	89	70	88	93	52	73	79	50	69	68	75	77	71	72	69	63	74	71	66	86	91	77	76	69	97	64	89	73	61	80	94	73	55
BMPR1A	NM_004329	c.371G>A	p.C124Y	CDS 4 (c.334_430)	10	88659587	88659588	65	76	90	80	97	120	80	78	82	93	79	102	90	60	81	83	52	73	70	85	91	79	84	85	75	90	76	78	99	100	91	90	72	103	83	94	75	73	84	108	94	64
BMPR1A	NM_004329	c.420DELT	p.P140PFS*4	CDS 4 (c.334_430)	10	88659636	88659637	71	74	90	84	100	121	90	74	89	94	92	113	110	77	82	86	59	68	74	88	93	88	98	93	90	112	83	104	100	116	94	93	77	103	93	110	79	73	98	113	102	80
BMPR1A	NM_004329	c.682C>T	p.R228*	CDS 7 (c.676_868)	10	88676896	88676897	442	423	177	196	153	190	419	378	338	404	404	431	359	336	371	174	348	365	369	392	172	367	352	260	350	346	363	397	438	353	210	386	421	487	375	338	415	306	399	411	369	350
BMPR1A	NM_004329	c.817C>T	p.R273*	CDS 7 (c.676_868)	10	88677031	88677032	516	557	287	267	185	217	566	451	541	564	525	542	517	449	556	275	512	486	540	493	179	473	346	386	434	470	487	553	589	443	298	493	582	581	538	521	524	467	595	557	486	453
BMPR1A	NM_004329	c.826_827DELGA	p.E276NFS*10	CDS 7 (c.676_868)	10	88677040	88677041	481	516	273	265	182	222	536	417	505	556	497	528	487	422	517	259	479	472	511	478	173	446	340	355	409	452	474	526	555	410	306	466	579	549	520	506	487	456	575	539	466	427
BRCA1	NM_007294	c.1016DUPA	p.V340Gfs*6	CDS 9 (c.671_4096)	17	41246531	41246532	36.5	33	63	44.5	74.5	81.5	36	37	49.5	55.5	52.5	39	42.5	38.5	37.5	64.5	43.5	50.5	38	40	83.5	41	42.5	46	40.5	37.5	43	40	54	52	55.5	34.5	43	46	44	45	43.5	35	39	42	28	40
BRCA1	NM_007294	c.1082_1092DEL11	p.S361*	CDS 9 (c.671_4096)	17	41246455	41246456	43	43	81	64	113	138	65	53	75	63	53	46	60	42	57	93	42	73	52	69	122	54	51	48	53	46	59	52	58	59	101	60	55	59	69	74	50	48	51	57	57	41
BRCA1	NM_007294	c.1116G>A	p.W372*	CDS 9 (c.671_4096)	17	41246431	41246432	48	54	119	81	136	162	75	56	77	71	63	56	81	57	68	115	46	84	62	88	146	71	59	56	62	63	78	69	70	67	115	74	61	67	85	93	65	52	61	65	64	59
BRCA1	NM_007294	c.1127DELA	p.N376IFS*18	CDS 9 (c.671_4096)	17	41246420	41246421	49	55	120	83	151	173	81	62	82	76	62	53	82	59	65	117	53	84	62	92	154	72	59	59	68	69	76	71	72	67	124	79	65	69	85	97	73	51	60	72	62	62
BRCA1	NM_007294	c.117_118DELTG	p.C39*	CDS 2 (c.81_134)	17	41267758	41267759	83	89	33	23	43	26	92	63	90	82	80	96	96	73	90	42	70	63	78	106	22	99	96	73	96	75	62	80	82	102	33	85	83	114	100	91	89	82	73	92	96	72
BRCA1	NM_007294	c.1175_1214DEL40	p.L392QFS*5	CDS 9 (c.671_4096)	17	41246333	41246334	60	71	139	109	170	198	81	57	75	81	61	63	93	64	88	107	50	66	76	110	162	97	72	67	80	85	83	69	66	73	121	80	79	92	86	101	79	58	61	81	73	61
BRCA1	NM_007294	c.135-1G>T	NA	Intron 2 (C)	17	41258550	41258551	47	42	28	36	43	63	60	45	53	41	36	47	43	35	28	41	35	33	42	69	49	41	48	40	53	33	42	34	32	49	36	40	51	57	35	45	37	38	50	52	51	31
BRCA1	NM_007294	c.1360_1361DELAG	p.S454*	CDS 9 (c.671_4096)	17	41246186	41246187	100	105	63	66	61	68	95	69	101	98	84	85	108	81	110	71	90	74	121	124	89	118	107	99	79	100	111	91	78	101	85	80	82	104	79	117	106	85	99	117	92	87
BRCA1	NM_007294	c.1439DUPA	p.N480KFS*10	CDS 9 (c.671_4096)	17	41246108	41246109	154	115	81	57.5	69.5	77.5	131.5	101	125	130	118	161	145.5	96.5	140.5	71.5	128	104.5	158.5	181	74	159	117.5	139	111.5	131	142.5	129.5	109	145	88	136	130	143.5	120	151.5	126.5	104.5	148.5	172.5	130	99
BRCA1	NM_007294	c.143DELT	p.M48SFS*2	CDS 3 (c.135_212)	17	41258541	41258542	57	46	30	37	52	72	66	45	57	43	40	53	50	36	31	42	40	41	45	78	58	51	55	42	59	41	45	41	34	57	37	45	53	59	43	52	43	43	57	55	58	34
BRCA1	NM_007294	c.1450G>T	p.G484*	CDS 9 (c.671_4096)	17	41246097	41246098	160	121	88	54	80	80	150	108	131	137	128	176	156	103	141	72	127	117	173	194	75	166	119	145	130	144	151	147	118	158	84	134	135	149	130	163	144	102	153	183	128	101
BRCA1	NM_007294	c.1471C>T	p.Q491*	CDS 9 (c.671_4096)	17	41246076	41246077	166	129	93	51	82	89	160	114	137	159	137	166	158	124	141	72	130	127	162	191	89	172	121	155	129	151	174	151	131	163	84	134	144	158	150	161	150	105	154	203	143	113
BRCA1	NM_007294	c.1488DELT	p.L498Sfs*5	CDS 9 (c.671_4096)	17	41246059	41246060	162	126	95	55	84	98	163	119	144	168	138	173	153	125	137	68	134	136	161	197	90	183	127	161	134	161	179	146	138	170	85	133	143	177	153	159	164	105	172	214	145	106
BRCA1	NM_007294	c.1504_1508DELTTAAA	p.L502Afs*2	CDS 9 (c.671_4096)	17	41246039	41246040	147	125	97	69	86	107	163	121	133	166	136	168	136	126	130	75	124	127	152	200	79	185	131	152	128	141	163	139	124	166	75	116	138	168	144	149	156	111	160	197	143	109
BRCA1	NM_007294	c.1510DELC	p.R504VFS*28	CDS 9 (c.671_4096)	17	41246037	41246038	142	126	97	70	89	111	161	121	134	171	135	168	135	125	130	76	124	125	153	199	81	186	127	153	127	142	164	144	130	164	78	116	141	168	145	150	159	110	159	192	141	108
BRCA1	NM_007294	c.1556DELA	p.K519RFS*13	CDS 9 (c.671_4096)	17	41245991	41245992	137	97	89	84	91	122	133	117	120	145	141	148	111	102	107	79	113	106	132	164	83	155	119	159	116	123	133	130	125	135	82	114	131	146	142	138	129	87	142	158	134	88
BRCA1	NM_007294	c.1576C>T	p.Q526*	CDS 9 (c.671_4096)	17	41245971	41245972	126	90	90	86	98	122	115	109	99	126	126	137	99	93	112	74	103	100	135	152	90	151	118	135	113	119	128	130	114	125	79	96	120	138	130	128	121	88	130	137	127	83
BRCA1	NM_007294	c.160C>T	p.Q54*	CDS 3 (c.135_212)	17	41258524	41258525	71	55	38	45	70	90	72	60	68	59	48	59	61	44	39	47	46	52	56	85	76	59	64	53	71	44	55	49	40	69	38	56	56	74	48	60	55	48	69	64	74	52
BRCA1	NM_007294	c.1687C>T	p.Q563*	CDS 9 (c.671_4096)	17	41245860	41245861	73	69	66	35	70	83	90	70	86	96	62	69	69	73	78	53	64	69	71	91	68	85	57	84	68	77	89	67	65	85	66	55	101	63	74	83	82	71	86	68	83	57
BRCA1	NM_007294	c.1757DELC	p.P586LFS*2	CDS 9 (c.671_4096)	17	41245790	41245791	82	68	57	35	72	71	96	64	75	96	44	75	71	64	65	57	65	82	77	87	74	79	59	78	50	79	80	69	68	71	68	51	73	57	74	71	66	60	80	81	71	54
BRCA1	NM_007294	c.1793T>G	p.L598*	CDS 9 (c.671_4096)	17	41245754	41245755	83	60	74	50	58	86	76	56	75	96	46	59	75	68	65	60	59	86	76	91	71	71	51	66	50	71	70	62	72	57	72	51	72	64	72	66	64	57	85	82	59	62
BRCA1	NM_007294	c.181T>G	p.C61G	CDS 3 (c.135_212)	17	41258503	41258504	80	58	45	53	79	107	85	71	77	64	51	66	74	56	43	47	51	57	71	99	83	72	70	64	83	50	61	57	44	83	40	70	60	95	58	60	60	54	75	68	88	58
BRCA1	NM_007294	c.1823_1826DELAGAA	p.K608Ifs*3	CDS 9 (c.671_4096)	17	41245721	41245722	84	65	75	52	58	83	74	57	66	82	38	80	71	70	65	60	58	74	64	74	65	71	53	62	48	70	70	63	68	69	75	47	72	65	70	72	55	63	87	82	60	59
BRCA1	NM_007294	c.1874_1877DUPTAGT	p.V626VFS*5	CDS 9 (c.671_4096)	17	41245670	41245671	84.5	67.5	91.5	67	70.5	89.5	90	63	76	87.5	52.5	84	70	64.5	63.5	70.5	66	72.5	72.5	89.5	53	74.5	58	62.5	53.5	72	70	59	73.5	79	97.5	67.5	72	66.5	72	80.5	62	59	75	98.5	65	72
BRCA1	NM_007294	c.188T>A	p.L63*	CDS 3 (c.135_212)	17	41258496	41258497	82	59	46	51	81	105	84	73	77	65	55	66	77	54	41	46	53	56	71	104	83	78	69	60	89	49	63	61	43	88	43	71	64	94	59	65	64	54	77	76	99	63
BRCA1	NM_007294	c.19_47DEL29	p.R7Cfs*24	CDS 1 (c.1_80)	17	41276066	41276067	91	69	53	49	57	87	74	62	43	68	50	71	74	57	63	58	44	52	53	69	80	107	56	62	63	69	82	52	69	103	57	68	61	95	78	83	63	37	72	74	73	74
BRCA1	NM_007294	c.190T>C	p.C64R	CDS 3 (c.135_212)	17	41258494	41258495	82	60	47	51	83	106	82	74	77	65	54	63	77	53	41	46	57	55	70	105	85	77	68	60	88	49	61	61	44	89	43	70	65	93	61	65	64	56	77	77	99	62
BRCA1	NM_007294	c.190T>G	p.C64G	CDS 3 (c.135_212)	17	41258494	41258495	82	60	47	51	83	106	82	74	77	65	54	63	77	53	41	46	57	55	70	105	85	77	68	60	88	49	61	61	44	89	43	70	65	93	61	65	64	56	77	77	99	62
BRCA1	NM_007294	c.1916T>A	p.L639*	CDS 9 (c.671_4096)	17	41245631	41245632	68	55	95	51	60	74	85	54	69	71	62	68	61	47	53	79	65	66	73	77	46	69	51	64	50	61	58	47	53	68	80	76	68	55	50	67	64	45	63	86	59	57
BRCA1	NM_007294	c.191G>A	p.C64Y	CDS 3 (c.135_212)	17	41258493	41258494	82	58	48	50	83	105	82	73	77	63	52	63	77	53	41	47	59	56	69	105	85	78	69	60	84	49	61	61	44	89	42	71	63	93	63	65	64	56	80	77	99	62
BRCA1	NM_007294	c.1921DUPA	p.I641NFS*2	CDS 9 (c.671_4096)	17	41245626	41245627	65	55	96	48.5	58	78	80	53	72	73.5	62.5	67.5	60	43	56	79.5	61	64	74	79	47	67	49.5	66	50	64	57	45	51	64.5	74.5	74.5	64.5	56.5	49	68	63	44	63.5	85	57.5	57.5
BRCA1	NM_007294	c.192T>A	p.C64*	CDS 3 (c.135_212)	17	41258492	41258493	83	58	47	50	84	104	83	73	78	65	51	63	77	53	41	47	57	56	68	105	84	79	70	61	84	49	61	62	44	89	43	69	62	93	62	64	64	57	80	75	99	62
BRCA1	NM_007294	c.1953_1956DELGAAA	p.K653Sfs*47	CDS 9 (c.671_4096)	17	41245591	41245592	49	44	73	40	53	54	69	40	53	60	57	55	40	38	54	64	37	44	53	56	39	57	47	58	47	57	46	28	46	44	53	63	46	42	38	58	49	35	50	65	39	40
BRCA1	NM_007294	c.1960A>T	p.K654*	CDS 9 (c.671_4096)	17	41245587	41245588	46	45	77	40	54	56	68	38	51	60	56	55	45	39	56	61	36	45	58	50	40	55	49	51	45	53	47	30	46	44	50	56	51	42	45	59	50	35	52	59	39	39
BRCA1	NM_007294	c.1961DELA	p.K654SFS*47	CDS 9 (c.671_4096)	17	41245586	41245587	46	45	77	39	54	56	68	38	51	60	56	55	45	38	56	61	36	45	58	50	40	55	49	51	45	53	46	30	45	40	50	56	51	41	44	59	49	35	52	59	39	39
BRCA1	NM_007294	c.1961DUPA	p.Y655Vfs*18	CDS 9 (c.671_4096)	17	41245586	41245587	47	45.5	77.5	39.5	54.5	56	68.5	38	51	61	56	55	45.5	38.5	56	61.5	36.5	45	59	50	40.5	55	49	51.5	45	54	46.5	30	45.5	42	51	58	51	41.5	44.5	59	49.5	35.5	52.5	60	40	40.5
BRCA1	NM_007294	c.1A>G	p.M1V	CDS 1 (c.1_80)	17	41276112	41276113	68	51	39	37	48	67	59	44	26	54	39	47	55	42	53	42	31	39	45	46	60	76	44	45	42	60	61	43	53	84	40	49	49	67	58	65	52	24	59	57	55	46
BRCA1	NM_007294	c.2017G>T	p.E673*	CDS 9 (c.671_4096)	17	41245530	41245531	51	55	77	52	63	73	80	43	71	71	45	66	50	44	75	76	51	56	78	69	76	71	54	52	61	77	72	40	62	61	51	66	63	44	77	72	53	50	64	61	48	51
BRCA1	NM_007294	c.203_204DELTA	p.I68NFS*12	CDS 3 (c.135_212)	17	41258480	41258481	84	57	48	49	90	105	86	73	76	66	50	57	70	55	38	48	58	56	66	102	84	80	70	61	82	46	62	64	47	82	47	68	68	97	60	65	66	54	85	71	94	66
BRCA1	NM_007294	c.2035A>T	p.K679*	CDS 9 (c.671_4096)	17	41245512	41245513	62	57	92	56	70	81	81	57	77	82	56	77	57	50	77	87	54	61	84	75	81	82	53	63	72	79	80	51	67	61	68	67	78	53	82	86	65	56	68	67	59	52
BRCA1	NM_007294	c.2056G>T	p.E686*	CDS 9 (c.671_4096)	17	41245491	41245492	73	58	100	67	76	88	79	63	88	99	55	81	68	58	83	103	62	70	81	85	101	87	51	64	75	86	95	60	73	70	71	69	90	60	85	93	64	68	73	69	77	64
BRCA1	NM_007294	c.2070_2071DELAA	p.R691Tfs*2	CDS 9 (c.671_4096)	17	41245476	41245477	74	52	105	63	73	93	79	65	84	107	59	75	68	62	80	89	62	67	75	88	102	87	58	67	81	81	86	56	82	71	71	73	95	56	78	94	61	67	80	71	80	63
BRCA1	NM_007294	c.2071DELA	p.R691DFS*10	CDS 9 (c.671_4096)	17	41245476	41245477	74	52	105	63	73	93	79	65	84	107	59	75	68	62	80	89	62	67	75	88	102	87	58	67	81	81	86	56	82	71	71	73	95	56	78	94	61	67	80	71	80	63
BRCA1	NM_007294	c.2110_2111DELAA	p.N704Cfs*7	CDS 9 (c.671_4096)	17	41245436	41245437	84	57	110	70	83	105	90	81	83	118	81	92	74	66	81	100	60	73	88	81	121	95	68	78	85	75	84	70	85	77	94	84	90	71	90	104	65	72	76	77	78	71
BRCA1	NM_007294	c.211A>G	p.R71G	CDS 3 (c.135_212)	17	41258473	41258474	84	57	49	50	92	113	86	70	79	66	46	58	69	55	37	50	57	57	65	100	83	75	71	65	81	49	64	60	47	83	46	70	71	102	63	70	71	57	82	71	88	64
BRCA1	NM_007294	c.212G>T	p.R71M	CDS 3 (c.135_212)	17	41258472	41258473	84	56	49	49	93	112	86	72	79	66	46	58	69	55	37	49	57	57	65	98	81	73	71	65	82	48	65	60	47	83	46	71	70	102	61	70	70	57	83	71	86	66
BRCA1	NM_007294	c.2131_2132DELAA	p.K711VFS*6	CDS 9 (c.671_4096)	17	41245415	41245416	85	67	107	70	95	126	92	76	87	111	72	91	75	74	79	102	64	71	88	88	121	92	74	65	84	68	83	68	88	85	93	83	91	74	96	104	67	75	66	80	75	76
BRCA1	NM_007294	c.213-11T>G	NA	Intron 3 (C)	17	41256983	41256984	45	65	51	40	39	48	56	49	55	44	61	64	51	66	72	48	51	60	54	77	36	69	72	51	77	65	55	62	54	75	57	50	58	74	58	66	62	42	51	77	55	51
BRCA1	NM_007294	c.213-12A>G	NA	Intron 3 (C)	17	41256984	41256985	45	65	51	39	39	49	55	49	55	44	61	65	51	66	73	48	51	58	54	77	36	68	70	50	77	64	55	62	53	76	58	50	58	73	58	66	62	42	50	77	56	52
BRCA1	NM_007294	c.2158G>T	p.E720*	CDS 9 (c.671_4096)	17	41245389	41245390	73	74	108	69	109	141	103	70	80	102	69	98	65	72	86	87	59	67	95	85	123	90	76	61	76	69	70	70	85	95	106	81	79	76	105	96	68	64	75	89	76	64
BRCA1	NM_007294	c.2210_2211DELCA	p.T737Sfs*2	CDS 9 (c.671_4096)	17	41245336	41245337	69	86	123	83	161	195	99	69	80	114	78	97	77	90	82	77	68	67	107	98	159	85	70	70	72	83	87	83	75	95	120	94	91	80	109	100	82	58	92	105	79	59
BRCA1	NM_007294	c.2299DELA	p.S767AFS*25	CDS 9 (c.671_4096)	17	41245248	41245249	73	69	112	83	142	186	86	70	75	125	72	86	96	64	64	90	57	74	107	88	161	96	77	67	74	76	86	78	76	69	119	68	92	84	100	89	74	70	100	95	68	81
BRCA1	NM_007294	c.2314DELG	p.V772YFS*20	CDS 9 (c.671_4096)	17	41245233	41245234	67	62	104	85	135	184	82	68	66	117	71	76	96	58	63	85	55	65	100	87	150	93	80	59	76	65	83	79	75	69	115	59	88	91	98	93	79	61	87	92	70	81
BRCA1	NM_007294	c.2329DELT	p.Y777MFS*15	CDS 9 (c.671_4096)	17	41245218	41245219	62	58	103	83	127	175	81	64	60	111	80	77	92	61	58	86	54	67	93	87	139	89	77	60	76	61	83	76	81	65	115	60	90	83	94	85	75	61	82	92	73	82
BRCA1	NM_007294	c.2338C>T	p.Q780*	CDS 9 (c.671_4096)	17	41245209	41245210	66	57	107	86	126	167	78	66	58	107	75	73	89	65	61	84	51	62	94	86	135	86	80	58	72	63	85	76	83	59	114	55	86	82	94	82	78	63	80	90	75	80
BRCA1	NM_007294	c.238_239DELAGINS22	NA	CDS 4 (c.213_301)	17	41256946	41256947	59	67	61	50	57	57	58	64	62	54	71	82	64	66	86	66	61	75	56	97	55	70	86	57	82	76	73	70	70	98	65	64	70	107	69	88	66	63	62	101	74	69
BRCA1	NM_007294	c.2389_2390DELGA	p.E797Tfs*3	CDS 9 (c.671_4096)	17	41245157	41245158	51	57	82	69	90	121	72	56	54	90	64	62	64	59	59	65	51	44	75	78	104	67	70	55	53	55	68	65	84	47	97	42	75	70	81	74	57	48	53	79	62	68
BRCA1	NM_007294	c.2389G>T	p.E797*	CDS 9 (c.671_4096)	17	41245158	41245159	51	58	82	69	91	124	73	56	54	90	64	66	64	61	60	65	51	46	75	79	104	67	70	56	55	55	68	67	84	47	98	42	76	70	81	74	58	48	54	79	67	68
BRCA1	NM_007294	c.2405_2406DELTG	p.V802Efs*7	CDS 9 (c.671_4096)	17	41245141	41245142	56	47	79	69	80	112	69	57	52	81	65	67	65	61	61	68	55	44	67	73	99	53	66	51	41	57	72	56	82	46	89	46	65	57	64	66	55	48	52	75	60	61
BRCA1	NM_007294	c.2411_2412DELAG	p.Q804LFS*5	CDS 9 (c.671_4096)	17	41245135	41245136	58	48	78	66	82	113	70	54	52	87	64	62	60	60	58	63	52	47	65	69	94	53	71	50	40	57	71	51	83	47	89	50	65	55	61	63	50	53	57	71	62	58
BRCA1	NM_007294	c.2433DELC	p.K812Rfs*3	CDS 9 (c.671_4096)	17	41245114	41245115	56	44	72	76	74	102	57	50	54	86	59	61	63	58	59	58	48	42	62	70	89	55	64	46	47	55	70	53	70	46	91	52	61	55	62	64	43	48	58	69	66	59
BRCA1	NM_007294	c.2457DELC	p.D821Ifs*25	CDS 9 (c.671_4096)	17	41245090	41245091	76	51	67	73	77	98	59	49	54	80	57	63	67	59	56	57	62	48	75	68	85	49	61	67	49	62	69	67	64	49	94	45	62	55	65	67	52	53	66	70	68	60
BRCA1	NM_007294	c.2475DELC	p.D825EFS*21	CDS 9 (c.671_4096)	17	41245072	41245073	81	55	73	83	93	106	57	60	61	74	67	77	63	60	62	62	57	53	81	71	106	51	58	71	54	64	74	74	73	48	97	56	66	64	69	74	61	60	76	70	80	66
BRCA1	NM_007294	c.2515DELC	p.H839TFS*7	CDS 9 (c.671_4096)	17	41245032	41245033	91	62	80	88	121	123	65	79	69	72	70	70	65	58	75	69	54	58	80	82	122	63	61	77	68	70	87	80	78	63	105	74	72	80	81	76	77	59	81	72	80	63
BRCA1	NM_007294	c.2545G>T	p.E849*	CDS 9 (c.671_4096)	17	41245002	41245003	86	64	75	67	131	132	67	75	69	65	66	74	65	63	66	68	62	59	85	84	113	68	60	69	62	73	80	84	79	75	100	73	78	71	71	62	81	70	79	66	75	58
BRCA1	NM_007294	c.2591C>G	p.S864*	CDS 9 (c.671_4096)	17	41244956	41244957	74	64	66	59	122	122	71	63	68	73	60	50	58	42	68	61	67	65	86	66	106	61	63	59	45	66	70	69	71	59	64	64	85	62	69	50	71	59	61	62	63	49
BRCA1	NM_007294	c.2593A>T	p.K865*	CDS 9 (c.671_4096)	17	41244954	41244955	74	65	68	56	122	124	71	64	69	74	59	50	57	42	68	60	70	64	87	67	104	62	64	58	42	66	69	68	69	59	63	63	85	63	64	49	71	59	63	62	63	49
BRCA1	NM_007294	c.2603C>G	p.S868*	CDS 9 (c.671_4096)	17	41244944	41244945	71	75	65	59	114	129	75	68	68	75	59	55	59	48	66	58	71	65	87	72	105	68	71	58	41	68	64	69	72	59	71	62	89	63	63	57	70	60	64	65	66	52
BRCA1	NM_007294	c.2621DELA	p.N874IFS*19	CDS 9 (c.671_4096)	17	41244926	41244927	71	76	69	51	116	119	72	69	71	79	52	55	60	59	71	48	71	66	92	68	98	59	73	56	36	66	68	77	80	62	67	54	93	64	72	62	78	58	67	62	72	53
BRCA1	NM_007294	c.2657_2658DELCT	p.S886CFS*16	CDS 9 (c.671_4096)	17	41244889	41244890	86	88	72	58	128	122	90	85	81	112	66	65	72	74	80	63	84	80	85	90	99	77	93	79	57	85	82	87	98	65	81	64	114	83	85	77	97	64	89	95	94	71
BRCA1	NM_007294	c.2679_2682DELGAAA	p.K893Nfs*106	CDS 9 (c.671_4096)	17	41244865	41244866	108	96	83	58	119	133	95	85	100	123	82	79	90	94	93	58	91	88	95	107	98	84	111	97	62	100	85	97	109	82	84	77	121	97	94	82	106	74	97	101	110	90
BRCA1	NM_007294	c.2681_2682DELAA	p.K894TFS*8	CDS 9 (c.671_4096)	17	41244865	41244866	109	97	84	58	120	132	98	87	99	124	82	79	96	97	93	58	90	92	95	107	102	84	115	100	63	102	90	101	110	82	84	77	121	95	94	85	107	75	101	101	110	89
BRCA1	NM_007294	c.2683C>T	p.Q895*	CDS 9 (c.671_4096)	17	41244864	41244865	108	99	84	59	123	135	101	88	99	123	83	83	96	97	94	59	94	95	99	106	100	85	114	102	65	101	93	102	113	85	85	76	120	98	95	89	107	75	102	102	113	93
BRCA1	NM_007294	c.2706_2707DUPAT	p.C903YFS*98	CDS 9 (c.671_4096)	17	41244840	41244841	100	113.5	84	60.5	121.5	121	121	93.5	99.5	128.5	89.5	94.5	110.5	106	102	64	103.5	108.5	103.5	127.5	101.5	100	107	114	75	108	120	112	116.5	102	78	96	119	118	104	109	112	86	107.5	106.5	125.5	98
BRCA1	NM_007294	c.2722G>T	p.E908*	CDS 9 (c.671_4096)	17	41244825	41244826	102	118	97	53	104	132	132	91	97	141	106	113	118	101	110	73	112	120	104	140	100	100	116	118	79	116	120	115	119	105	86	106	123	125	110	118	122	98	115	118	137	95
BRCA1	NM_007294	c.2744_2745DELCT	p.S915*	CDS 9 (c.671_4096)	17	41244802	41244803	113	128	96	64	114	130	145	89	121	159	122	138	135	114	133	77	113	135	128	161	94	127	128	124	84	132	131	136	131	124	87	107	129	147	126	133	125	115	119	111	142	103
BRCA1	NM_007294	c.2806_2809DELGATA	p.D936SFS*63	CDS 9 (c.671_4096)	17	41244738	41244739	164	154	115	92	115	132	165	123	149	186	156	192	158	150	163	84	143	155	160	186	90	183	151	153	152	147	184	179	172	151	101	156	173	176	169	173	160	151	181	160	188	114
BRCA1	NM_007294	c.2864C>A	p.S955*	CDS 9 (c.671_4096)	17	41244683	41244684	209	203	118	98	110	126	209	162	178	210	179	230	176	190	187	92	165	164	185	220	107	222	172	198	171	181	217	191	192	173	107	165	194	206	206	237	176	155	204	177	199	149
BRCA1	NM_007294	c.2887DELA	p.T963LFS*37	CDS 9 (c.671_4096)	17	41244660	41244661	206	192	118	99	99	129	216	180	172	217	182	227	173	190	200	88	172	168	188	217	101	219	161	193	165	183	225	190	195	182	105	162	184	209	203	245	191	156	223	191	182	151
BRCA1	NM_007294	c.2921T>A	p.L974*	CDS 9 (c.671_4096)	17	41244626	41244627	192	187	125	97	81	109	202	185	171	197	161	190	170	168	175	80	154	169	165	182	84	205	139	177	128	169	201	176	157	167	106	138	162	182	179	196	163	149	196	178	160	131
BRCA1	NM_007294	c.2934T>G	p.Y978*	CDS 9 (c.671_4096)	17	41244613	41244614	179	169	109	99	86	104	189	168	173	189	151	187	166	163	171	81	138	164	171	176	91	191	126	163	124	158	211	163	157	163	98	122	151	178	169	188	155	148	193	170	155	127
BRCA1	NM_007294	c.2940DELA	p.P981Hfs*19	CDS 9 (c.671_4096)	17	41244607	41244608	176	162	109	95	85	105	171	159	168	174	148	177	159	162	168	75	135	151	164	166	87	171	127	151	124	141	208	155	153	159	100	116	145	170	169	168	152	142	182	164	145	120
BRCA1	NM_007294	c.2989_2990DUPAA	p.N997KFS*4	CDS 9 (c.671_4096)	17	41244557	41244558	147	120	99.5	73	95.5	106.5	126	121	115	156.5	129.5	137	136	112.5	126	89	109.5	128	130	124	101	155	114	111	91.5	121	169	124	113.5	117.5	93	93.5	129.5	122.5	132.5	111	119	118.5	146	117.5	121.5	92.5
BRCA1	NM_007294	c.2995_2996DELCTINSTA	NA	CDS 9 (c.671_4096)	17	41244551	41244552	142	118	98	72	99	106	136	125	117	167	129	145	131	110	123	96	112	131	126	119	102	155	123	115	86	121	168	119	116	115	96	93	122	121	134	113	122	122	151	116	115	89
BRCA1	NM_007294	c.3008_3009DELTT	p.F1003*	CDS 9 (c.671_4096)	17	41244538	41244539	133	109	105	74	100	105	128	108	108	167	127	134	120	101	118	99	100	128	116	117	112	143	131	115	85	104	157	111	112	109	93	79	121	107	133	112	122	119	142	112	106	83
BRCA1	NM_007294	c.301+1G>A	NA	Intron 4 (C)	17	41256883	41256884	53	65	61	57	70	69	60	67	53	59	78	69	67	73	76	76	58	67	40	77	63	61	62	49	72	68	72	65	69	85	58	53	63	110	68	79	56	59	72	91	66	69
BRCA1	NM_007294	c.302-2DELA	NA	Intron 4 (C)	17	41256279	41256280	71	61	46	35	39	40	60	57	45	50	46	52	58	38	58	27	47	54	35	61	37	60	39	48	43	54	63	54	41	66	40	41	36	74	62	61	54	28	61	53	65	43
BRCA1	NM_007294	c.3029_3030DELCT	p.P1010Rfs*7	CDS 9 (c.671_4096)	17	41244517	41244518	121	95	101	70	106	103	123	96	95	156	120	114	108	102	115	99	96	114	94	103	108	122	118	100	72	95	142	101	96	98	104	80	113	107	135	105	118	108	131	113	94	72
BRCA1	NM_007294	c.3044DUPG	p.G1015GFS*3	CDS 9 (c.671_4096)	17	41244503	41244504	118.5	94.5	94.5	72	105	100	126	92.5	90	150	111	105.5	95	101.5	115	96.5	97	115.5	90.5	93	109	118	116	97.5	64	88	126.5	97	91	89.5	97	78.5	109.5	99	117	104.5	117.5	100.5	125.5	115.5	84	74
BRCA1	NM_007294	c.3048_3052DUPTGAGA	p.N1018MFS*8	CDS 9 (c.671_4096)	17	41244495	41244496	113.5	96.5	92.5	75.5	102.5	101	124.5	89.5	91	144	109.5	101	96.5	100.5	111.5	98	94	115.5	89.5	95	106.5	115	112.5	95	59	88.5	128	96.5	90	93	98	74	107.5	97	116.5	102.5	117	96.5	129	113.5	80	71
BRCA1	NM_007294	c.3108DUPT	p.K1037*	CDS 9 (c.671_4096)	17	41244439	41244440	86.5	95.5	87.5	87	79	91	137	85	94	113	96.5	101.5	90.5	102.5	105	86.5	80	93	86	90	84	99.5	102.5	89	63.5	92	114.5	92	90.5	95	93.5	65.5	89.5	103.5	100.5	105.5	109.5	88.5	111	122	94.5	77
BRCA1	NM_007294	c.3112G>T	p.E1038*	CDS 9 (c.671_4096)	17	41244435	41244436	90	100	88	91	79	88	142	90	97	112	102	104	95	103	111	91	84	90	91	96	82	103	105	90	65	100	116	95	86	97	96	66	94	111	102	111	111	88	116	120	108	76
BRCA1	NM_007294	c.3228_3229DELAG	p.G1077Afs*8	CDS 9 (c.671_4096)	17	41244318	41244319	77	88	81	74	52	64	109	77	100	114	81	97	98	111	94	88	70	72	82	99	65	107	95	83	65	106	109	88	89	88	79	62	100	120	97	120	104	58	136	112	96	83
BRCA1	NM_007294	c.3257T>G	p.L1086*	CDS 9 (c.671_4096)	17	41244290	41244291	78	81	79	72	46	66	103	70	101	110	78	88	96	89	89	86	67	63	84	108	67	99	84	81	53	94	100	91	82	86	83	72	93	96	94	116	89	56	121	98	83	83
BRCA1	NM_007294	c.3326_3329DELAAAA	p.K1109Sfs*7	CDS 9 (c.671_4096)	17	41244218	41244219	54	51	55	38	33	48	61	45	54	65	47	42	53	41	43	46	40	36	56	58	41	52	44	54	31	55	54	50	51	44	62	38	46	47	55	64	45	36	58	45	41	41
BRCA1	NM_007294	c.3331_3334DELCAAG	p.Q1111NFS*5	CDS 9 (c.671_4096)	17	41244213	41244214	54	51	53	36	34	47	60	43	50	65	49	40	54	39	44	45	36	37	58	55	40	51	44	52	31	55	56	48	51	44	63	37	48	46	53	57	46	34	59	47	38	41
BRCA1	NM_007294	c.335_338DELATAA	p.N112TFS*6	CDS 5 (c.302_441)	17	41256241	41256242	90	78	50	35	44	43	85	69	64	57	50	63	73	47	67	38	53	62	56	92	57	80	44	61	67	75	82	61	44	77	41	56	44	95	84	83	59	32	70	83	76	62
BRCA1	NM_007294	c.3365_3366DELCA	p.T1122Rfs*10	CDS 9 (c.671_4096)	17	41244181	41244182	44	48	56	36	31	40	43	33	49	59	46	27	40	47	46	43	32	33	45	47	34	41	47	35	29	48	44	34	42	36	53	28	45	28	54	53	45	24	48	41	35	31
BRCA1	NM_007294	c.3442DELG	p.E1148RFS*7	CDS 9 (c.671_4096)	17	41244105	41244106	58	51	66	52	50	56	45	40	45	59	56	32	56	44	42	56	45	46	53	52	59	55	54	36	38	45	41	42	50	48	63	34	58	32	54	55	51	35	52	45	46	36
BRCA1	NM_007294	c.3481_3491DEL11	p.E1161FFS*3	CDS 9 (c.671_4096)	17	41244056	41244057	68	70	77	71	58	51	59	46	43	83	66	41	55	46	58	69	67	66	70	55	61	58	62	37	48	46	51	50	65	50	80	42	70	40	48	53	50	46	57	58	47	42
BRCA1	NM_007294	c.3579_3580INST	p.F1193FFS*26	CDS 9 (c.671_4096)	17	41243967	41243968	133	129.5	119	119	101.5	93	161	130.5	137	165	133.5	135.5	138	126.5	125	130	125	134.5	141	154	100	126.5	130.5	100	122	122	120.5	134	139.5	138.5	139.5	130.5	166	143	168	141.5	130	112.5	141.5	140.5	117.5	115.5
BRCA1	NM_007294	c.3598C>T	p.Q1200*	CDS 9 (c.671_4096)	17	41243949	41243950	157	151	139	137	115	114	181	132	145	175	141	167	163	145	143	139	134	140	144	163	117	147	137	113	146	133	138	154	156	166	146	150	185	167	195	167	144	124	173	177	146	139
BRCA1	NM_007294	c.3607C>T	p.R1203*	CDS 9 (c.671_4096)	17	41243940	41243941	164	159	138	148	124	123	190	142	157	183	142	177	181	150	158	141	136	149	157	177	124	165	147	124	160	144	144	164	160	181	158	168	191	182	195	174	155	138	178	191	149	145
BRCA1	NM_007294	c.3627DUPA	p.E1210Rfs*9	CDS 9 (c.671_4096)	17	41243920	41243921	175	178.5	155.5	156.5	131.5	136	219	159	167.5	193	162	203.5	196	165.5	185.5	161	158.5	169.5	193	201	122.5	178.5	162	153.5	182.5	179.5	159.5	171.5	169	198.5	167	198	215.5	205.5	211.5	196	166.5	164.5	196.5	214.5	173	156
BRCA1	NM_007294	c.3664G>T	p.E1222*	CDS 9 (c.671_4096)	17	41243883	41243884	185	201	159	166	147	135	242	195	182	224	191	224	230	192	208	156	179	180	200	231	134	206	190	187	196	204	190	200	188	218	183	220	225	236	222	229	221	184	224	239	190	178
BRCA1	NM_007294	c.3668_3671DUPTTCC	p.C1225Sfs*10	CDS 9 (c.671_4096)	17	41243876	41243877	182.5	202.5	159.5	175.5	146.5	138	247	191	180.5	233	196	230	232	193	211.5	157	175	185	207.5	233	139.5	204.5	191.5	187.5	196	205.5	197	201.5	192	215	174	220	227	233.5	221	230.5	224.5	191.5	230	233	189	181.5
BRCA1	NM_007294	c.3672DELC	p.C1225Afs*10	CDS 9 (c.671_4096)	17	41243875	41243876	185	201	160	177	146	135	247	190	179	237	198	231	231	192	211	159	175	184	208	231	138	202	193	190	197	208	197	200	193	210	173	220	230	233	222	230	228	195	231	232	189	184
BRCA1	NM_007294	c.3700_3704DELGTAAA	p.V1234Qfs*8	CDS 9 (c.671_4096)	17	41243843	41243844	185	180	150	166	150	135	235	193	181	225	213	216	222	172	194	129	167	180	218	228	125	174	199	197	190	209	187	182	191	190	174	196	216	236	206	236	231	196	225	220	179	162
BRCA1	NM_007294	c.3710DELT	p.I1237NFS*27	CDS 9 (c.671_4096)	17	41243837	41243838	182	177	155	159	145	133	226	187	177	226	217	207	207	172	186	130	169	175	214	222	124	169	200	202	187	202	179	181	186	184	171	187	207	228	204	233	224	191	216	214	180	153
BRCA1	NM_007294	c.3718C>T	p.Q1240*	CDS 9 (c.671_4096)	17	41243829	41243830	181	169	155	154	149	144	226	190	174	228	210	207	207	178	185	122	165	174	207	220	135	176	199	193	185	199	178	177	185	187	165	182	201	221	203	238	223	183	211	222	170	151
BRCA1	NM_007294	c.3748G>T	p.E1250*	CDS 9 (c.671_4096)	17	41243799	41243800	170	148	134	152	147	153	191	170	174	189	186	192	176	151	158	114	148	147	178	182	128	150	161	153	155	172	173	158	173	160	138	161	172	210	175	205	190	149	177	188	150	145
BRCA1	NM_007294	c.3756_3759DELGTCT	p.S1253Rfs*10	CDS 9 (c.671_4096)	17	41243788	41243789	173	132	132	150	147	158	191	149	167	190	184	186	181	141	156	108	140	146	173	178	133	145	154	149	154	175	172	144	168	159	142	145	171	196	169	198	176	154	173	179	145	137
BRCA1	NM_007294	c.3759DUPT	p.S1253SFS*2	CDS 9 (c.671_4096)	17	41243788	41243789	174.5	133	134.5	150.5	149	163	192.5	149.5	168.5	191	184	189.5	182	141.5	156.5	108	140	147.5	175	182.5	134.5	146.5	156	152.5	154.5	175	172.5	144	168.5	161	145	150.5	177.5	196.5	172	202	176	157.5	175	180	145.5	139
BRCA1	NM_007294	c.3761_3762INSTT	p.K1254NFS*2	CDS 9 (c.671_4096)	17	41243785	41243786	174.5	130.5	131	147	148	166	197	146	166	188	178.5	179.5	178	133.5	155	105	141	145.5	175	178.5	138	141.5	157	152.5	149.5	170.5	165	140	166.5	156.5	139.5	149.5	171	196	169.5	207	179	157.5	172.5	182.5	144.5	134.5
BRCA1	NM_007294	c.3764DUPA	p.N1255KFS*12	CDS 9 (c.671_4096)	17	41243783	41243784	175	131.5	132	144.5	147.5	169	198.5	143	169.5	190	177.5	176	174	131	156	104	141	147.5	174.5	180.5	138.5	137	155.5	149.5	146	168.5	165.5	136.5	165.5	155.5	136.5	149	166	194.5	165.5	206	173	155	178.5	182	144	132
BRCA1	NM_007294	c.3770_3771DELAG	p.E1257GFS*9	CDS 9 (c.671_4096)	17	41243776	41243777	180	128	133	129	153	171	185	142	166	186	172	171	172	129	146	102	140	139	174	174	137	137	154	144	141	162	151	134	155	148	133	139	155	188	162	199	167	149	172	179	140	125
BRCA1	NM_007294	c.3817C>T	p.Q1273*	CDS 9 (c.671_4096)	17	41243730	41243731	156	120	119	114	161	198	174	120	163	173	153	125	150	126	131	132	123	120	143	141	157	138	132	123	117	151	157	122	135	139	126	128	148	161	146	164	141	131	144	167	143	117
BRCA1	NM_007294	c.3841C>T	p.Q1281*	CDS 9 (c.671_4096)	17	41243706	41243707	148	113	127	108	153	204	144	106	159	166	150	113	137	113	128	122	105	121	142	146	146	136	119	126	105	137	148	105	125	121	122	98	141	131	133	152	124	126	130	152	132	88
BRCA1	NM_007294	c.3874DELT	p.S1292LFS*15	CDS 9 (c.671_4096)	17	41243673	41243674	123	114	128	108	152	195	120	108	116	131	129	91	122	99	111	130	94	105	128	129	136	129	108	109	96	125	134	101	121	110	122	100	117	110	125	122	102	109	131	130	119	78
BRCA1	NM_007294	c.3893C>A	p.S1298*	CDS 9 (c.671_4096)	17	41243654	41243655	114	100	127	101	153	173	104	108	112	130	119	88	107	82	94	122	90	98	121	123	124	118	107	105	93	109	114	92	116	94	117	100	115	102	121	114	79	98	128	112	106	76
BRCA1	NM_007294	c.3895C>T	p.Q1299*	CDS 9 (c.671_4096)	17	41243652	41243653	113	97	125	103	151	172	106	106	109	129	117	89	105	81	91	119	89	99	120	123	123	116	107	101	94	105	111	92	116	93	117	100	115	97	120	112	80	96	128	112	103	77
BRCA1	NM_007294	c.3908DUPT	p.L1303FFS*27	CDS 9 (c.671_4096)	17	41243639	41243640	101.5	88.5	121.5	93	146	168.5	95.5	92	95	114.5	110	89	101	72.5	78	112.5	83	99	108	113.5	115	105	106	93.5	87.5	108	102.5	82	109	96	114	88	109.5	80	114.5	97.5	82	89.5	121	98	90	67
BRCA1	NM_007294	c.390C>A	p.Y130*	CDS 5 (c.302_441)	17	41256189	41256190	92	87	56	39	37	52	85	75	68	72	55	82	80	62	62	50	70	63	59	118	50	107	54	72	72	72	96	64	51	81	49	70	53	106	99	97	59	34	93	109	78	61
BRCA1	NM_007294	c.3937C>T	p.Q1313*	CDS 9 (c.671_4096)	17	41243610	41243611	82	86	111	89	141	144	88	82	81	102	94	81	86	63	77	107	73	79	89	99	105	93	90	74	84	87	91	83	98	88	107	77	96	66	101	76	83	75	112	88	84	74
BRCA1	NM_007294	c.3969_3970DELAA	p.Q1323HFS*6	CDS 9 (c.671_4096)	17	41243577	41243578	75	73	109	96	138	141	82	78	80	94	86	76	78	56	78	118	68	68	80	90	111	79	98	75	72	79	77	73	90	76	96	57	91	67	92	68	83	71	81	81	84	68
BRCA1	NM_007294	c.3G>T	p.M1I	CDS 1 (c.1_80)	17	41276110	41276111	70	50	42	41	49	67	61	48	28	55	41	50	57	46	55	44	33	40	47	49	66	77	47	46	49	63	64	44	56	84	44	49	50	73	61	70	53	25	59	59	58	48
BRCA1	NM_007294	c.4015G>T	p.E1339*	CDS 9 (c.671_4096)	17	41243532	41243533	92	67	106	109	125	138	72	78	82	84	79	71	66	69	81	110	70	60	94	90	108	82	86	69	75	84	77	79	74	69	91	62	77	61	80	88	84	69	70	76	69	58
BRCA1	NM_007294	c.4035DELA	p.E1346Kfs*20	CDS 9 (c.671_4096)	17	41243512	41243513	95	65	105	103	123	130	74	78	91	76	71	70	64	67	80	117	74	61	89	98	106	83	96	68	71	87	82	80	72	69	91	61	78	70	91	87	90	67	74	74	75	54
BRCA1	NM_007294	c.4038_4041DELAAGA	p.R1347Efs*18	CDS 9 (c.671_4096)	17	41243506	41243507	99	69	99	101	124	124	74	78	92	76	68	70	65	69	79	119	75	66	92	98	107	75	96	69	77	90	83	80	72	72	88	62	77	73	91	95	92	71	74	75	78	55
BRCA1	NM_007294	c.4041_4042DELAG	p.G1348Nfs*7	CDS 9 (c.671_4096)	17	41243505	41243506	99	68	104	101	124	123	74	81	96	77	68	70	65	71	77	119	76	69	92	98	108	75	95	70	76	90	82	80	72	73	88	62	77	73	91	97	92	69	74	73	79	55
BRCA1	NM_007294	c.4065_4068DELTCAA	p.N1355KFS*10	CDS 9 (c.671_4096)	17	41243479	41243480	95	69	85	96	109	95	75	78	89	67	62	71	71	68	60	101	74	70	80	93	90	76	84	59	73	88	77	77	73	70	102	60	70	71	92	107	101	60	73	78	77	53
BRCA1	NM_007294	c.4096+1G>A	NA	Intron 9 (C)	17	41243450	41243451	92	64	78	86	91	76	66	73	81	61	67	71	74	71	56	92	66	66	70	82	77	60	84	77	65	81	62	73	72	64	98	48	71	76	86	100	91	62	59	76	74	45
BRCA1	NM_007294	c.4096+3A>G	NA	Intron 9 (C)	17	41243448	41243449	93	65	76	86	91	72	65	71	81	61	66	71	73	71	56	91	63	68	65	84	77	60	86	77	66	79	59	73	71	64	96	48	72	75	86	103	88	62	60	74	73	44
BRCA1	NM_007294	c.4117G>T	p.E1373*	CDS 10 (c.4097_4185)	17	41243028	41243029	48	53	39	38	56	79	70	46	48	62	39	60	52	51	29	53	50	44	41	61	65	67	59	54	55	53	60	66	61	54	54	54	62	80	58	61	38	47	51	71	50	41
BRCA1	NM_007294	c.4120_4121DELAG	p.S1374*	CDS 10 (c.4097_4185)	17	41243024	41243025	48	53	39	41	61	80	68	42	50	61	41	63	53	51	29	56	50	42	42	60	67	64	60	55	54	51	60	65	63	53	54	54	64	79	59	63	40	48	52	66	50	39
BRCA1	NM_007294	c.4128_4129DELAA	p.S1377Rfs*3	CDS 10 (c.4097_4185)	17	41243016	41243017	49	57	45	44	67	77	69	40	53	67	43	62	55	52	34	58	51	40	41	69	66	66	62	54	56	51	63	66	65	52	51	55	62	82	63	66	42	53	55	67	55	38
BRCA1	NM_007294	c.4183C>T	p.Q1395*	CDS 10 (c.4097_4185)	17	41242962	41242963	35	57	49	28	52	47	61	35	54	50	41	56	56	43	35	42	41	36	37	51	48	61	47	45	46	37	46	69	62	44	53	47	45	60	64	55	30	44	48	53	45	29
BRCA1	NM_007294	c.4222C>T	p.Q1408*	CDS 11 (c.4186_4357)	17	41234555	41234556	82	84	79	120	75	103	99	71	68	95	74	100	57	81	85	94	74	89	89	101	80	88	65	79	84	84	91	87	98	86	107	98	80	97	109	99	72	81	85	97	98	69
BRCA1	NM_007294	c.4250DELT	p.V1417GFS*2	CDS 11 (c.4186_4357)	17	41234527	41234528	104	100	104	128	87	108	116	91	95	105	90	119	74	84	104	118	88	90	106	121	94	98	74	88	111	92	98	96	111	100	120	116	95	126	134	125	87	82	116	114	108	84
BRCA1	NM_007294	c.4251_4252DELGT	p.L1418Rfs*9	CDS 11 (c.4186_4357)	17	41234525	41234526	107	99	101	126	88	111	119	94	97	105	92	118	77	87	104	119	90	94	109	122	94	97	76	90	111	93	100	97	115	101	119	121	94	129	133	126	88	83	118	114	108	83
BRCA1	NM_007294	c.427G>T	p.E143*	CDS 5 (c.302_441)	17	41256152	41256153	67	68	44	26	27	42	59	59	48	52	42	61	62	47	53	37	59	51	45	78	33	80	49	58	42	51	69	49	46	59	39	49	46	72	74	66	45	31	83	91	55	46
BRCA1	NM_007294	c.4327C>T	p.R1443*	CDS 11 (c.4186_4357)	17	41234450	41234451	101	98	103	127	90	117	126	95	93	119	92	108	105	93	114	112	74	98	99	108	70	99	85	85	96	100	114	103	118	88	111	106	102	121	120	125	100	80	126	123	93	97
BRCA1	NM_007294	c.4357+1G>A	NA	Intron 11 (C)	17	41234419	41234420	68	78	81	96	66	99	95	73	67	99	69	84	77	74	95	81	63	83	82	80	64	80	64	71	76	75	86	88	98	65	98	91	86	92	99	96	79	68	86	93	72	75
BRCA1	NM_007294	c.4372C>T	p.Q1458*	CDS 12 (c.4358_4484)	17	41228616	41228617	72	55	50	32	51	66	61	55	62	63	37	43	68	61	61	48	37	45	51	87	64	76	64	59	61	63	70	57	61	60	46	59	52	97	57	64	66	27	55	61	58	53
BRCA1	NM_007294	c.4389C>G	p.Y1463*	CDS 12 (c.4358_4484)	17	41228599	41228600	73	56	55	32	54	74	62	60	65	63	41	45	69	57	61	49	38	52	59	96	68	82	67	69	68	61	73	57	62	69	48	62	53	104	58	65	66	30	60	60	67	57
BRCA1	NM_007294	c.4391_4393DELCTAINSTT	NA	CDS 12 (c.4358_4484)	17	41228595	41228596	74	58	52	32	53	74	64	64	64	64	41	44	71	57	63	51	37	52	58	95	70	79	67	68	67	57	74	54	61	69	47	61	51	104	56	64	64	29	57	60	70	54
BRCA1	NM_007294	c.4401DELG	p.N1468Ifs*37	CDS 12 (c.4358_4484)	17	41228587	41228588	75	62	53	35	57	78	65	63	60	65	47	44	69	56	62	46	33	54	61	91	70	75	68	67	64	54	77	56	63	71	47	62	55	100	55	65	62	29	60	59	74	55
BRCA1	NM_007294	c.4484G>A	p.R1495K	CDS 12 (c.4358_4484)	17	41228504	41228505	46	36	51	27	53	62	35	47	36	48	37	28	45	27	39	38	25	45	49	54	51	38	41	36	48	38	52	37	48	55	43	33	42	67	50	42	35	24	52	39	48	26
BRCA1	NM_007294	c.4484G>T	p.R1495M	CDS 12 (c.4358_4484)	17	41228504	41228505	46	36	51	27	53	62	35	47	36	48	37	28	45	27	39	38	25	45	49	54	51	38	41	36	48	38	52	37	48	55	43	33	42	67	50	42	35	24	52	39	48	26
BRCA1	NM_007294	c.4485-2A>G	NA	Intron 12 (C)	17	41226539	41226540	104	103	79	68	82	79	107	83	112	128	112	104	117	92	114	77	84	112	108	121	51	107	117	101	91	109	123	105	118	106	75	111	129	106	111	124	107	98	136	108	118	95
BRCA1	NM_007294	c.4508C>A	p.S1503*	CDS 13 (c.4485_4675)	17	41226514	41226515	131	109	96	70	102	104	139	93	128	144	126	138	139	107	124	90	101	115	113	149	79	114	135	116	106	116	135	120	139	126	103	132	142	144	135	148	128	117	160	134	121	106
BRCA1	NM_007294	c.4524G>A	p.W1508*	CDS 13 (c.4485_4675)	17	41226498	41226499	141	108	101	83	121	108	151	108	135	161	129	146	143	107	120	94	110	118	115	164	93	120	141	129	122	132	151	131	153	137	109	144	148	151	151	162	133	117	184	136	129	106
BRCA1	NM_007294	c.4611_4612INSG	p.Q1537QFS*37	CDS 13 (c.4485_4675)	17	41226410	41226411	161.5	141	143	115.5	140.5	163	172.5	123.5	148.5	167	143.5	158.5	152	137.5	162.5	112	104	144	139.5	179	123.5	161	172.5	144	119.5	148	167	151	168	143	139	154	151.5	168	155	180	150	125	204	165	119	121
BRCA1	NM_007294	c.4655_4658DELACTT	p.Y1552CFS*6	CDS 13 (c.4485_4675)	17	41226364	41226365	125	132	128	92	107	143	134	118	118	137	125	132	127	117	133	114	80	113	121	143	119	128	142	118	108	120	155	134	148	137	112	130	138	157	141	151	127	110	184	167	96	103
BRCA1	NM_007294	c.4655DUPA	p.Y1552*	CDS 13 (c.4485_4675)	17	41226367	41226368	131	136.5	131.5	96	107.5	151	138.5	117.5	119	143	126.5	136	130.5	122.5	142.5	116.5	83	118.5	123	148.5	121	132.5	146	124	109	126.5	156	136	151.5	137.5	117.5	133	141.5	158.5	150	156.5	126.5	112.5	185.5	171.5	99	103.5
BRCA1	NM_007294	c.4675+1G>A	NA	Intron 13 (C)	17	41226346	41226347	106	116	121	79	96	119	126	96	102	115	108	112	108	99	116	99	69	98	111	114	103	107	123	104	85	114	142	118	131	115	85	113	115	125	124	130	105	96	162	137	82	99
BRCA1	NM_007294	c.4675+1G>T	NA	Intron 13 (C)	17	41226346	41226347	106	116	121	79	96	119	126	96	102	115	108	112	108	99	116	99	69	98	111	114	103	107	123	104	85	114	142	118	131	115	85	113	115	125	124	130	105	96	162	137	82	99
BRCA1	NM_007294	c.4675G>A	p.E1559K	CDS 13 (c.4485_4675)	17	41226347	41226348	108	118	121	82	95	121	127	96	103	114	108	112	110	101	119	100	69	96	110	117	106	109	125	105	89	113	145	117	131	117	89	113	115	127	128	132	107	99	162	137	84	99
BRCA1	NM_007294	c.4675G>C	p.E1559Q	CDS 13 (c.4485_4675)	17	41226347	41226348	108	118	121	82	95	121	127	96	103	114	108	112	110	101	119	100	69	96	110	117	106	109	125	105	89	113	145	117	131	117	89	113	115	127	128	132	107	99	162	137	84	99
BRCA1	NM_007294	c.4676-2A>G	NA	Intron 13 (C)	17	41223256	41223257	96	71	52	57	47	68	105	86	77	79	67	76	83	74	88	56	64	77	66	105	57	80	70	76	75	87	68	66	94	62	51	79	67	70	94	78	66	56	86	75	74	63
BRCA1	NM_007294	c.4678G>T	p.G1560*	CDS 14 (c.4676_4986)	17	41223252	41223253	101	73	54	57	47	72	103	88	75	80	71	80	86	76	89	55	69	79	66	105	60	79	68	78	74	89	67	71	100	61	55	79	68	72	97	80	69	57	85	75	72	65
BRCA1	NM_007294	c.4689C>G	p.Y1563*	CDS 14 (c.4676_4986)	17	41223241	41223242	102	75	70	63	55	80	110	91	81	81	76	87	90	86	90	58	70	78	69	122	63	87	64	79	76	89	74	78	103	70	64	88	86	77	92	84	71	65	92	88	80	71
BRCA1	NM_007294	c.470_471DELCT	p.S157*	CDS 6 (c.442_547)	17	41251867	41251868	118	81	101	87	70	101	117	63	87	104	86	107	109	76	71	83	64	75	78	111	68	94	88	84	94	81	85	67	94	97	76	90	87	107	88	88	85	54	92	99	79	85
BRCA1	NM_007294	c.4799_4800INST	NA	CDS 14 (c.4676_4986)	17	41223130	41223131	83.5	82	99.5	105.5	99.5	107.5	86.5	74	76	102	88.5	79	72.5	65.5	80.5	101	68.5	77	75	108	95	80.5	73.5	75	85.5	89	64	93	85.5	79	117	92.5	84	94.5	87	73	84	75.5	91	68.5	69	74
BRCA1	NM_007294	c.4834C>T	p.Q1612*	CDS 14 (c.4676_4986)	17	41223096	41223097	74	87	113	112	104	118	79	74	64	93	88	72	78	68	92	126	56	72	76	114	106	77	81	69	77	85	80	79	84	85	131	96	78	101	83	81	72	79	101	69	77	74
BRCA1	NM_007294	c.485DUPT	p.R163Efs*19	CDS 6 (c.442_547)	17	41251853	41251854	117	91	101	92.5	69	105	119.5	68.5	85.5	109	94	99	102	81.5	75	88.5	63	74.5	86.5	126.5	75	92	90.5	87.5	86.5	75.5	88	76	91	96	84.5	93.5	96.5	110.5	88	88.5	74	56	85	114.5	85	83.5
BRCA1	NM_007294	c.4868C>G	p.A1623G	CDS 14 (c.4676_4986)	17	41223062	41223063	76	83	124	105	119	136	83	71	70	82	80	70	75	60	82	118	65	68	75	113	105	76	81	70	75	91	89	91	98	87	144	91	79	101	92	76	75	72	98	78	77	67
BRCA1	NM_007294	c.4903G>T	p.E1635*	CDS 14 (c.4676_4986)	17	41223027	41223028	73	69	124	116	114	144	85	81	81	78	78	68	78	56	78	122	61	67	67	124	108	86	81	73	69	90	82	96	85	92	128	81	70	95	82	84	78	78	95	69	68	65
BRCA1	NM_007294	c.4936DELG	p.V1646SFS*12	CDS 14 (c.4676_4986)	17	41222994	41222995	74	58	118	105	111	130	74	74	78	70	62	70	73	46	67	114	60	64	70	107	97	74	70	67	56	72	78	88	81	73	115	63	64	86	89	78	62	56	84	77	59	64
BRCA1	NM_007294	c.4964_4982DEL19	p.S1655YFS*16	CDS 14 (c.4676_4986)	17	41222948	41222949	44	43	93	67	78	89	50	50	53	61	49	47	48	41	52	91	49	47	50	71	75	59	52	51	34	55	56	55	67	43	84	41	41	66	62	61	47	38	59	63	43	53
BRCA1	NM_007294	c.4986+3G>C	NA	Intron 14 (C)	17	41222941	41222942	39	40	92	59	75	87	44	46	45	58	50	43	48	38	54	83	48	48	50	71	69	54	48	46	28	51	51	49	65	39	77	36	42	62	59	59	47	35	52	60	41	48
BRCA1	NM_007294	c.4986+6T>C	NA	Intron 14 (C)	17	41222938	41222939	40	40	92	57	73	86	43	44	45	56	50	42	50	36	52	79	49	46	51	72	66	54	46	46	25	50	49	49	63	38	75	33	42	59	56	58	44	35	50	58	39	48
BRCA1	NM_007294	c.4986+6T>G	NA	Intron 14 (C)	17	41222938	41222939	40	40	92	57	73	86	43	44	45	56	50	42	50	36	52	79	49	46	51	72	66	54	46	46	25	50	49	49	63	38	75	33	42	59	56	58	44	35	50	58	39	48
BRCA1	NM_007294	c.5030_5033DELCTAA	p.T1677Ifs*2	CDS 15 (c.4987_5074)	17	41219665	41219666	113	102	67	61	90	97	123	103	135	124	117	121	134	98	117	76	102	112	122	149	84	120	108	106	97	105	117	121	127	132	59	115	122	132	131	130	112	79	153	138	119	113
BRCA1	NM_007294	c.5053A>G	p.T1685A	CDS 15 (c.4987_5074)	17	41219645	41219646	111	101	68	72	92	111	124	99	123	130	110	120	133	94	112	80	100	115	123	141	96	109	102	103	93	94	121	117	120	135	60	117	114	121	135	136	114	75	142	113	106	109
BRCA1	NM_007294	c.5062_5064DELGTT	p.V1688DEL	CDS 15 (c.4987_5074)	17	41219634	41219635	104	100	66	66	90	109	122	94	113	125	100	109	122	88	104	74	92	100	115	132	87	103	96	90	93	90	110	110	112	123	60	112	110	114	120	130	109	67	130	103	103	98
BRCA1	NM_007294	c.5066T>G	p.M1689R	CDS 15 (c.4987_5074)	17	41219632	41219633	102	98	68	67	87	106	119	90	111	124	101	104	121	85	104	74	91	99	115	135	89	102	97	90	91	89	112	111	106	118	57	112	104	115	118	129	109	68	127	102	99	99
BRCA1	NM_007294	c.5074+1G>A	NA	Intron 15 (C)	17	41219623	41219624	97	92	63	61	82	102	112	86	102	111	93	99	110	79	97	70	89	98	112	117	93	89	91	85	86	82	104	109	103	109	54	96	98	104	114	118	99	65	113	95	93	91
BRCA1	NM_007294	c.5095C>T	p.R1699W	CDS 16 (c.5075_5152)	17	41215947	41215948	324	296	118	102	117	159	358	302	352	351	268	333	363	249	323	145	266	300	337	391	112	306	318	241	295	319	354	294	351	304	116	310	282	398	337	354	328	306	349	378	310	315
BRCA1	NM_007294	c.5096G>A	p.R1699Q	CDS 16 (c.5075_5152)	17	41215946	41215947	328	301	120	103	117	161	362	308	358	358	272	336	371	258	327	146	271	303	348	396	114	310	323	242	300	319	360	298	350	307	116	315	286	406	342	362	336	309	353	382	319	318
BRCA1	NM_007294	c.5112DELT	p.L1705*	CDS 16 (c.5075_5152)	17	41215930	41215931	377	338	127	112	129	172	391	346	416	386	328	388	419	303	357	153	285	333	397	461	122	350	341	268	345	348	409	326	388	353	129	345	306	479	384	397	367	337	401	424	374	361
BRCA1	NM_007294	c.5123C>A	p.A1708E	CDS 16 (c.5075_5152)	17	41215919	41215920	420	382	133	112	141	176	428	402	451	407	351	439	473	342	387	167	320	382	433	495	132	381	386	301	401	382	455	362	441	407	124	396	335	538	445	452	403	355	441	471	400	382
BRCA1	NM_007294	c.512DUPT	p.I171IFS*11	CDS 6 (c.442_547)	17	41251826	41251827	102	97	96.5	86	63	94.5	113.5	66	78	96	84	95	95	75.5	72	78.5	57	77	89.5	121	71.5	82.5	85.5	85	85.5	72	82.5	72	91.5	82.5	77.5	84	97	106	79.5	82.5	77.5	55	84	107	80	85
BRCA1	NM_007294	c.5136G>A	p.W1712*	CDS 16 (c.5075_5152)	17	41215906	41215907	453	401	136	125	146	181	459	441	501	439	374	484	494	364	421	170	336	395	474	533	136	406	414	335	421	420	501	392	468	435	130	419	363	575	473	519	415	378	477	496	459	423
BRCA1	NM_007294	c.5137DELG	p.V1713*	CDS 16 (c.5075_5152)	17	41215905	41215906	453	401	136	125	145	181	459	441	501	439	374	484	494	364	421	170	336	395	473	533	136	406	414	335	421	420	501	392	468	435	129	419	363	575	473	519	415	378	477	496	459	423
BRCA1	NM_007294	c.5143A>T	p.S1715C	CDS 16 (c.5075_5152)	17	41215899	41215900	464	403	146	131	139	180	475	454	509	444	383	504	515	373	440	167	340	412	477	546	133	422	427	352	436	429	512	397	470	444	130	433	374	580	490	542	425	377	497	515	470	442
BRCA1	NM_007294	c.514DELC	p.Q172NFS*62	CDS 6 (c.442_547)	17	41251824	41251825	99	98	95	86	63	94	109	65	74	96	81	92	93	73	71	78	55	76	91	118	70	80	85	85	85	71	79	71	91	80	75	83	96	104	76	82	76	55	82	102	79	84
BRCA1	NM_007294	c.5153-16_5156DEL20INSAATA	NA	between Intron 16 (C) and CDS 17	17	41215386	41215387	79	60	26	28	30	34	71	63	79	82	49	68	79	49	55	23	48	71	69	76	18	63	72	72	60	74	80	54	70	55	40	71	75	77	69	61	69	61	70	85	56	35
BRCA1	NM_007294	c.5153-2DELA	NA	Intron 16 (C)	17	41215391	41215392	81	68	28	27	32	44	77	64	81	87	49	75	91	55	57	31	59	76	74	90	23	68	77	80	76	79	85	58	84	63	43	82	82	94	76	73	78	67	81	94	56	49
BRCA1	NM_007294	c.5153G>A	p.W1718*	CDS 17 (c.5153_5193)	17	41215389	41215390	78	67	28	29	33	44	76	66	82	84	48	76	95	58	57	32	59	75	77	91	23	71	74	86	78	81	86	58	85	61	43	84	81	97	77	73	78	68	80	91	59	51
BRCA1	NM_007294	c.5154G>T	p.W1718C	CDS 17 (c.5153_5193)	17	41215388	41215389	78	67	28	30	33	43	77	67	82	86	48	77	95	58	59	32	60	74	79	89	24	72	74	86	78	82	86	59	85	60	43	84	82	99	81	73	77	68	80	93	59	50
BRCA1	NM_007294	c.5177_5180DELGAAA	p.R1726KFS*3	CDS 17 (c.5153_5193)	17	41215362	41215363	93	73	36	36	34	49	91	76	98	88	67	88	104	71	71	31	67	87	87	97	27	80	86	91	97	94	92	70	88	81	45	95	93	106	88	95	76	79	97	113	60	62
BRCA1	NM_007294	c.5179A>T	p.K1727*	CDS 17 (c.5153_5193)	17	41215363	41215364	94	76	37	38	34	50	93	77	100	90	65	89	104	71	71	32	67	90	86	97	27	78	86	92	95	95	91	70	88	82	45	96	96	107	89	99	76	81	100	113	64	62
BRCA1	NM_007294	c.5193+1G>C	NA	Intron 17 (C)	17	41215348	41215349	105	80	43	45	35	50	95	86	106	101	72	99	119	83	80	31	75	86	98	104	33	92	95	107	102	99	111	74	100	91	47	94	106	109	99	111	83	88	106	125	65	71
BRCA1	NM_007294	c.5194-2A>G	NA	Intron 17 (C)	17	41209153	41209154	130	118	114	103	86	85	140	99	130	113	97	137	111	75	99	91	85	103	94	131	70	132	93	72	94	123	134	123	112	100	96	104	108	131	129	146	87	86	123	123	99	82
BRCA1	NM_007294	c.5207T>C	p.V1736A	CDS 18 (c.5194_5277)	17	41209138	41209139	150	122	117	108	97	90	145	108	139	118	93	145	130	78	104	97	89	111	104	139	74	132	96	78	107	127	142	128	116	110	108	113	120	138	133	143	90	90	124	140	95	92
BRCA1	NM_007294	c.5251C>T	p.R1751*	CDS 18 (c.5194_5277)	17	41209094	41209095	165	131	142	117	107	118	173	138	150	140	106	164	159	99	105	109	108	124	109	158	96	147	89	84	111	135	156	139	144	124	126	128	138	168	159	169	116	98	152	147	111	93
BRCA1	NM_007294	c.5266DUPC	p.Q1756PFS*74	CDS 18 (c.5194_5277)	17	41209079	41209080	161.5	135.5	138.5	119	112.5	119	170	141	154.5	148	110	169.5	162	94	110.5	101.5	105	136.5	118	158.5	108	149	84	86	113	136	144.5	139.5	146.5	117	124.5	128	141	163.5	158	175.5	117.5	101.5	154	146.5	109	99
BRCA1	NM_007294	c.5269_5273DELGACAG	p.D1757KFS*71	CDS 18 (c.5194_5277)	17	41209072	41209073	161	132	137	109	114	120	159	134	158	138	106	160	157	91	103	95	106	124	115	143	109	153	81	83	113	132	139	126	146	115	112	124	136	158	153	168	118	99	146	142	106	90
BRCA1	NM_007294	c.5277+1DELG	NA	Intron 18 (C)	17	41209067	41209068	150	136	132	110	112	118	153	130	159	135	106	158	152	91	104	98	112	119	114	138	107	153	84	80	113	129	139	122	150	118	110	120	141	156	148	169	119	95	139	139	104	90
BRCA1	NM_007294	c.5277+1G>A	NA	Intron 18 (C)	17	41209067	41209068	150	136	133	110	112	118	153	133	159	136	108	159	152	92	104	101	112	119	114	139	107	155	84	81	115	130	139	122	150	119	110	121	141	156	149	169	120	96	139	139	106	90
BRCA1	NM_007294	c.5278-1G>C	NA	Intron 18 (C)	17	41203134	41203135	96	60	70	51	43	59	86	84	70	93	67	99	76	72	74	62	52	88	73	69	45	77	66	63	68	82	84	78	79	87	56	99	78	100	92	93	77	56	84	77	69	78
BRCA1	NM_007294	c.5310_5311DELGC	p.P1771Lfs*58	CDS 19 (c.5278_5332)	17	41203100	41203101	101	71	81	68	51	69	103	98	79	94	65	115	81	72	81	72	56	94	81	83	52	85	71	70	71	89	87	91	99	100	67	116	92	105	108	118	91	68	93	82	78	98
BRCA1	NM_007294	c.5319DUPC	p.N1774Qfs*56	CDS 19 (c.5278_5332)	17	41203092	41203093	94.5	70.5	78	69.5	51	69.5	95.5	94	73.5	91	65	115	81.5	73.5	72.5	72	56	86.5	78.5	85	57.5	85.5	72.5	70	73.5	91	87.5	89	95.5	102	66.5	114.5	91	108	99.5	113.5	88	64.5	95	83.5	79.5	103.5
BRCA1	NM_007294	c.5324T>G	p.M1775R	CDS 19 (c.5278_5332)	17	41203087	41203088	92	68	76	66	48	72	98	88	75	94	66	114	81	75	69	78	52	81	73	83	55	83	70	66	70	91	86	87	91	101	69	110	86	101	98	109	85	60	88	85	79	97
BRCA1	NM_007294	c.5335DELC	p.Q1779NFS*14	CDS 20 (c.5333_5406)	17	41201208	41201209	100	105	124	128	124	135	101	108	91	95	92	97	83	109	96	141	88	101	119	133	98	114	89	89	102	103	122	116	127	98	137	88	97	110	120	99	97	84	118	137	80	93
BRCA1	NM_007294	c.5346G>A	p.W1782*	CDS 20 (c.5333_5406)	17	41201197	41201198	113	109	133	135	136	155	101	111	100	108	97	111	89	118	104	135	95	109	123	145	97	119	90	97	112	113	135	127	133	109	147	110	115	120	133	110	101	93	128	146	87	97
BRCA1	NM_007294	c.5363G>T	p.G1788V	CDS 20 (c.5333_5406)	17	41201180	41201181	125	122	135	142	148	176	109	116	100	108	96	124	94	115	107	140	89	120	117	142	95	126	95	103	103	108	140	139	146	110	165	117	121	132	133	112	96	98	133	145	91	109
BRCA1	NM_007294	c.5387C>A	p.S1796*	CDS 20 (c.5333_5406)	17	41201156	41201157	126	118	128	157	154	181	109	115	105	111	100	123	98	114	100	138	84	117	113	136	113	123	91	121	100	118	149	135	146	112	154	116	124	144	134	115	103	92	134	136	100	117
BRCA1	NM_007294	c.53T>C	p.M18T	CDS 1 (c.1_80)	17	41276060	41276061	109	80	76	65	81	108	96	87	62	82	66	106	101	67	82	80	61	69	69	102	96	137	68	80	86	102	109	64	92	152	65	104	76	132	97	116	90	56	100	99	107	92
BRCA1	NM_007294	c.5444G>A	p.W1815*	CDS 21 (c.5407_5467)	17	41199682	41199683	31	42	81	83	104	114	45	46	51	33	30	50	69	57	45	72	27	45	45	48	92	61	34	39	47	45	45	50	61	56	53	33	41	74	44	54	43	35	56	52	45	39
BRCA1	NM_007294	c.5467+1G>A	NA	Intron 21 (C)	17	41199658	41199659	27	43	81	77	116	118	50	39	44	33	31	46	60	59	45	69	23	40	45	51	104	50	31	31	40	43	46	49	53	57	63	33	44	71	47	55	48	36	56	47	38	32
BRCA1	NM_007294	c.5467+2T>C	NA	Intron 21 (C)	17	41199657	41199658	28	43	81	77	115	121	49	38	44	34	30	47	61	59	45	70	24	41	47	51	104	49	31	31	40	44	46	49	53	57	64	32	41	69	47	54	49	37	56	48	37	31
BRCA1	NM_007294	c.5470_5477DELATTGGGCA	p.I1824DFS*3	CDS 22 (c.5468_5592)	17	41197809	41197810	126	118	90	97	128	108	134	121	121	149	94	144	104	90	110	85	108	110	121	108	139	116	106	92	96	112	126	137	155	113	96	120	153	160	132	117	90	113	126	129	92	91
BRCA1	NM_007294	c.5497G>A	p.V1833M	CDS 22 (c.5468_5592)	17	41197789	41197790	147	147	123	125	149	133	167	136	145	172	117	190	143	98	134	105	147	135	154	137	168	147	132	125	121	151	175	151	188	157	116	173	192	213	172	156	117	124	170	167	129	131
BRCA1	NM_007294	c.5503C>T	p.R1835*	CDS 22 (c.5468_5592)	17	41197783	41197784	155	157	129	129	157	141	176	140	151	183	120	195	149	103	138	111	152	146	170	144	189	156	133	128	121	161	181	164	197	170	125	181	201	220	185	162	129	139	181	173	136	138
BRCA1	NM_007294	c.5509T>C	p.W1837R	CDS 22 (c.5468_5592)	17	41197777	41197778	163	161	133	127	168	148	185	150	158	193	126	209	164	111	144	115	156	151	175	151	191	168	137	135	133	171	182	168	212	181	126	190	202	224	196	165	143	149	194	183	148	145
BRCA1	NM_007294	c.66DUPA	p.E23Rfs*18	CDS 1 (c.1_80)	17	41276047	41276048	111.5	80	77	68.5	79	106	102	88	64	87	70	108.5	112.5	66.5	86	75.5	62	71.5	66.5	108	100	135.5	71.5	78.5	89.5	99.5	110	63	96.5	151.5	67	102	76.5	143.5	98	125	87.5	58	101.5	105	105.5	99.5
BRCA1	NM_007294	c.671-1G>T	NA	Intron 8 (C)	17	41246877	41246878	34	39	39	39	44	46	50	33	35	49	39	35	48	51	49	34	39	40	41	60	50	51	53	42	42	33	37	44	56	40	29	36	31	55	40	29	43	36	61	66	49	43
BRCA1	NM_007294	c.676DELT	p.C226VFS*8	CDS 9 (c.671_4096)	17	41246871	41246872	36	40	45	39	49	53	52	36	37	56	44	38	48	52	54	33	41	44	45	66	54	56	60	47	46	37	37	48	57	45	33	37	33	58	42	34	45	40	63	70	54	46
BRCA1	NM_007294	c.68_69DELAG	p.E23VFS*17	CDS 1 (c.1_80)	17	41276044	41276045	109	76	76	65	79	107	101	86	62	84	72	108	109	61	82	73	62	72	65	110	97	133	71	78	87	101	108	65	94	153	63	103	76	140	96	124	86	55	96	106	106	97
BRCA1	NM_007294	c.697_698DELGT	p.V233Nfs*4	CDS 9 (c.671_4096)	17	41246849	41246850	51	59	57	47	59	67	68	44	44	67	53	51	55	67	65	43	50	54	50	84	68	67	68	68	57	45	47	60	71	60	46	49	42	72	45	51	58	51	92	81	67	47
BRCA1	NM_007294	c.70_80DEL11	p.C24SFS*13	CDS 1 (c.1_80)	17	41276033	41276034	99	77	74	63	74	105	93	85	63	82	64	105	102	60	79	71	60	73	61	107	93	122	66	73	88	91	105	65	85	144	62	98	66	140	91	114	86	55	88	101	107	93
BRCA1	NM_007294	c.763G>T	p.E255*	CDS 9 (c.671_4096)	17	41246784	41246785	85	71	80	80	99	108	108	74	64	80	68	73	85	70	81	69	67	68	59	88	88	75	93	80	68	52	82	77	98	95	78	88	67	88	72	82	84	64	101	111	78	68
BRCA1	NM_007294	c.798_799DELTT	p.S267Kfs*19	CDS 9 (c.671_4096)	17	41246748	41246749	98	72	96	96	127	126	106	82	75	87	70	84	92	68	80	80	73	71	66	82	87	71	95	78	76	64	89	78	103	100	88	100	80	90	91	82	96	66	82	108	78	71
BRCA1	NM_007294	c.81-1G>A	NA	Intron 1 (C)	17	41267796	41267797	57	60	19	15	26	20	57	43	59	63	50	66	70	47	61	35	51	55	62	72	18	65	71	50	66	53	49	48	56	63	24	56	60	83	65	55	60	56	48	60	65	53
BRCA1	NM_007294	c.815_824DUPAGCCATGTGG	p.T276Afs*14	CDS 9 (c.671_4096)	17	41246723	41246724	95.5	77	114	108.5	137	130.5	107.5	77	76	93.5	72.5	93	97	63	82	96.5	80	73	71.5	88.5	98.5	73.5	101	82	80	67.5	88.5	96	114.5	101	93	97.5	91.5	99	103	86.5	105.5	71	83.5	111.5	81	68.5
BRCA1	NM_007294	c.843_846DELCTCA	p.S282Yfs*15	CDS 9 (c.671_4096)	17	41246701	41246702	93	90	110	116	147	142	97	74	77	88	75	110	103	66	85	103	80	80	76	100	104	93	92	88	78	79	90	103	117	109	95	112	101	105	102	88	110	72	85	120	83	73
BRCA1	NM_007294	c.929DELA	p.Q310RFS*4	CDS 9 (c.671_4096)	17	41246618	41246619	66	77	71	94	115	97	83	60	99	75	62	87	79	59	79	84	65	66	55	99	109	88	79	59	64	85	74	82	90	95	76	82	76	91	80	85	81	58	79	94	82	82
BRCA1	NM_007294	c.962G>A	p.W321*	CDS 9 (c.671_4096)	17	41246585	41246586	55	56	73	81	101	73	71	51	78	72	54	56	60	53	68	82	55	57	46	69	94	65	68	49	53	64	63	66	75	79	65	55	54	70	62	70	60	40	51	69	56	58
BRCA1	NM_007294	c.981_982DELAT	p.C328*	CDS 9 (c.671_4096)	17	41246565	41246566	44	48	78	70	79	68	53	40	66	62	58	47	54	50	56	80	54	54	39	55	85	55	56	48	53	55	60	55	70	72	67	45	49	60	53	60	61	43	49	63	44	55
BRCA2	NM_000059	c.1054DUPT	p.Y352LFS*6	CDS 9 (c.794_1909)	13	32906668	32906669	97	86.5	57	44	26	35.5	104	70.5	83	129.5	86.5	87.5	87	74	87	40	71.5	88	94.5	103.5	46	94.5	94.5	87	58.5	89	92	83.5	95	80.5	54	62	79.5	83.5	85	103	101.5	78	114.5	96	80	71
BRCA2	NM_000059	c.1138DELA	p.S380VFS*19	CDS 9 (c.794_1909)	13	32906752	32906753	133	106	79	102	70	64	123	134	116	140	110	128	115	85	119	84	103	100	93	145	80	149	109	97	81	106	121	100	110	133	94	106	103	130	123	107	122	98	114	130	110	118
BRCA2	NM_000059	c.1189_1190INSTTAG	p.Q397Lfs*25	CDS 9 (c.794_1909)	13	32906803	32906804	146.5	108.5	91	96	81	65	125.5	123	119	141	103	116	114	87.5	119	90	102.5	93.5	93	162	72.5	136.5	91	112	80	96	122.5	116.5	117.5	128.5	103.5	119.5	106.5	133.5	124	121	120.5	102	121.5	142.5	116.5	113
BRCA2	NM_000059	c.1205DELG	p.G402VFS*2	CDS 9 (c.794_1909)	13	32906819	32906820	142	104	94	89	81	67	126	120	121	135	103	111	111	98	114	96	101	97	93	148	70	134	92	108	78	91	122	107	114	125	99	122	105	125	109	107	114	100	113	136	113	106
BRCA2	NM_000059	c.1238DELT	p.L413HFS*17	CDS 9 (c.794_1909)	13	32906852	32906853	111	93	86	66	72	61	101	96	100	116	88	87	81	81	100	70	78	83	79	124	56	111	79	102	67	76	101	88	100	109	93	111	90	97	98	93	104	85	112	117	95	87
BRCA2	NM_000059	c.1257DELT	p.C419WFS*11	CDS 9 (c.794_1909)	13	32906871	32906872	90	76	74	47	60	51	76	81	89	98	81	80	75	69	94	65	64	72	80	102	50	95	72	79	49	72	93	78	81	92	83	87	89	76	90	83	94	69	103	103	86	76
BRCA2	NM_000059	c.1261C>T	p.Q421*	CDS 9 (c.794_1909)	13	32906875	32906876	87	75	71	46	58	46	72	78	87	91	79	78	78	66	89	64	58	71	79	98	51	94	76	81	46	73	89	76	78	88	81	80	90	67	84	77	87	62	97	98	80	69
BRCA2	NM_000059	c.1265DELA	p.N422IFS*8	CDS 9 (c.794_1909)	13	32906879	32906880	82	71	72	44	57	45	70	78	82	86	79	77	77	66	88	63	56	67	78	92	51	91	77	76	45	80	91	72	78	88	76	80	87	64	79	76	83	54	94	97	78	66
BRCA2	NM_000059	c.1296_1297DELGA	p.N433Qfs*18	CDS 9 (c.794_1909)	13	32906910	32906911	68	57	69	40	47	46	58	67	76	77	74	63	69	61	79	45	57	72	77	78	46	71	66	65	37	78	84	68	80	73	66	67	85	54	67	70	70	48	83	82	68	51
BRCA2	NM_000059	c.1308_1309DELGA	p.K436KFS*15	CDS 9 (c.794_1909)	13	32906922	32906923	62	65	67	38	45	46	61	65	66	71	70	62	64	63	76	47	51	62	76	80	43	72	67	64	37	76	78	71	77	72	64	70	87	56	72	74	75	47	81	80	76	44
BRCA2	NM_000059	c.1310_1313DELAAGA	p.K437Ifs*22	CDS 9 (c.794_1909)	13	32906924	32906925	62	65	66	38	41	46	58	65	65	72	68	62	65	62	75	49	49	62	77	78	43	73	66	66	37	76	79	70	74	68	62	64	88	54	69	75	77	46	87	81	76	42
BRCA2	NM_000059	c.1389_1390DELAG	p.V464Gfs*3	CDS 9 (c.794_1909)	13	32907003	32907004	101	113	55	36	48	71	90	88	84	120	88	96	126	109	101	55	83	75	95	129	55	97	96	108	87	111	139	98	111	85	68	107	126	93	90	115	92	67	104	128	101	89
BRCA2	NM_000059	c.1399A>T	p.K467*	CDS 9 (c.794_1909)	13	32907013	32907014	109	122	52	33	47	79	95	94	96	130	95	101	132	114	101	57	91	80	100	130	63	104	102	110	90	120	145	108	112	92	66	113	127	99	97	127	99	74	111	138	107	99
BRCA2	NM_000059	c.1428_1431DELTCAT	p.H477Qfs*7	CDS 9 (c.794_1909)	13	32907042	32907043	120	113	69	36	55	81	123	97	124	139	107	119	136	110	117	50	93	86	103	122	68	121	103	106	101	146	147	119	124	100	66	110	118	112	111	128	111	79	110	149	105	103
BRCA2	NM_000059	c.1447DUPG	p.A483GFS*31	CDS 9 (c.794_1909)	13	32907061	32907062	130.5	107.5	65.5	46	56	82.5	121	96.5	129.5	155.5	109	133.5	134.5	107.5	118	51	92.5	93.5	116.5	121.5	77	137.5	113.5	116	101.5	140.5	151	122.5	131.5	106.5	64.5	124	115.5	126.5	120	134	128.5	85	114.5	139.5	115	108
BRCA2	NM_000059	c.145G>T	p.E49*	CDS 2 (c.68_316)	13	32893290	32893291	166	102	76	73	112	107	148	137	138	168	144	168	172	123	138	70	101	143	156	204	108	196	125	154	124	149	161	132	140	153	66	123	141	150	166	198	153	121	163	166	159	124
BRCA2	NM_000059	c.1496_1497DELAG	p.Q499Rfs*14	CDS 9 (c.794_1909)	13	32907110	32907111	176	138	90	68	90	108	169	133	163	190	127	164	160	140	151	67	125	131	156	162	88	174	158	136	149	170	179	161	154	132	91	147	141	161	164	176	176	109	164	188	134	128
BRCA2	NM_000059	c.1552DELG	p.A518QFS*7	CDS 9 (c.794_1909)	13	32907166	32907167	242	201	117	90	140	154	201	180	210	222	168	189	212	201	217	110	171	171	214	217	112	194	192	184	172	207	195	198	191	181	129	182	166	209	212	209	190	141	242	230	168	177
BRCA2	NM_000059	c.1642C>T	p.Q548*	CDS 9 (c.794_1909)	13	32907256	32907257	222	197	132	95	157	162	190	183	217	202	167	225	216	208	195	136	174	187	202	225	141	204	188	198	177	221	185	209	185	209	136	183	173	198	225	235	217	153	237	223	193	198
BRCA2	NM_000059	c.1654DELT	p.S552PFS*6	CDS 9 (c.794_1909)	13	32907268	32907269	231	191	137	102	169	173	184	177	214	193	167	238	217	189	206	140	170	195	209	229	151	203	192	205	182	223	193	203	179	220	140	184	192	207	244	251	218	159	251	234	192	204
BRCA2	NM_000059	c.1755_1759DELGAAAA	p.K585NFS*3	CDS 9 (c.794_1909)	13	32907369	32907370	122	109	89	87	116	130	127	111	112	128	110	133	118	110	154	96	109	131	147	147	119	118	105	124	103	127	130	135	140	146	91	95	121	129	127	173	130	99	142	149	113	102
BRCA2	NM_000059	c.1763_1766DELATAA	p.N588Sfs*25	CDS 9 (c.794_1909)	13	32907377	32907378	111	103	88	82	112	127	118	101	109	121	110	124	109	98	150	93	112	123	147	138	109	111	102	113	94	125	120	137	132	133	93	91	115	118	118	167	129	98	132	143	106	92
BRCA2	NM_000059	c.1796_1800DELCTTAT	p.S599*	CDS 9 (c.794_1909)	13	32907410	32907411	85	83	96	62	80	88	95	84	89	96	88	102	73	91	110	76	79	95	126	118	92	86	77	85	73	96	106	93	92	97	97	64	88	85	102	135	106	82	108	119	90	89
BRCA2	NM_000059	c.1800T>A	p.Y600*	CDS 9 (c.794_1909)	13	32907414	32907415	85	83	96	62	80	88	95	84	89	96	88	102	73	93	110	77	79	95	126	119	94	86	77	85	73	96	106	93	92	98	97	64	88	85	104	135	109	83	111	122	90	89
BRCA2	NM_000059	c.1813DELA	p.I605YFS*9	CDS 9 (c.794_1909)	13	32907427	32907428	88	82	99	74	82	95	85	82	84	105	78	108	74	98	103	82	80	90	120	122	103	79	76	90	73	89	114	88	84	97	101	62	83	94	109	130	102	88	116	123	100	84
BRCA2	NM_000059	c.1813DUPA	p.I605NFS*11	CDS 9 (c.794_1909)	13	32907427	32907428	89	82	100	74	83	95.5	85	82.5	85	105.5	78	108.5	75	98	103.5	83.5	80.5	90	120.5	123.5	103	79.5	76	91.5	73.5	90	115	88.5	84.5	99.5	101	63.5	83.5	94.5	110	130.5	102.5	88.5	116	123	101	84
BRCA2	NM_000059	c.1832C>A	p.S611*	CDS 9 (c.794_1909)	13	32907446	32907447	90	91	120	86	83	123	99	90	92	103	93	118	85	109	109	98	90	85	116	134	117	95	82	106	85	99	130	88	85	106	102	79	90	117	117	140	113	94	137	147	102	88
BRCA2	NM_000059	c.1909+1G>A	NA	Intron 9 (C)	13	32907524	32907525	65	58	81	75	71	108	67	63	57	69	80	74	56	50	76	74	65	59	82	87	84	80	56	86	56	65	81	53	57	86	69	71	51	72	77	101	83	60	92	94	63	60
BRCA2	NM_000059	c.1929DELG	p.R645Efs*15	CDS 10 (c.1910_6841)	13	32910420	32910421	233	202	113	96	99	147	222	199	234	234	220	213	225	222	211	98	166	214	239	237	117	235	226	183	199	211	240	205	210	259	123	144	196	220	215	259	261	187	222	231	229	220
BRCA2	NM_000059	c.196C>T	p.Q66*	CDS 2 (c.68_316)	13	32893341	32893342	168	117	85	74	103	130	150	135	143	171	155	176	155	117	145	68	117	159	173	203	105	183	146	137	131	153	175	140	142	137	69	119	139	188	152	194	151	123	171	189	162	138
BRCA2	NM_000059	c.2059_2063DELGATTA	p.D687*	CDS 10 (c.1910_6841)	13	32910550	32910551	269	232	135	97	149	164	281	223	249	290	247	226	302	237	269	109	214	239	256	273	155	315	255	248	219	264	284	215	255	286	119	206	246	229	255	304	296	233	279	295	262	233
BRCA2	NM_000059	c.2312T>G	p.L771*	CDS 10 (c.1910_6841)	13	32910803	32910804	257	213	133	116	150	178	237	203	250	245	188	204	227	199	219	112	217	239	248	267	162	254	219	211	196	241	237	232	197	206	124	165	234	244	239	295	236	183	258	254	230	191
BRCA2	NM_000059	c.2330DUPA	p.D777Efs*11	CDS 10 (c.1910_6841)	13	32910821	32910822	274	248.5	138	121	148	180.5	288	226.5	274.5	283	217	227	248.5	215.5	241.5	129.5	245	262.5	266	294	154	301	255.5	223	205	267	267	254	233.5	229.5	119.5	182.5	254.5	270.5	275.5	335.5	251	207.5	304.5	285	272	213.5
BRCA2	NM_000059	c.2339C>G	p.S780*	CDS 10 (c.1910_6841)	13	32910830	32910831	278	248	133	128	143	186	297	243	281	294	212	238	273	216	248	126	257	264	268	308	154	307	260	224	211	274	278	253	246	235	122	191	262	284	287	350	265	215	316	300	282	221
BRCA2	NM_000059	c.2376C>A	p.Y792*	CDS 10 (c.1910_6841)	13	32910867	32910868	301	245	115	109	130	171	330	287	301	321	244	253	334	258	263	123	284	269	299	343	150	360	267	230	244	304	295	272	262	296	112	204	272	288	320	384	296	249	337	341	304	239
BRCA2	NM_000059	c.2435DELA	p.N812IFS*13	CDS 10 (c.1910_6841)	13	32910926	32910927	263	231	82	83	94	128	292	258	268	264	206	219	270	219	254	96	256	239	281	308	112	306	243	220	236	263	274	219	237	285	85	197	230	249	272	338	255	222	286	309	279	229
BRCA2	NM_000059	c.2480DUPA	p.N827KFS*3	CDS 10 (c.1910_6841)	13	32910971	32910972	227	214	83	84	70.5	104.5	246.5	229	252.5	245.5	185.5	236	243.5	192	255.5	83.5	220	218	229	267	93	241.5	203	204.5	202.5	208	271	169.5	200.5	243.5	83	176	218.5	223	232.5	287	213.5	192	266.5	279	247.5	200
BRCA2	NM_000059	c.2517C>A	p.Y839*	CDS 10 (c.1910_6841)	13	32911008	32911009	223	206	76	68	59	92	222	201	235	229	168	228	249	203	237	83	208	208	220	259	97	213	214	188	179	197	240	156	197	225	89	160	203	212	227	278	199	178	241	254	227	182
BRCA2	NM_000059	c.2570DUPT	p.R858Kfs*23	CDS 10 (c.1910_6841)	13	32911061	32911062	204.5	163.5	71	64.5	54	69.5	172.5	149	178	176	119.5	172	200.5	158	158.5	79	165.5	202.5	200.5	201.5	74.5	165	200	163	145	163	202.5	139	158	167	92.5	123.5	182.5	163.5	185	210	182.5	140	182	202	169.5	150.5
BRCA2	NM_000059	c.262_263DELCT	p.L88Afs*12	CDS 2 (c.68_316)	13	32893407	32893408	178	138	68	67	109	119	148	142	149	168	143	160	154	139	146	60	138	167	154	212	96	180	138	155	148	154	176	151	145	147	73	130	135	202	152	183	158	111	162	208	186	157
BRCA2	NM_000059	c.2653_2656DELGACA	p.D885Mfs*9	CDS 10 (c.1910_6841)	13	32911144	32911145	215	175	106	79	79	77	189	197	190	223	167	171	221	195	207	104	165	229	184	221	74	225	188	176	157	184	221	162	184	186	121	164	169	179	186	220	235	166	221	212	182	166
BRCA2	NM_000059	c.26DELC	p.P9QFS*16	CDS 1 (c.1_67)	13	32890622	32890623	278	207	100	82	92	91	275	218	232	202	220	325	258	193	179	102	175	208	184	250	93	236	192	183	217	238	192	202	212	271	107	191	200	241	196	272	234	153	248	250	196	213
BRCA2	NM_000059	c.2808_2811DELACAA	p.A938Pfs*21	CDS 10 (c.1910_6841)	13	32911299	32911300	205	179	100	83	68	85	215	203	175	202	185	191	231	178	163	79	153	179	203	219	81	213	182	166	159	203	196	170	195	230	97	162	161	181	181	212	204	153	189	205	174	154
BRCA2	NM_000059	c.2808DELA	p.K936NFS*24	CDS 10 (c.1910_6841)	13	32911299	32911300	214	180	102	84	68	85	219	208	182	211	186	195	236	182	165	79	153	186	210	219	81	216	182	163	163	208	198	167	198	230	97	166	165	183	180	222	207	157	196	206	176	160
BRCA2	NM_000059	c.2818C>T	p.Q940*	CDS 10 (c.1910_6841)	13	32911309	32911310	196	175	99	82	64	79	210	194	174	205	177	181	222	169	165	77	149	178	190	209	77	199	172	163	143	189	191	158	185	215	88	158	156	167	180	195	197	151	183	191	173	154
BRCA2	NM_000059	c.2830A>T	p.K944*	CDS 10 (c.1910_6841)	13	32911321	32911322	169	152	87	77	57	70	201	166	169	182	160	160	188	154	149	71	129	159	170	182	71	170	161	154	121	175	167	130	161	195	88	141	151	138	172	187	189	132	162	169	148	128
BRCA2	NM_000059	c.2836_2837DELGA	p.D946Ffs*12	CDS 10 (c.1910_6841)	13	32911327	32911328	163	156	79	69	55	66	197	155	167	179	156	149	181	148	150	74	127	151	168	175	67	162	158	150	119	166	154	126	157	172	81	132	150	125	169	183	184	135	167	162	144	120
BRCA2	NM_000059	c.2899_2900DELCT	p.L967RFS*14	CDS 10 (c.1910_6841)	13	32911390	32911391	146	138	68	42	36	69	164	134	152	158	132	140	140	127	135	64	120	131	146	145	66	151	145	133	108	128	158	136	128	140	61	98	147	119	160	177	150	124	139	143	131	106
BRCA2	NM_000059	c.2918C>A	p.S973*	CDS 10 (c.1910_6841)	13	32911409	32911410	156	131	63	48	43	70	167	138	158	163	132	142	145	131	141	65	118	132	141	153	74	165	139	132	124	128	160	137	141	149	65	103	150	123	147	190	145	123	136	151	123	119
BRCA2	NM_000059	c.2957_2958INSG	p.N986KFS*2	CDS 10 (c.1910_6841)	13	32911448	32911449	164	127	88.5	55.5	56	67	165.5	161	159	154.5	138.5	157	158.5	131.5	159.5	67	104	142.5	146.5	168.5	71.5	178	126.5	137	124	139	156	141.5	141	162.5	66	116	143.5	167.5	149.5	188	144	130	152.5	156	144.5	126
BRCA2	NM_000059	c.2979G>A	p.W993*	CDS 10 (c.1910_6841)	13	32911470	32911471	183	148	101	63	76	81	185	186	169	174	153	167	181	146	170	74	124	163	162	216	87	194	144	155	151	157	176	142	166	193	71	125	159	179	179	204	159	143	176	186	168	150
BRCA2	NM_000059	c.2T>G	p.M1R	CDS 1 (c.1_67)	13	32890598	32890599	293	228	97	88	99	94	293	240	252	197	228	343	268	208	176	109	178	216	201	259	106	260	205	198	229	238	196	220	236	280	107	218	217	261	217	296	250	161	268	246	219	236
BRCA2	NM_000059	c.3009_3010DELCA	p.H1003QFS*5	CDS 10 (c.1910_6841)	13	32911500	32911501	189	156	101	69	100	104	181	189	168	166	168	190	189	152	186	83	121	162	158	215	108	189	153	150	165	165	180	144	170	202	93	145	177	203	196	201	175	150	184	210	176	152
BRCA2	NM_000059	c.3075_3076DELGAINSTT	p.K1025_K1026DELINSN*	CDS 10 (c.1910_6841)	13	32911566	32911567	178	157	113	69	124	135	146	158	172	170	150	159	192	162	177	94	124	179	166	195	133	172	149	148	150	155	186	133	159	179	112	156	182	162	192	214	173	148	195	187	180	152
BRCA2	NM_000059	c.3103G>T	p.E1035*	CDS 10 (c.1910_6841)	13	32911594	32911595	174	156	113	71	116	126	148	164	179	174	148	141	170	157	181	86	133	183	172	192	122	182	164	158	131	153	196	138	172	180	96	143	177	149	178	221	176	140	198	178	169	149
BRCA2	NM_000059	c.3109C>T	p.Q1037*	CDS 10 (c.1910_6841)	13	32911600	32911601	182	158	112	65	116	123	150	162	176	176	154	136	173	159	174	87	140	187	179	187	122	182	162	164	127	148	195	133	173	175	99	138	182	147	188	223	180	140	195	173	163	154
BRCA2	NM_000059	c.3158T>G	p.L1053*	CDS 10 (c.1910_6841)	13	32911649	32911650	183	167	92	72	115	108	164	160	173	175	147	139	145	162	178	71	130	164	171	174	100	195	163	170	125	156	172	141	178	156	88	135	164	155	182	195	191	135	188	166	146	142
BRCA2	NM_000059	c.316+2T>C	NA	Intron 2 (C)	13	32893463	32893464	100	95	38	41	69	66	92	96	100	102	77	97	86	88	92	51	81	105	109	119	63	111	85	94	91	101	124	112	95	88	37	81	84	120	105	117	106	68	107	122	115	96
BRCA2	NM_000059	c.3160_3163DELGATA	p.D1054Ifs*5	CDS 10 (c.1910_6841)	13	32911651	32911652	181	167	93	72	108	102	167	153	172	175	149	144	146	155	172	71	135	161	163	176	100	190	159	165	123	158	170	141	178	154	89	136	157	144	186	191	197	136	185	168	147	137
BRCA2	NM_000059	c.3170_3174DELAGAAA	p.K1057Tfs*8	CDS 10 (c.1910_6841)	13	32911661	32911662	188	168	90	70	102	92	169	148	176	175	151	151	147	159	169	67	142	155	156	177	96	189	161	160	125	151	173	150	179	154	89	141	151	151	191	189	187	147	183	178	142	138
BRCA2	NM_000059	c.3176_3177DELTG	p.L1059QFS*7	CDS 10 (c.1910_6841)	13	32911667	32911668	194	170	92	73	106	101	167	151	173	174	164	150	149	163	172	66	146	154	159	177	102	189	171	162	129	149	168	155	185	155	93	140	150	151	191	194	189	147	183	188	153	145
BRCA2	NM_000059	c.3226_3230DELGTAGT	p.V1076CFS*3	CDS 10 (c.1910_6841)	13	32911717	32911718	229	199	97	79	125	130	205	180	233	219	195	210	188	198	211	70	160	174	204	224	109	221	204	182	187	191	190	180	204	198	110	182	147	205	236	245	229	186	236	220	209	179
BRCA2	NM_000059	c.3264DUPT	p.Q1089Sfs*10	CDS 10 (c.1910_6841)	13	32911755	32911756	264	204	103.5	79	134.5	158.5	246.5	185.5	245	264.5	218.5	224.5	223.5	216.5	214	88	181	192	223	248.5	129.5	236.5	243.5	211	212.5	206.5	227.5	202	202.5	227	125	194	174.5	239.5	241.5	269.5	246	195	242	235.5	234	211.5
BRCA2	NM_000059	c.3296C>A	p.S1099*	CDS 10 (c.1910_6841)	13	32911787	32911788	224	187	93	74	135	149	230	181	228	264	185	231	215	196	209	78	169	188	199	235	123	245	220	206	181	196	226	191	200	218	110	176	171	236	232	253	226	184	240	231	239	214
BRCA2	NM_000059	c.3319C>T	p.Q1107*	CDS 10 (c.1910_6841)	13	32911810	32911811	217	167	83	68	114	119	214	172	206	236	184	204	209	188	179	69	147	170	183	204	119	208	196	182	155	196	201	178	187	212	103	159	161	204	189	233	198	169	213	208	207	200
BRCA2	NM_000059	c.3351DELA	p.L1118*	CDS 10 (c.1910_6841)	13	32911842	32911843	196	153	81	52	94	111	173	140	176	206	155	161	163	147	158	53	125	142	144	164	94	176	158	133	125	171	172	150	156	171	90	114	108	156	156	185	167	152	175	176	151	156
BRCA2	NM_000059	c.3358DELG	p.E1120NFS*30	CDS 10 (c.1910_6841)	13	32911849	32911850	176	140	80	52	92	100	165	138	165	192	150	148	155	138	152	46	120	137	133	161	93	167	146	128	120	158	164	141	154	159	82	111	107	149	146	179	160	140	170	165	138	146
BRCA2	NM_000059	c.3362C>A	p.S1121*	CDS 10 (c.1910_6841)	13	32911853	32911854	168	141	85	55	91	101	159	138	165	190	150	142	148	137	149	43	118	134	138	156	87	161	142	126	115	156	160	142	152	151	83	112	108	147	142	174	160	140	166	170	132	148
BRCA2	NM_000059	c.3362C>G	p.S1121*	CDS 10 (c.1910_6841)	13	32911853	32911854	168	141	85	55	91	101	159	138	165	190	150	142	148	137	149	43	118	134	138	156	87	161	142	126	115	156	160	142	152	151	83	112	108	147	142	174	160	140	166	170	132	148
BRCA2	NM_000059	c.3365DELG	p.G1122EFS*28	CDS 10 (c.1910_6841)	13	32911856	32911857	166	142	80	55	89	97	155	136	165	188	151	140	144	135	151	42	111	131	136	151	84	157	134	126	111	151	154	143	148	148	88	112	111	142	139	172	152	136	163	163	134	147
BRCA2	NM_000059	c.3411DUPG	p.Q1138Afs*6	CDS 10 (c.1910_6841)	13	32911902	32911903	128.5	126.5	82.5	53.5	69.5	79	136	102.5	124	151	140.5	92.5	118	88	122	66.5	98.5	115	122.5	153	79.5	107.5	119	96.5	96	122	134	122.5	118	104	86.5	83	113.5	90	115.5	152.5	146.5	117	124	125	110	117.5
BRCA2	NM_000059	c.3412C>T	p.Q1138*	CDS 10 (c.1910_6841)	13	32911903	32911904	127	125	83	53	70	79	135	103	122	151	140	92	118	87	122	66	99	115	123	153	79	108	119	96	95	121	133	122	117	104	87	83	113	90	114	152	147	117	123	123	110	116
BRCA2	NM_000059	c.3545_3546DELTT	p.F1182*	CDS 10 (c.1910_6841)	13	32912036	32912037	126	146	111	115	108	142	155	173	131	148	144	125	157	121	140	128	124	125	129	171	108	158	124	159	137	143	175	179	154	150	128	115	144	181	151	178	146	116	158	162	156	142
BRCA2	NM_000059	c.3599_3600DELGT	p.C1200*	CDS 10 (c.1910_6841)	13	32912090	32912091	122	144	88	98	103	119	161	147	142	150	150	142	168	121	126	103	148	149	137	152	89	153	143	167	134	133	176	156	161	142	124	110	144	158	146	192	160	92	159	159	150	129
BRCA2	NM_000059	c.3680_3681DELTG	p.L1227Qfs*5	CDS 10 (c.1910_6841)	13	32912171	32912172	144	146	62	69	72	73	136	128	126	138	121	119	134	91	121	77	115	117	129	136	62	132	119	127	111	128	143	128	128	141	87	91	123	136	114	139	130	92	144	158	127	118
BRCA2	NM_000059	c.3689DELC	p.S1230LFS*9	CDS 10 (c.1910_6841)	13	32912180	32912181	142	145	60	63	59	70	137	127	122	136	116	122	133	88	120	71	109	110	124	135	56	140	120	124	108	124	136	126	126	145	79	96	119	129	115	136	130	93	137	160	132	121
BRCA2	NM_000059	c.3717DELA	p.K1239NFS*20	CDS 10 (c.1910_6841)	13	32912208	32912209	122	125	48	57	52	58	138	130	116	136	110	109	115	87	128	58	108	107	104	124	45	121	126	118	100	119	122	105	128	149	64	102	123	110	102	142	118	88	134	156	123	108
BRCA2	NM_000059	c.3744_3747DELTGAG	p.S1248Rfs*10	CDS 10 (c.1910_6841)	13	32912235	32912236	115	124	45	41	43	47	124	111	116	132	97	109	89	84	124	51	104	108	106	116	45	124	128	110	94	104	115	94	115	138	65	78	111	96	87	122	122	81	117	131	112	96
BRCA2	NM_000059	c.3785C>G	p.S1262*	CDS 10 (c.1910_6841)	13	32912276	32912277	115	103	37	32	40	42	115	88	106	124	98	89	89	88	112	51	105	114	117	99	45	99	124	93	96	90	99	91	110	103	52	56	106	89	90	110	124	83	131	105	103	94
BRCA2	NM_000059	c.3847_3848DELGT	p.V1283KFS*2	CDS 10 (c.1910_6841)	13	32912338	32912339	118	123	31	33	38	51	119	112	126	119	113	113	125	112	123	43	109	109	151	136	43	129	116	117	116	107	118	102	121	125	36	69	81	111	117	153	139	101	136	127	139	95
BRCA2	NM_000059	c.3854DEL	p.N1287Ifs*6	CDS 10 (c.1910_6841)	13	32912345	32912346	117	132	32	31	39	51	123	120	128	124	121	117	126	117	139	41	112	115	160	142	41	140	115	128	116	116	122	111	121	139	37	76	84	125	121	160	144	103	140	136	149	99
BRCA2	NM_000059	c.3922G>T	p.E1308*	CDS 10 (c.1910_6841)	13	32912413	32912414	231	226	55	36	59	65	249	230	223	194	193	236	311	207	263	59	205	218	280	263	68	281	227	246	218	220	226	179	196	254	57	187	187	266	233	295	275	157	237	306	271	212
BRCA2	NM_000059	c.3967A>T	p.K1323*	CDS 10 (c.1910_6841)	13	32912458	32912459	254	233	64	57	62	64	265	223	244	223	222	267	320	239	265	64	226	229	285	274	87	309	232	260	234	243	264	188	195	264	66	218	237	296	242	300	295	175	257	327	287	223
BRCA2	NM_000059	c.3975_3978DUPTGCT	p.A1327Cfs*4	CDS 10 (c.1910_6841)	13	32912466	32912467	252.5	226	70	61.5	67.5	68	263	218.5	234.5	207.5	212	260.5	304	224.5	256.5	70.5	228	217	281.5	254.5	90	302	226	245.5	223	232	261.5	180.5	184.5	260	62.5	223.5	239.5	291.5	236.5	288.5	289	177	245	307.5	277	212.5
BRCA2	NM_000059	c.3G>A	p.M1I	CDS 1 (c.1_67)	13	32890599	32890600	298	228	97	89	99	95	296	240	251	200	225	343	271	207	176	109	178	217	197	259	106	258	204	199	228	238	195	221	237	280	108	215	217	264	217	297	247	161	266	247	219	237
BRCA2	NM_000059	c.407DELA	p.N136IFS*16	CDS 3 (c.317_425)	13	32899302	32899303	57	46	30	26	37	37	46	50	63	52	43	55	55	47	65	19	40	49	65	72	28	63	51	64	63	40	69	46	31	69	22	48	37	53	58	76	64	50	58	65	64	61
BRCA2	NM_000059	c.4111C>T	p.Q1371*	CDS 10 (c.1910_6841)	13	32912602	32912603	198	191	102	109	145	154	221	178	201	181	168	199	193	164	180	121	170	170	165	183	158	223	168	180	180	139	186	171	175	185	92	141	172	189	178	194	182	151	186	196	196	160
BRCA2	NM_000059	c.4139_4140DUPTT	p.K1381Lfs*8	CDS 10 (c.1910_6841)	13	32912630	32912631	168.5	150	91	96.5	134	141	180	157.5	170.5	181	154	178	166	140	151.5	109	146	132	149	160.5	142	195	159	149.5	152.5	129.5	175	152.5	158.5	149	91.5	132.5	147.5	168.5	137	170.5	164	129.5	168.5	181	159.5	128.5
BRCA2	NM_000059	c.4188DELA	p.Q1396QFS*14	CDS 10 (c.1910_6841)	13	32912679	32912680	122	118	70	61	79	101	125	115	129	147	130	131	125	100	101	73	102	88	123	135	89	131	113	111	102	115	131	117	111	116	66	103	119	128	107	126	122	99	125	122	116	96
BRCA2	NM_000059	c.4246C>T	p.Q1416*	CDS 10 (c.1910_6841)	13	32912737	32912738	112	103	46	55	52	76	127	103	120	137	130	113	120	118	105	56	91	100	98	150	61	140	108	105	107	99	125	120	109	121	53	80	114	96	105	127	121	105	120	126	129	101
BRCA2	NM_000059	c.425+1G>A	NA	Intron 3 (C)	13	32899321	32899322	45	37	24	22	33	26	40	40	48	40	36	39	41	38	54	14	32	37	57	59	24	47	35	52	48	34	52	36	24	49	17	35	29	46	45	62	57	40	45	55	49	47
BRCA2	NM_000059	c.4276DUPA	p.T1426NFS*12	CDS 10 (c.1910_6841)	13	32912767	32912768	131.5	114.5	37	48	53	68.5	131	132	126	155	150	121	135	133.5	116	59	97.5	107	124	163	68	166	135.5	137	112.5	100.5	145.5	132.5	115	142	49.5	87.5	116	106	112	146.5	151.5	111	125.5	168.5	150.5	107
BRCA2	NM_000059	c.4284DUPT	p.Q1429Sfs*9	CDS 10 (c.1910_6841)	13	32912775	32912776	135	115	42	51.5	51.5	71.5	130.5	136.5	124.5	157	148.5	122.5	130.5	139.5	118.5	56.5	101	117	124	161.5	68.5	176.5	140.5	136.5	106	102	147.5	133	117.5	149	51.5	89.5	124	107	116	136.5	151	104	127.5	166.5	151.5	111
BRCA2	NM_000059	c.429DELT	p.V144Lfs*8	CDS 4 (c.426_475)	13	32900240	32900241	113	79	54	35	48	53	107	96	103	93	90	100	99	80	114	36	77	84	88	149	56	122	82	92	114	99	105	75	72	97	42	87	58	103	77	128	108	73	108	135	121	107
BRCA2	NM_000059	c.4325C>A	p.S1442*	CDS 10 (c.1910_6841)	13	32912816	32912817	179	146	56	61	65	87	161	170	164	193	176	156	163	171	161	61	124	152	161	195	81	194	171	156	128	136	175	148	141	171	42	123	150	152	163	148	176	126	150	201	188	140
BRCA2	NM_000059	c.4398_4402DELACATT	p.L1466FFS*2	CDS 10 (c.1910_6841)	13	32912889	32912890	287	226	100	88	102	145	270	233	266	293	232	249	297	243	237	105	213	256	263	289	115	263	271	258	230	242	290	224	259	226	82	218	214	259	268	253	299	206	280	303	271	214
BRCA2	NM_000059	c.4478_4481DELAAAG	p.E1493VFS*10	CDS 10 (c.1910_6841)	13	32912969	32912970	439	301	132	126	117	168	384	373	385	360	302	407	408	316	297	140	285	360	345	375	124	351	335	335	315	319	431	311	371	321	129	341	314	398	364	402	403	270	383	423	361	291
BRCA2	NM_000059	c.4551_4554DELAGAA	p.K1517Nfs*25	CDS 10 (c.1910_6841)	13	32913042	32913043	350	285	124	138	106	145	326	350	343	342	256	331	352	280	292	117	280	319	328	333	112	311	308	275	254	280	343	269	334	266	115	281	286	343	313	351	350	236	347	335	312	302
BRCA2	NM_000059	c.4552DELG	p.E1518NFS*25	CDS 10 (c.1910_6841)	13	32913043	32913044	352	283	125	140	106	148	329	355	349	348	261	331	357	282	293	117	285	322	330	337	111	318	314	276	255	283	342	275	335	271	119	287	299	345	313	358	351	241	353	341	317	299
BRCA2	NM_000059	c.4588A>T	p.K1530*	CDS 10 (c.1910_6841)	13	32913079	32913080	279	253	114	119	102	130	292	291	267	311	215	272	282	240	270	107	239	269	267	288	101	260	238	238	213	261	299	257	300	237	118	228	267	271	260	257	314	190	284	288	264	259
BRCA2	NM_000059	c.4631DELA	p.N1544Tfs*24	CDS 10 (c.1910_6841)	13	32913122	32913123	298	265	129	120	126	136	257	271	255	280	229	260	235	216	235	121	234	248	263	281	110	249	222	237	198	255	277	245	265	225	141	178	278	239	261	272	305	183	293	264	227	234
BRCA2	NM_000059	c.4631DUPA	p.N1544KFS*4	CDS 10 (c.1910_6841)	13	32913122	32913123	298.5	265.5	130	121.5	126.5	136.5	260	272.5	258	282	231.5	261	237	217.5	238.5	122	236.5	250.5	263.5	282.5	110.5	251	224	238.5	199.5	255.5	277.5	245	268	227	142	179	278	240.5	263	274.5	305	185	293	267.5	228.5	236
BRCA2	NM_000059	c.4638DELT	p.F1546LFS*22	CDS 10 (c.1910_6841)	13	32913129	32913130	300	274	128	120	131	134	256	259	257	277	229	241	230	206	230	124	226	248	260	270	110	242	217	240	196	255	266	252	258	214	141	174	272	246	267	258	285	179	277	271	229	240
BRCA2	NM_000059	c.470_474DELAGTCA	p.K157Sfs*24	CDS 4 (c.426_475)	13	32900281	32900282	98	71	55	33	43	48	89	94	92	81	67	75	89	78	93	36	76	76	75	127	41	112	82	89	89	74	81	70	61	85	33	73	56	82	66	111	92	67	94	98	95	98
BRCA2	NM_000059	c.4712_4713DELAG	p.E1571GFS*3	CDS 10 (c.1910_6841)	13	32913203	32913204	299	263	179	159	165	184	280	255	287	301	243	263	240	231	243	153	264	267	268	287	168	261	238	235	208	276	299	268	264	254	166	172	280	291	298	325	296	206	320	299	262	261
BRCA2	NM_000059	c.475+1G>T	NA	Intron 4 (C)	13	32900287	32900288	97	69	53	33	44	49	85	93	91	81	68	73	87	77	91	34	76	77	74	124	39	109	83	86	89	71	83	69	61	86	34	70	48	81	64	108	91	68	93	99	94	99
BRCA2	NM_000059	c.476-2A>G	NA	Intron 4 (C)	13	32900376	32900377	90	75	59	51	39	43	105	74	72	83	73	93	87	66	85	26	82	81	70	95	51	83	92	78	83	81	82	57	60	102	26	67	61	83	67	84	83	69	93	83	88	76
BRCA2	NM_000059	c.476-4_476-1DELCCAGINST	NA	Intron 4 (C)	13	32900374	32900375	88	73	58	51	38	43	103	70	68	82	70	93	80	66	84	27	80	80	70	92	48	81	92	78	80	79	80	55	60	98	26	64	59	81	64	80	84	68	92	79	88	74
BRCA2	NM_000059	c.4780DELA	p.M1594CFS*23	CDS 10 (c.1910_6841)	13	32913271	32913272	261	238	161	134	178	183	248	225	261	236	225	232	195	194	210	143	216	228	228	223	170	230	220	191	192	228	278	245	232	210	120	156	228	237	234	295	240	179	292	244	214	188
BRCA2	NM_000059	c.4821_4823DELTGAINSC	p.E1608DFS*6	CDS 10 (c.1910_6841)	13	32913312	32913313	235	213	146	119	164	158	238	214	228	260	211	211	202	196	218	131	210	207	211	213	149	209	211	204	190	198	244	217	211	184	118	154	232	221	216	248	231	177	264	242	199	182
BRCA2	NM_000059	c.4829_4830DELTG	p.V1610Gfs*4	CDS 10 (c.1910_6841)	13	32913320	32913321	242	211	140	119	158	157	235	219	217	262	200	209	202	195	215	121	207	207	214	206	146	211	209	208	182	201	246	218	212	188	116	156	230	216	216	231	241	174	250	232	194	184
BRCA2	NM_000059	c.4876_4877DELAA	p.N1626SFS*12	CDS 10 (c.1910_6841)	13	32913367	32913368	229	160	107	93	112	136	189	183	189	244	181	181	218	164	204	97	188	189	204	189	114	221	204	171	167	193	224	177	194	196	99	131	206	200	207	233	226	161	218	221	184	180
BRCA2	NM_000059	c.4889C>G	p.S1630*	CDS 10 (c.1910_6841)	13	32913380	32913381	224	166	103	87	118	128	200	175	199	236	190	183	221	173	203	95	175	201	214	202	108	222	192	164	163	187	226	176	187	195	96	141	199	203	203	232	222	161	214	222	197	185
BRCA2	NM_000059	c.4936_4939DELGAAA	p.E1646QFS*23	CDS 10 (c.1910_6841)	13	32913427	32913428	251	206	103	86	110	140	216	184	252	229	213	211	253	209	207	108	202	210	223	265	97	268	225	192	186	199	260	222	204	258	104	175	224	245	209	300	229	188	235	252	244	220
BRCA2	NM_000059	c.4940_4941DELCA	p.T1647SFS*18	CDS 10 (c.1910_6841)	13	32913431	32913432	260	208	105	88	108	141	226	184	252	232	217	213	251	218	205	108	205	211	222	272	101	269	231	198	184	200	264	223	210	256	105	174	224	244	209	306	232	191	238	251	242	218
BRCA2	NM_000059	c.4947_4948DELAA	p.P1651Cfs*14	CDS 10 (c.1910_6841)	13	32913438	32913439	266	213	110	88	110	141	228	197	273	237	221	219	263	230	213	115	210	220	222	287	104	281	233	212	185	207	269	228	207	264	109	184	227	243	217	313	236	206	245	255	245	225
BRCA2	NM_000059	c.4965C>G	p.Y1655*	CDS 10 (c.1910_6841)	13	32913456	32913457	285	218	132	93	131	155	241	209	274	253	226	225	275	237	223	130	221	237	225	284	105	284	241	226	190	228	274	235	203	275	122	206	244	249	227	312	228	215	254	272	260	227
BRCA2	NM_000059	c.5073DUPA	p.W1692Mfs*3	CDS 10 (c.1910_6841)	13	32913564	32913565	210.5	188	89	65	82	79	191.5	166.5	230	211	185	199.5	237.5	188.5	212	88.5	207	203	204	222	88.5	250	184	179.5	192	183	228	201.5	190	214.5	93.5	187	192	190	219	235.5	225.5	184	213.5	225.5	215.5	177.5
BRCA2	NM_000059	c.51_52DELAC	p.R18Lfs*12	CDS 1 (c.1_67)	13	32890647	32890648	234	162	88	65	73	77	224	172	176	181	186	259	206	160	151	88	140	184	147	211	65	191	167	163	170	185	148	160	187	223	86	156	171	182	161	212	187	127	218	203	152	156
BRCA2	NM_000059	c.5116_5119DELAATA	p.N1706LFS*5	CDS 10 (c.1910_6841)	13	32913607	32913608	247	208	85	70	64	67	245	172	240	264	205	223	234	205	221	81	229	201	213	263	83	279	223	213	204	202	247	203	203	260	86	203	214	206	247	278	261	202	267	253	263	195
BRCA2	NM_000059	c.5130_5133DELTGTA	p.Y1710*	CDS 10 (c.1910_6841)	13	32913621	32913622	242	206	84	61	66	71	248	171	236	273	211	227	234	208	231	80	227	205	209	278	82	279	220	216	211	202	244	209	198	261	77	210	206	214	239	289	278	199	271	250	269	204
BRCA2	NM_000059	c.5158DUPT	p.S1720FFS*7	CDS 10 (c.1910_6841)	13	32913649	32913650	247	201.5	72.5	61.5	63	66.5	239	173.5	232.5	275.5	194	199.5	240	199.5	211.5	67	196.5	174.5	214.5	272.5	78	262.5	224	201	196	191.5	224	199	193	254.5	69	166.5	205.5	208	253	286.5	276	180.5	275.5	228	254	172.5
BRCA2	NM_000059	c.5159C>A	p.S1720*	CDS 10 (c.1910_6841)	13	32913650	32913651	245	202	72	62	64	67	238	174	233	277	194	199	243	200	211	66	195	174	213	273	79	263	223	200	197	192	224	200	191	255	68	167	205	209	254	286	276	179	275	227	253	172
BRCA2	NM_000059	c.5164_5165DELAG	p.S1722Yfs*4	CDS 10 (c.1910_6841)	13	32913655	32913656	244	200	72	63	64	74	236	178	225	275	193	197	241	198	216	67	188	179	206	265	81	251	217	202	194	195	229	205	193	254	67	161	204	205	260	288	274	172	275	223	250	172
BRCA2	NM_000059	c.5171_5172DUPTA	p.I1724IFS*2	CDS 10 (c.1910_6841)	13	32913662	32913663	240.5	192	74.5	64.5	61.5	72.5	243.5	185	222	273.5	194.5	192.5	238.5	197	213.5	70	193.5	178.5	209	269.5	84	240.5	222	197	197.5	189.5	221	204.5	191.5	251	69	163	204	204	258.5	291.5	277	171.5	279.5	229	244	171.5
BRCA2	NM_000059	c.517-1G>A	NA	Intron 5 (C)	13	32900634	32900635	63	62	59	46	51	92	61	53	62	60	52	68	68	57	46	46	39	61	65	106	59	90	57	51	49	64	65	52	40	58	48	68	62	92	81	84	73	47	79	72	58	48
BRCA2	NM_000059	c.517-2A>G	NA	Intron 5 (C)	13	32900633	32900634	62	61	57	45	49	91	60	51	62	59	53	67	68	55	46	45	38	61	64	105	59	90	56	50	50	64	65	50	37	57	46	67	61	93	80	82	71	48	78	72	58	47
BRCA2	NM_000059	c.5217_5220DELTTTA	p.Y1739*	CDS 10 (c.1910_6841)	13	32913708	32913709	188	154	63	55	56	84	192	145	190	198	159	146	198	160	172	53	151	155	169	215	59	223	179	144	160	158	194	169	170	204	60	117	151	162	201	253	247	154	228	210	176	154
BRCA2	NM_000059	c.5217_5223DELTTTAAGT	p.Y1739*	CDS 10 (c.1910_6841)	13	32913708	32913709	189	150	61	56	56	84	192	144	190	191	159	146	196	160	176	52	147	145	163	215	59	223	175	143	153	158	194	167	170	201	60	117	153	158	198	252	241	153	222	207	172	152
BRCA2	NM_000059	c.5238DUPT	p.N1747*	CDS 10 (c.1910_6841)	13	32913729	32913730	176.5	141.5	60	53.5	65	86.5	182.5	134.5	171.5	191.5	162.5	141	190	159	192	49.5	148	157.5	174	199	55.5	220.5	168	130	145	156.5	186	160.5	182.5	202.5	68	111	157.5	145	187.5	239	230.5	151	216	202.5	156.5	139
BRCA2	NM_000059	c.5279C>G	p.S1760*	CDS 10 (c.1910_6841)	13	32913770	32913771	133	128	58	46	62	79	162	94	142	162	132	123	149	125	173	54	117	141	147	165	48	174	147	110	129	139	165	114	140	168	57	100	127	119	138	179	190	139	169	172	133	123
BRCA2	NM_000059	c.5290_5291DELTC	p.S1764Kfs*3	CDS 10 (c.1910_6841)	13	32913781	32913782	128	135	51	45	60	72	156	85	135	157	127	116	147	119	173	56	112	138	146	157	44	166	137	119	125	128	147	110	136	155	56	98	122	109	128	171	181	129	156	154	127	123
BRCA2	NM_000059	c.5303_5304DELTT	p.L1768Rfs*5	CDS 10 (c.1910_6841)	13	32913794	32913795	123	124	49	42	57	66	161	81	134	158	124	115	140	111	165	51	107	125	140	151	44	151	130	115	115	122	146	107	136	148	54	93	118	100	125	168	156	121	154	142	117	113
BRCA2	NM_000059	c.5350_5351DELAA	p.N1784HFS*2	CDS 10 (c.1910_6841)	13	32913841	32913842	107	119	47	44	64	60	132	87	130	138	103	98	108	101	131	45	104	109	110	131	46	140	120	94	93	111	133	93	118	136	57	90	86	93	116	151	128	84	144	136	114	107
BRCA2	NM_000059	c.5351DUPA	p.N1784KFS*3	CDS 10 (c.1910_6841)	13	32913842	32913843	107	118.5	47	44.5	63.5	62.5	131.5	88.5	129.5	137.5	103	101.5	108.5	100	131.5	45	102.5	108.5	109.5	133	45	141.5	119.5	95	93.5	110.5	132	95	122	137	56	91	87.5	93	117.5	156	129	86	143.5	136.5	116	107.5
BRCA2	NM_000059	c.5353DELA	p.T1785LFS*6	CDS 10 (c.1910_6841)	13	32913844	32913845	106	118	47	45	62	65	129	90	129	137	100	102	108	101	133	46	101	108	105	131	43	142	121	95	95	109	130	97	122	138	55	91	87	89	118	159	129	88	146	136	114	108
BRCA2	NM_000059	c.5362DUPT	p.S1788FFS*19	CDS 10 (c.1910_6841)	13	32913853	32913854	108	116.5	50	48	59.5	65	127.5	97.5	131.5	136	104.5	111.5	113	100.5	124	47	107	111.5	111.5	135	47	138	113	95.5	89	113	125.5	108	129	134	55	100.5	96	102	115	151.5	130.5	87	145	150	104	108
BRCA2	NM_000059	c.5386_5387DELGA	p.D1796CFS*10	CDS 10 (c.1910_6841)	13	32913877	32913878	138	122	65	45	62	56	146	119	136	137	107	121	120	119	127	48	108	126	117	149	54	155	123	101	98	135	134	108	138	144	64	109	104	110	113	160	130	92	165	171	112	118
BRCA2	NM_000059	c.5410_5411DELGT	p.V1804KFS*2	CDS 10 (c.1910_6841)	13	32913901	32913902	149	140	70	52	67	55	159	135	154	154	130	151	138	128	140	57	102	141	107	170	55	177	138	112	112	154	137	122	152	166	71	124	117	126	117	174	139	103	172	195	137	135
BRCA2	NM_000059	c.5422_5423DELAT	p.I1808LFS*3	CDS 10 (c.1910_6841)	13	32913913	32913914	145	140	77	52	60	58	155	132	159	154	129	158	145	132	143	53	95	136	118	170	56	174	141	122	110	158	134	117	158	164	70	133	124	135	119	172	133	105	173	190	131	134
BRCA2	NM_000059	c.5454DELA	p.S1818SFS*22	CDS 10 (c.1910_6841)	13	32913945	32913946	158	119	86	48	60	49	157	128	161	150	134	163	154	130	141	47	94	137	130	175	57	171	141	133	118	152	137	122	140	158	68	138	134	157	120	154	136	105	170	173	129	135
BRCA2	NM_000059	c.5470_5471DELAA	p.N1824CFS*4	CDS 10 (c.1910_6841)	13	32913961	32913962	149	110	85	51	62	49	160	119	154	146	129	167	146	136	142	45	98	123	126	167	55	170	142	141	124	149	134	121	136	148	63	142	123	147	118	155	138	111	159	171	142	130
BRCA2	NM_000059	c.5542DELA	p.S1848VFS*15	CDS 10 (c.1910_6841)	13	32914033	32914034	146	113	68	49	67	57	143	111	121	128	116	142	118	140	133	53	107	109	116	137	63	143	125	138	129	140	137	118	127	112	65	123	107	135	122	117	156	108	144	151	133	113
BRCA2	NM_000059	c.5557DELT	p.C1853VFS*10	CDS 10 (c.1910_6841)	13	32914048	32914049	137	113	65	49	61	56	132	105	115	120	110	138	106	120	124	55	112	108	109	127	59	135	119	138	121	134	127	115	132	108	62	110	103	129	125	114	143	100	140	155	125	104
BRCA2	NM_000059	c.5576_5579DELTTAA	p.I1859KFS*3	CDS 10 (c.1910_6841)	13	32914067	32914068	116	98	66	43	59	52	121	98	107	115	104	118	102	104	118	44	100	96	89	118	56	114	116	117	103	126	116	93	122	112	64	98	92	119	112	94	124	86	128	129	106	102
BRCA2	NM_000059	c.5578A>T	p.K1860*	CDS 10 (c.1910_6841)	13	32914069	32914070	120	97	66	43	60	53	123	99	106	117	105	118	104	104	118	44	103	96	91	121	56	115	118	118	105	127	115	94	123	113	65	101	94	118	116	94	124	85	127	128	105	102
BRCA2	NM_000059	c.5583DELA	p.V1862*	CDS 10 (c.1910_6841)	13	32914074	32914075	108	96	64	43	58	46	120	96	107	117	101	115	102	94	120	43	101	95	83	109	53	105	112	122	98	122	113	91	119	110	65	97	94	115	111	97	122	81	123	128	105	103
BRCA2	NM_000059	c.5609_5610DELTCINSAG	p.F1870*	CDS 10 (c.1910_6841)	13	32914100	32914101	100	90	50	33	43	37	102	82	91	109	89	92	98	75	104	40	83	101	86	98	43	105	102	107	77	97	106	77	103	97	55	81	84	97	100	78	98	67	123	111	94	75
BRCA2	NM_000059	c.5614A>T	p.K1872*	CDS 10 (c.1910_6841)	13	32914105	32914106	99	84	49	33	44	39	102	77	91	108	89	87	101	76	101	42	81	97	86	97	44	103	99	105	76	94	102	75	101	90	52	82	85	94	98	75	97	68	121	110	92	74
BRCA2	NM_000059	c.5616_5620DELAGTAA	p.K1872Nfs*2	CDS 10 (c.1910_6841)	13	32914107	32914108	98	80	47	32	42	36	103	76	91	97	89	88	96	76	98	42	81	89	86	95	38	99	91	99	75	88	102	71	92	84	53	75	87	83	90	70	91	58	115	110	84	65
BRCA2	NM_000059	c.5621_5624DELTTAA	p.I1874Rfs*34	CDS 10 (c.1910_6841)	13	32914112	32914113	93	80	45	30	40	37	99	75	97	93	90	86	92	73	93	40	86	85	85	97	36	95	89	101	79	85	98	69	92	80	52	69	87	83	85	69	87	56	115	105	85	66
BRCA2	NM_000059	c.5626G>T	p.E1876*	CDS 10 (c.1910_6841)	13	32914117	32914118	88	78	47	29	39	36	99	74	96	90	89	83	87	71	92	41	82	85	86	98	36	95	85	99	76	84	99	70	94	78	53	67	86	79	84	72	89	56	114	106	84	68
BRCA2	NM_000059	c.5645C>A	p.S1882*	CDS 10 (c.1910_6841)	13	32914136	32914137	80	73	45	27	35	35	90	65	83	79	79	82	87	70	87	41	77	76	85	89	34	82	74	89	64	85	91	64	86	67	50	58	87	70	74	75	83	48	112	92	86	63
BRCA2	NM_000059	c.5681DUPA	p.Y1894*	CDS 10 (c.1910_6841)	13	32914172	32914173	92	83.5	44.5	29.5	38	43.5	94	77	71	96	79	76.5	91.5	87	78.5	46	74	84	98.5	83	33	86	80.5	96	62	92	90.5	82.5	80	64	42	61	94	74.5	84	93	86.5	59.5	118	94	93	61
BRCA2	NM_000059	c.5682C>A	p.Y1894*	CDS 10 (c.1910_6841)	13	32914173	32914174	92	83	45	29	38	44	94	77	71	96	79	77	91	87	78	46	75	84	98	82	33	87	79	96	61	92	91	82	81	64	42	62	96	74	84	95	87	59	117	95	92	61
BRCA2	NM_000059	c.5682C>G	p.Y1894*	CDS 10 (c.1910_6841)	13	32914173	32914174	92	83	45	29	38	44	94	77	71	96	79	77	91	87	78	46	75	84	98	82	33	87	79	96	61	92	91	82	81	64	42	62	96	74	84	95	87	59	117	95	92	61
BRCA2	NM_000059	c.5715DUPT	p.N1906*	CDS 10 (c.1910_6841)	13	32914206	32914207	98	90.5	43.5	34.5	43.5	70.5	100.5	90.5	86.5	100.5	94	83.5	97	101.5	96.5	44	85	91	107.5	91.5	30	92	83.5	102	69.5	112.5	93.5	101	89.5	78.5	54.5	69.5	105	83	94	110	87.5	66.5	116.5	100.5	97.5	72
BRCA2	NM_000059	c.5722_5723DELCT	p.L1908RFS*2	CDS 10 (c.1910_6841)	13	32914213	32914214	99	92	45	38	41	72	101	92	86	104	91	84	103	102	90	46	86	91	106	94	35	99	87	99	66	118	89	102	93	87	65	75	105	84	97	116	91	72	117	108	101	71
BRCA2	NM_000059	c.574_575DELAT	p.M192VFS*13	CDS 6 (c.517_631)	13	32900692	32900693	95	66	88	61	95	130	87	70	87	84	64	104	87	91	67	72	63	77	94	150	96	139	76	82	74	89	78	63	54	99	75	87	81	103	114	112	95	63	116	120	93	83
BRCA2	NM_000059	c.5763DELT	p.F1921LFS*42	CDS 10 (c.1910_6841)	13	32914254	32914255	128	112	64	48	51	95	130	110	104	135	102	119	128	119	119	62	117	128	143	132	65	139	114	124	94	137	132	131	115	131	86	98	112	108	120	169	118	110	140	157	108	117
BRCA2	NM_000059	c.5791C>T	p.Q1931*	CDS 10 (c.1910_6841)	13	32914282	32914283	123	125	69	61	55	111	146	120	129	149	119	136	143	129	133	68	113	145	163	156	79	158	126	136	108	153	137	147	125	147	102	102	130	121	130	182	137	128	148	176	138	132
BRCA2	NM_000059	c.5796_5797DELTA	p.H1932Qfs*12	CDS 10 (c.1910_6841)	13	32914287	32914288	124	133	72	63	54	111	148	121	128	155	123	134	147	126	129	71	115	147	167	165	81	157	126	134	117	152	141	149	131	150	101	108	133	121	132	190	141	131	158	177	145	139
BRCA2	NM_000059	c.5799_5802DELCCAA	p.N1933Kfs*29	CDS 10 (c.1910_6841)	13	32914290	32914291	130	135	72	63	54	106	152	122	130	159	125	135	150	124	130	73	117	150	168	165	81	153	128	130	114	154	139	150	133	150	102	108	134	121	132	194	144	131	159	179	147	137
BRCA2	NM_000059	c.5828DELC	p.S1943LFS*20	CDS 10 (c.1910_6841)	13	32914319	32914320	154	138	74	75	63	116	167	146	146	165	135	142	164	135	153	92	120	172	170	191	89	163	150	147	140	147	162	162	139	165	104	120	134	143	156	210	162	142	191	198	155	160
BRCA2	NM_000059	c.5851_5854DELAGTT	p.S1951WFS*11	CDS 10 (c.1910_6841)	13	32914342	32914343	170	148	79	78	70	113	165	160	164	165	141	164	182	135	168	87	124	175	172	209	84	170	152	153	148	170	147	161	137	164	101	132	142	160	174	208	175	142	185	207	182	180
BRCA2	NM_000059	c.5857G>T	p.E1953*	CDS 10 (c.1910_6841)	13	32914348	32914349	171	156	81	77	72	113	171	167	171	172	155	167	194	136	167	88	126	170	174	209	85	169	159	154	151	170	150	165	136	161	105	138	144	162	181	211	174	144	191	209	185	179
BRCA2	NM_000059	c.5864C>A	p.S1955*	CDS 10 (c.1910_6841)	13	32914355	32914356	176	156	85	79	79	119	172	165	177	168	151	168	198	143	166	93	133	168	174	212	87	166	162	164	155	178	151	165	143	170	103	134	151	163	177	209	181	142	197	210	188	182
BRCA2	NM_000059	c.5864C>G	p.S1955*	CDS 10 (c.1910_6841)	13	32914355	32914356	176	156	85	79	79	119	172	165	177	168	151	168	198	143	166	93	133	168	174	212	87	166	162	164	155	178	151	165	143	170	103	134	151	163	177	209	181	142	197	210	188	182
BRCA2	NM_000059	c.5909C>A	p.S1970*	CDS 10 (c.1910_6841)	13	32914400	32914401	195	160	92	88	96	115	208	198	196	172	144	193	209	150	184	110	150	174	205	204	93	209	171	183	184	191	156	185	179	195	110	160	166	170	201	229	185	170	203	232	195	185
BRCA2	NM_000059	c.593_596DELTAGCINSAGG	NA	CDS 6 (c.517_631)	13	32900711	32900712	104	66	100	64	99	124	91	76	84	80	64	103	79	93	71	78	67	85	93	144	99	139	76	82	79	88	82	64	53	102	86	88	75	104	110	111	92	57	113	124	95	88
BRCA2	NM_000059	c.5934DUPT	p.F1978FFS*2	CDS 10 (c.1910_6841)	13	32914425	32914426	196.5	163	89	83.5	82	115.5	211	193	193.5	170	153.5	202	203	143.5	178	106.5	150.5	162.5	205.5	188	82	211	163.5	166.5	165.5	190.5	148	168.5	173	196.5	91.5	146.5	166	168.5	192	206	173	155	202.5	230	192	179.5
BRCA2	NM_000059	c.5946DELT	p.S1982Rfs*22	CDS 10 (c.1910_6841)	13	32914437	32914438	186	149	74	75	80	110	210	183	181	157	151	185	191	135	163	105	146	160	195	176	80	199	153	152	164	171	149	170	171	187	88	145	158	159	181	192	176	157	213	221	172	160
BRCA2	NM_000059	c.6024DUPG	p.K2008KFS*10	CDS 10 (c.1910_6841)	13	32914515	32914516	153.5	129	59.5	54	43	77.5	139.5	149	136.5	135.5	109.5	142.5	168	110	125.5	64	145.5	149	142	141.5	70.5	148	134	116.5	126.5	119.5	134.5	123.5	135	130	65	111.5	124.5	118	143.5	147.5	159.5	113.5	171.5	127	129.5	119.5
BRCA2	NM_000059	c.6037A>T	p.K2013*	CDS 10 (c.1910_6841)	13	32914528	32914529	141	122	55	51	45	76	139	138	138	134	106	126	161	115	127	66	146	153	134	142	69	148	132	123	131	128	140	120	133	133	68	106	120	119	139	144	151	109	161	130	128	116
BRCA2	NM_000059	c.6068_6072DELACCAG	p.D2023Afs*24	CDS 10 (c.1910_6841)	13	32914559	32914560	148	120	55	52	45	76	136	135	125	141	104	135	166	113	127	52	133	140	128	151	57	152	131	105	122	147	128	117	132	134	59	98	125	112	141	136	145	117	151	128	135	125
BRCA2	NM_000059	c.6070C>T	p.Q2024*	CDS 10 (c.1910_6841)	13	32914561	32914562	148	120	58	54	45	76	136	136	133	145	110	137	173	116	129	53	137	141	130	158	57	154	131	106	123	149	131	121	134	132	61	100	126	116	141	138	148	116	150	129	135	126
BRCA2	NM_000059	c.6079DUPA	p.R2027KFS*22	CDS 10 (c.1910_6841)	13	32914570	32914571	143	117	58	54	40.5	73.5	140	132.5	118	140	106.5	132	173.5	113.5	130	56	126.5	145.5	125.5	151.5	55.5	147.5	129	106	120	152	130.5	114	124.5	133.5	60	100	126	111	134	139.5	134	113.5	149.5	131.5	135	119
BRCA2	NM_000059	c.6082_6086DELGAAGA	p.E2028KFS*19	CDS 10 (c.1910_6841)	13	32914573	32914574	141	112	54	53	36	72	137	129	114	135	101	130	167	110	124	52	126	145	121	149	55	147	130	108	118	149	129	106	125	129	60	100	126	110	128	134	130	112	146	127	132	116
BRCA2	NM_000059	c.6091DUPA	p.T2031NFS*18	CDS 10 (c.1910_6841)	13	32914582	32914583	135.5	109	51.5	51.5	34	71	130.5	121.5	111	122.5	101	129	160.5	106.5	121.5	50	120.5	140	115.5	146.5	53	146	136	106.5	113.5	148	124	101.5	120.5	126	60	95.5	127.5	111.5	122.5	128.5	133.5	113.5	141	122.5	130.5	113
BRCA2	NM_000059	c.610DELC	p.L204LFS*7	CDS 6 (c.517_631)	13	32900728	32900729	93	62	95	56	96	123	87	74	75	75	59	97	78	82	68	81	66	80	90	138	86	118	78	79	74	80	73	66	49	106	78	77	74	94	111	105	86	57	108	120	91	83
BRCA2	NM_000059	c.6124C>T	p.Q2042*	CDS 10 (c.1910_6841)	13	32914615	32914616	114	92	55	49	40	74	110	99	108	115	96	109	149	101	102	42	100	142	99	133	46	125	124	94	91	130	124	94	91	110	57	80	108	103	101	107	115	105	116	129	117	92
BRCA2	NM_000059	c.6198_6199DELTT	p.S2067Hfs*10	CDS 10 (c.1910_6841)	13	32914689	32914690	109	92	72	41	55	59	111	94	118	138	99	84	144	108	98	51	87	120	97	109	41	95	120	102	108	121	114	100	111	101	67	85	83	93	104	106	114	110	124	118	108	75
BRCA2	NM_000059	c.6202DUPA	p.I2068NFS*10	CDS 10 (c.1910_6841)	13	32914693	32914694	110	94	74	43.5	57	61	115	97.5	126.5	140.5	96.5	85.5	144	108	100	50	83.5	117.5	98	110	40	95	120	108.5	110	123	114.5	96	112.5	101.5	66.5	84	86	96	104	108	118	110.5	125	116.5	109	76.5
BRCA2	NM_000059	c.6216DELC	p.L2073Yfs*8	CDS 10 (c.1910_6841)	13	32914707	32914708	96	97	77	51	51	56	111	99	124	141	92	91	144	103	101	52	83	109	100	101	44	104	124	101	119	118	106	105	115	98	69	89	86	95	113	110	113	113	129	115	121	88
BRCA2	NM_000059	c.6226_6229DELGTTA	p.V2076RFS*4	CDS 10 (c.1910_6841)	13	32914717	32914718	96	99	81	50	46	57	112	95	126	147	89	91	148	103	100	50	85	107	102	110	42	102	123	101	119	122	105	96	111	92	70	93	78	95	106	104	114	113	135	111	118	92
BRCA2	NM_000059	c.6267_6269DELGCAINSC	p.E2089DFS*2	CDS 10 (c.1910_6841)	13	32914758	32914759	116	87	73	43	48	59	110	94	110	117	78	94	131	85	91	48	75	106	109	105	35	113	118	96	102	105	101	79	116	92	67	92	73	98	90	107	105	102	122	107	110	86
BRCA2	NM_000059	c.6275_6276DELTT	p.L2092Pfs*7	CDS 10 (c.1910_6841)	13	32914766	32914767	121	83	72	44	50	61	110	98	115	114	78	98	131	81	88	49	75	109	101	108	38	116	114	103	103	104	103	77	117	90	60	86	76	94	83	112	106	96	122	105	110	87
BRCA2	NM_000059	c.6308C>G	p.S2103*	CDS 10 (c.1910_6841)	13	32914799	32914800	111	77	66	38	45	56	99	100	117	98	93	95	108	82	87	50	78	100	95	101	37	124	104	88	94	97	113	72	113	89	62	85	66	85	85	104	91	95	111	111	102	92
BRCA2	NM_000059	c.631+1G>A	NA	Intron 6 (C)	13	32900750	32900751	81	59	87	54	81	102	80	72	71	78	59	69	70	72	66	73	58	68	83	120	86	100	71	84	68	73	70	64	41	98	72	78	64	91	99	95	75	60	95	109	79	73
BRCA2	NM_000059	c.631+2T>G	NA	Intron 6 (C)	13	32900751	32900752	81	58	88	52	77	101	80	70	71	77	60	67	71	71	67	72	56	70	83	119	85	99	71	83	68	74	71	65	41	97	70	78	63	90	98	94	75	60	94	110	78	72
BRCA2	NM_000059	c.6331_6332DELAA	p.K2111EFS*17	CDS 10 (c.1910_6841)	13	32914822	32914823	99	73	56	40	48	53	101	93	111	99	97	90	94	77	80	47	74	87	86	90	42	114	96	95	81	83	104	70	99	93	60	77	68	71	74	103	83	87	95	103	89	95
BRCA2	NM_000059	c.6348_6349INST	p.C2117Lfs*12	CDS 10 (c.1910_6841)	13	32914839	32914840	91	74	49.5	38.5	43	54	92.5	84	105.5	94	90.5	83.5	81.5	79	74	44.5	73	84	81.5	81	43	104.5	86	90.5	79	69	97.5	60	85.5	88	52	75	70	67	71	93	84	77	86	92.5	85.5	89.5
BRCA2	NM_000059	c.6373DUPA	p.T2125NFS*4	CDS 10 (c.1910_6841)	13	32914864	32914865	66.5	60	50	38.5	37	46.5	83.5	82	88.5	83	95.5	69	70.5	74.5	69	46.5	61.5	69	74.5	74	45.5	90.5	72.5	79.5	64.5	64	85.5	52	58.5	77	50.5	57	60.5	50	77	77	83.5	74	73.5	82.5	74.5	82
BRCA2	NM_000059	c.6405_6409DELCTTAA	p.N2135Kfs*3	CDS 10 (c.1910_6841)	13	32914896	32914897	53	58	53	45	50	58	78	63	78	79	76	54	63	62	69	55	51	72	80	74	57	78	59	81	54	51	77	50	52	71	46	44	52	53	67	67	87	59	63	71	62	69
BRCA2	NM_000059	c.6446_6450DELTTAAA	p.I2149Sfs*25	CDS 10 (c.1910_6841)	13	32914937	32914938	85	65	72	73	79	98	84	73	99	81	83	78	87	74	83	83	66	72	102	79	95	97	79	95	65	63	113	68	64	85	69	57	58	77	88	94	110	64	74	108	95	80
BRCA2	NM_000059	c.6447_6448DUPTA	p.K2150IFS*19	CDS 10 (c.1910_6841)	13	32914938	32914939	84	65.5	71.5	73	80	97.5	84.5	72	101.5	80.5	85.5	79	87.5	75.5	83	83	66	73	100.5	78.5	95.5	97.5	79	95.5	65	62	113.5	69	63	84.5	69	56.5	58	77	87	94.5	110.5	63	73	106.5	95.5	78.5
BRCA2	NM_000059	c.6468_6469DELTC	p.Q2157Ifs*18	CDS 10 (c.1910_6841)	13	32914959	32914960	112	89	105	102	104	147	98	90	125	100	97	100	105	109	110	98	90	104	118	101	122	115	106	119	96	92	134	87	97	103	93	82	70	95	106	118	125	69	97	125	118	90
BRCA2	NM_000059	c.6486_6489DELACAA	p.K2162NFS*5	CDS 10 (c.1910_6841)	13	32914977	32914978	124	99	112	108	117	159	113	105	142	108	103	119	122	122	126	110	100	120	133	121	138	133	117	132	105	94	142	98	103	122	105	92	75	112	123	135	152	82	106	142	139	108
BRCA2	NM_000059	c.6535_6536INSA	NA	CDS 10 (c.1910_6841)	13	32915026	32915027	125	117	104.5	110	118	184.5	142	132.5	134	133	118	114	135	130.5	141.5	99.5	116.5	137	119.5	124	133.5	142.5	136.5	146.5	110	121	138.5	110.5	107.5	127.5	126	100.5	97.5	125	121	142.5	156	95	114	147.5	142	140
BRCA2	NM_000059	c.6547G>T	p.E2183*	CDS 10 (c.1910_6841)	13	32915038	32915039	123	111	108	106	110	181	136	139	126	132	115	121	134	126	145	106	107	135	114	129	119	137	134	143	115	119	138	105	105	132	123	94	97	122	128	149	159	96	121	137	139	134
BRCA2	NM_000059	c.658_659DELGT	p.V220IFS*4	CDS 7 (c.632_681)	13	32903605	32903606	176	115	92	48	85	109	154	137	186	157	151	141	176	147	151	94	135	120	149	228	117	198	150	136	155	139	180	93	133	204	88	113	114	164	171	233	174	132	177	184	187	140
BRCA2	NM_000059	c.6591_6592DELTG	p.E2198Nfs*4	CDS 10 (c.1910_6841)	13	32915082	32915083	125	112	93	91	78	151	147	150	113	136	111	107	135	118	137	82	113	120	111	107	96	140	136	115	97	112	128	108	104	141	101	88	102	102	117	148	161	115	130	135	130	129
BRCA2	NM_000059	c.6600_6601DELTT	p.S2201*	CDS 10 (c.1910_6841)	13	32915091	32915092	126	119	104	94	88	149	148	146	118	139	116	104	140	124	132	86	119	122	111	117	99	146	139	120	101	116	131	106	105	151	101	99	107	110	117	140	167	125	135	148	142	132
BRCA2	NM_000059	c.6634_6637DELTGTT	p.C2212LFS*16	CDS 10 (c.1910_6841)	13	32915125	32915126	157	121	111	89	106	161	158	148	154	152	134	134	174	142	146	97	135	147	144	147	105	161	154	137	117	141	147	114	117	176	100	121	130	133	133	162	178	118	172	147	166	134
BRCA2	NM_000059	c.6641DUPC	p.Y2215Lfs*10	CDS 10 (c.1910_6841)	13	32915132	32915133	160.5	132.5	117	88.5	111	157	176	156.5	160	157	134	143	181.5	152.5	155	99.5	145	155.5	155	157.5	109	172	152.5	142.5	120	143	144	124.5	128	179.5	104.5	130.5	136.5	138	146	163.5	186	125	185.5	154	181.5	147
BRCA2	NM_000059	c.6644_6647DELACTC	p.Y2215SFS*13	CDS 10 (c.1910_6841)	13	32915135	32915136	162	135	117	89	110	154	179	157	164	157	137	139	185	151	155	96	151	158	162	156	112	177	157	144	122	148	141	122	128	183	104	131	133	139	147	165	187	122	182	158	187	147
BRCA2	NM_000059	c.6663_6664INSAAAG	p.N2221NFS*5	CDS 10 (c.1910_6841)	13	32915154	32915155	160	140.5	120	89	119	158	185.5	154	175	175.5	152	146	195.5	160	173.5	106	158	166.5	172	173	118	187	178.5	152.5	144.5	176	152	134.5	138.5	203	120	138	148.5	152.5	146.5	179.5	190	118.5	200.5	172	203.5	163.5
BRCA2	NM_000059	c.67+1G>T	NA	Intron 1 (C)	13	32890664	32890665	193	126	70	57	60	68	189	148	143	158	157	212	174	124	127	73	114	144	126	171	47	147	140	144	139	155	120	133	157	202	72	134	146	152	138	186	162	112	190	168	125	131
BRCA2	NM_000059	c.6702DELT	p.F2234LFS*7	CDS 10 (c.1910_6841)	13	32915193	32915194	190	159	125	106	112	174	206	162	202	202	182	183	223	184	199	125	183	198	199	197	121	207	175	171	159	185	205	151	155	228	151	153	183	166	194	193	206	137	225	174	216	190
BRCA2	NM_000059	c.6703_6704DELAT	p.M2235GFS*3	CDS 10 (c.1910_6841)	13	32915194	32915195	191	163	128	107	111	175	206	161	200	200	182	185	222	183	200	126	181	200	199	195	118	211	174	173	158	182	202	151	155	229	152	156	182	164	194	193	206	137	223	172	214	191
BRCA2	NM_000059	c.6757_6758DELCT	p.L2253Ffs*7	CDS 10 (c.1910_6841)	13	32915248	32915249	209	184	144	122	127	181	233	181	200	208	172	222	224	203	200	141	192	191	189	226	148	234	188	179	164	193	219	173	180	236	175	160	198	211	207	242	203	161	226	212	190	207
BRCA2	NM_000059	c.6816_6820DELAAGAG	p.G2274Afs*17	CDS 10 (c.1910_6841)	13	32915307	32915308	239	182	152	93	129	159	243	190	221	200	181	239	257	201	210	134	192	181	210	247	130	253	187	178	198	209	218	184	200	245	161	178	202	254	212	277	210	169	244	242	205	208
BRCA2	NM_000059	c.6833_6837DELTCTTA	p.I2278Sfs*13	CDS 10 (c.1910_6841)	13	32915324	32915325	232	162	151	93	109	144	229	182	207	190	164	233	233	189	208	121	174	183	193	227	122	248	162	165	186	211	214	179	192	240	157	164	196	239	205	256	203	154	220	229	205	198
BRCA2	NM_000059	c.6836_6837DELTAINSCTTTGTGGTAAGTTT	NA	CDS 10 (c.1910_6841)	13	32915327	32915328	232	162	152	92	109	144	230	182	207	190	164	233	233	189	209	121	174	183	192	227	122	252	165	165	186	213	215	179	192	240	157	164	193	239	205	256	203	154	220	229	208	198
BRCA2	NM_000059	c.6944_6947DELTAAA	p.I2315KFS*12	CDS 12 (c.6938_7007)	13	32920969	32920970	25	24	6	7	8	17	20	20	23	31	12	27	27	17	25	9	17	24	25	30	9	27	9	26	16	16	12	16	18	29	12	17	17	18	27	25	17	18	23	27	27	18
BRCA2	NM_000059	c.7007G>A	p.R2336H	CDS 12 (c.6938_7007)	13	32921032	32921033	32	17	11	9	10	24	22	24	24	24	10	25	27	21	20	11	24	28	30	32	14	31	7	34	16	19	14	15	16	39	8	23	14	25	25	38	26	15	19	21	26	27
BRCA2	NM_000059	c.7069_7070DELCT	p.L2357VFS*2	CDS 13 (c.7008_7435)	13	32929058	32929059	168	134	87	74	111	127	158	142	159	158	150	187	186	152	136	84	110	148	146	175	98	172	131	165	128	124	164	127	132	156	71	131	118	166	157	175	153	116	163	195	155	156
BRCA2	NM_000059	c.7180A>T	p.R2394*	CDS 13 (c.7008_7435)	13	32929169	32929170	93	111	91	69	64	72	127	97	110	123	103	112	112	108	99	67	102	102	142	119	81	111	85	115	83	108	122	104	90	105	73	96	99	106	103	121	102	77	126	112	81	86
BRCA2	NM_000059	c.7208_7211DELCCAA	p.T2403Kfs*65	CDS 13 (c.7008_7435)	13	32929197	32929198	96	104	95	67	66	75	123	93	118	114	104	116	119	112	113	56	106	109	138	128	70	131	110	131	93	98	134	110	98	97	85	97	114	106	113	127	119	88	125	101	96	96
BRCA2	NM_000059	c.729_732DELTGAT	p.N243Kfs*7	CDS 8 (c.682_793)	13	32905102	32905103	164	127	59	63	86	114	135	121	142	119	104	156	166	120	140	71	92	117	121	195	100	149	114	137	129	143	153	102	113	161	73	136	120	136	125	194	162	117	157	208	156	145
BRCA2	NM_000059	c.7412_7421DEL10	p.T2471Kfs*5	CDS 13 (c.7008_7435)	13	32929401	32929402	228	210	134	117	118	125	250	213	233	252	189	226	265	229	214	115	222	245	211	248	94	268	203	188	213	223	264	168	222	256	131	209	198	300	266	311	207	176	283	293	250	197
BRCA2	NM_000059	c.7414_7415DELAA	p.K2472VFS*2	CDS 13 (c.7008_7435)	13	32929403	32929404	226	216	135	118	123	127	257	214	239	254	195	230	275	233	226	118	224	254	216	258	99	277	208	189	212	230	268	173	230	261	132	213	198	308	265	310	209	178	284	297	261	204
BRCA2	NM_000059	c.7480C>T	p.R2494*	CDS 14 (c.7436_7617)	13	32930608	32930609	183	161	82	59	83	98	181	176	174	162	135	192	156	170	146	86	131	135	141	198	69	168	154	134	159	162	143	162	135	196	76	153	167	217	166	193	164	117	184	168	164	182
BRCA2	NM_000059	c.755_758DELACAG	p.D252Vfs*24	CDS 8 (c.682_793)	13	32905128	32905129	165	142	76	64	102	127	132	131	149	130	122	170	185	124	152	83	104	139	129	200	125	164	122	155	147	154	172	104	122	173	85	141	134	147	128	207	176	115	161	218	162	150
BRCA2	NM_000059	c.7558C>T	p.R2520*	CDS 14 (c.7436_7617)	13	32930686	32930687	192	140	80	73	98	122	175	152	162	174	138	183	140	159	163	89	125	136	131	185	90	191	142	141	131	174	138	174	164	194	82	150	143	224	168	210	146	121	178	185	162	159
BRCA2	NM_000059	c.756_757DELCA	p.D252Efs*2	CDS 8 (c.682_793)	13	32905129	32905130	167	141	76	64	102	129	133	131	150	130	121	169	186	124	153	83	105	139	130	200	124	161	123	158	146	153	172	105	122	174	86	141	137	147	129	207	177	114	161	216	159	146
BRCA2	NM_000059	c.7618-1G>A	NA	Intron 14 (C)	13	32931877	32931878	83	69	30	28	32	23	72	55	85	100	82	70	84	46	75	23	56	63	72	73	19	88	75	76	43	76	75	47	59	71	32	52	49	70	66	90	77	65	67	88	61	73
BRCA2	NM_000059	c.767_768DELCA	p.T256KFS*19	CDS 8 (c.682_793)	13	32905140	32905141	158	133	73	61	94	124	125	129	151	121	117	152	174	124	142	86	94	132	120	183	121	158	113	148	141	147	158	96	118	156	84	131	129	131	123	196	163	109	153	199	164	143
BRCA2	NM_000059	c.7673_7674DELAG	p.E2558VFS*7	CDS 15 (c.7618_7805)	13	32931933	32931934	136	91	45	49	48	46	109	105	139	158	118	123	138	93	124	50	103	110	114	127	38	143	126	105	89	109	129	84	104	126	48	95	97	130	122	156	129	106	129	138	138	125
BRCA2	NM_000059	c.7689DELC	p.H2563QFS*85	CDS 15 (c.7618_7805)	13	32931949	32931950	144	96	49	54	59	54	129	120	163	168	125	150	158	110	138	48	125	128	124	142	47	149	132	115	105	120	155	98	117	148	51	115	107	151	139	164	145	114	147	158	166	144
BRCA2	NM_000059	c.771_775DELTCAAA	p.N257KFS*17	CDS 8 (c.682_793)	13	32905144	32905145	156	131	74	61	90	126	120	129	142	118	114	146	162	120	143	83	89	127	115	172	123	150	109	143	138	143	157	90	118	151	87	119	124	122	121	193	160	107	149	198	155	134
BRCA2	NM_000059	c.772C>T	p.Q258*	CDS 8 (c.682_793)	13	32905145	32905146	157	133	74	61	93	127	120	129	142	118	115	148	169	120	143	83	90	131	117	179	124	154	109	146	141	148	160	95	121	154	88	128	126	126	121	196	162	108	152	201	160	138
BRCA2	NM_000059	c.7757G>A	p.W2586*	CDS 15 (c.7618_7805)	13	32932017	32932018	189	130	70	58	65	79	147	132	173	179	135	173	193	151	150	60	125	134	140	178	62	196	166	138	113	180	176	119	137	167	58	159	120	168	173	200	157	138	176	196	179	149
BRCA2	NM_000059	c.7777G>T	p.G2593*	CDS 15 (c.7618_7805)	13	32932037	32932038	180	130	63	55	64	78	131	115	164	164	118	163	173	148	150	59	120	146	142	165	53	198	154	132	113	169	167	111	128	163	54	144	117	158	165	196	160	125	168	191	161	145
BRCA2	NM_000059	c.778_779DELGA	p.E260SFS*15	CDS 8 (c.682_793)	13	32905151	32905152	156	130	74	61	89	121	120	120	138	121	111	142	155	118	141	85	87	121	112	170	120	144	104	141	135	137	150	89	111	150	84	118	122	119	119	186	160	104	147	197	151	129
BRCA2	NM_000059	c.7806-2A>G	NA	Intron 15 (C)	13	32936657	32936658	113	123	72	60	72	104	134	106	121	141	128	139	135	121	141	69	105	123	128	131	74	167	130	136	116	128	148	133	131	123	104	110	143	107	122	133	140	85	127	138	122	91
BRCA2	NM_000059	c.7855DUPT	p.W2619LFS*4	CDS 16 (c.7806_7976)	13	32936708	32936709	173.5	166.5	104	76	101.5	120	205	158	196	195	188.5	216.5	200	173	191.5	95	171.5	173	171.5	213	101	233.5	172.5	196.5	177	191	213	188	162.5	186	131.5	177.5	186.5	191.5	188.5	218	202.5	140.5	219.5	236.5	185	160
BRCA2	NM_000059	c.7857G>A	p.W2619*	CDS 16 (c.7806_7976)	13	32936710	32936711	177	167	102	77	101	117	209	157	196	195	187	220	203	176	195	95	174	173	170	218	103	238	176	198	182	192	216	189	161	187	128	185	189	192	193	221	204	139	223	244	191	163
BRCA2	NM_000059	c.7868A>G	p.H2623R	CDS 16 (c.7806_7976)	13	32936721	32936722	187	183	107	72	100	120	228	166	193	207	209	240	215	176	203	102	175	183	182	226	103	243	194	203	195	203	227	197	173	194	123	197	197	208	201	242	212	149	225	261	199	170
BRCA2	NM_000059	c.7877G>A	p.W2626*	CDS 16 (c.7806_7976)	13	32936730	32936731	195	186	110	72	104	130	237	184	201	213	211	242	216	179	202	112	181	190	183	229	101	250	200	203	193	205	236	208	187	215	132	206	201	222	210	251	227	157	242	273	201	187
BRCA2	NM_000059	c.7879A>T	p.I2627F	CDS 16 (c.7806_7976)	13	32936732	32936733	200	186	107	73	105	130	238	190	201	214	215	239	215	185	200	113	175	187	183	231	100	249	199	206	197	208	238	209	190	216	133	203	199	226	211	254	228	161	240	278	204	196
BRCA2	NM_000059	c.7913_7917DELTTCCT	p.F2638*	CDS 16 (c.7806_7976)	13	32936766	32936767	201	199	106	65	97	111	252	194	221	212	193	249	199	187	194	107	167	194	201	241	88	252	189	197	166	199	244	181	189	221	133	214	210	242	204	263	231	167	262	277	230	215
BRCA2	NM_000059	c.7934DELG	p.R2645NFS*3	CDS 16 (c.7806_7976)	13	32936787	32936788	196	193	101	67	96	111	258	193	210	203	202	248	209	178	210	107	154	200	193	231	88	240	186	189	161	192	240	188	186	206	118	203	212	246	204	247	240	154	256	264	210	206
BRCA2	NM_000059	c.7976+1G>A	NA	Intron 16 (C)	13	32936830	32936831	142	164	87	60	71	88	207	147	176	179	171	170	161	141	171	83	148	162	165	191	64	173	152	151	131	159	196	161	144	166	92	139	170	182	162	189	185	130	216	198	164	162
BRCA2	NM_000059	c.7976G>A	p.R2659K	CDS 16 (c.7806_7976)	13	32936829	32936830	143	167	88	62	71	92	209	151	177	181	172	170	166	142	173	84	148	164	167	193	63	175	152	152	132	164	199	160	147	167	93	141	174	183	162	189	188	131	218	199	167	163
BRCA2	NM_000059	c.7977-1G>C	NA	Intron 16 (C)	13	32937314	32937315	73	46	28	22	28	25	77	58	43	54	54	69	52	48	51	33	42	35	53	67	24	60	43	52	38	47	58	64	63	77	26	47	68	54	68	56	61	44	62	67	65	46
BRCA2	NM_000059	c.8009C>T	p.S2670L	CDS 17 (c.7977_8331)	13	32937347	32937348	92	80	35	28	40	34	96	77	77	76	77	99	83	86	65	40	61	57	77	114	41	81	73	74	62	71	93	82	79	105	33	73	91	76	96	93	70	62	93	101	91	62
BRCA2	NM_000059	c.8023A>G	p.I2675V	CDS 17 (c.7977_8331)	13	32937361	32937362	108	88	46	36	48	42	115	90	89	97	92	112	95	90	71	46	80	71	95	119	49	92	83	87	78	94	101	93	92	119	34	86	108	81	106	102	83	73	107	111	93	76
BRCA2	NM_000059	c.8165C>G	p.T2722R	CDS 17 (c.7977_8331)	13	32937503	32937504	240	220	158	131	137	171	270	240	268	259	219	335	273	219	194	147	184	204	260	279	142	235	221	199	207	285	290	277	252	254	165	266	237	327	244	293	231	213	297	284	238	220
BRCA2	NM_000059	c.8167G>C	p.D2723H	CDS 17 (c.7977_8331)	13	32937505	32937506	241	224	161	135	144	180	274	246	271	261	221	332	278	220	197	150	188	208	270	283	144	226	223	200	206	284	290	272	254	258	166	268	237	333	253	298	232	220	304	290	244	224
BRCA2	NM_000059	c.8168A>G	p.D2723G	CDS 17 (c.7977_8331)	13	32937506	32937507	243	222	162	135	144	183	280	246	271	261	221	337	272	221	199	149	188	211	272	282	144	227	225	204	207	287	288	274	255	259	164	268	240	334	252	301	232	222	307	292	244	224
BRCA2	NM_000059	c.8168A>T	p.D2723V	CDS 17 (c.7977_8331)	13	32937506	32937507	243	222	162	135	144	183	280	246	271	261	221	337	272	221	199	149	188	211	272	282	144	227	225	204	207	287	288	274	255	259	164	268	240	334	252	301	232	222	307	292	244	224
BRCA2	NM_000059	c.8188G>C	p.A2730P	CDS 17 (c.7977_8331)	13	32937526	32937527	245	239	167	143	153	188	269	239	274	262	229	346	269	222	207	171	184	212	272	263	157	236	219	204	227	284	295	262	261	256	163	273	238	321	263	304	233	217	308	290	245	223
BRCA2	NM_000059	c.8237_8238DELCA	p.T2746Sfs*17	CDS 17 (c.7977_8331)	13	32937575	32937576	245	221	172	148	162	170	239	213	248	240	201	278	218	200	217	172	170	200	239	231	148	188	195	187	198	263	230	247	234	248	151	202	221	272	240	266	198	193	260	263	227	227
BRCA2	NM_000059	c.8247_8248DELGA	p.K2750Dfs*13	CDS 17 (c.7977_8331)	13	32937585	32937586	232	209	161	140	160	178	224	190	226	232	183	260	218	193	210	164	174	182	223	214	134	185	193	178	183	246	214	230	228	224	153	196	202	261	229	261	183	184	239	247	212	220
BRCA2	NM_000059	c.8297DELC	p.T2766Nfs*11	CDS 17 (c.7977_8331)	13	32937635	32937636	181	152	123	103	122	137	140	148	162	166	134	166	160	141	145	134	134	142	154	149	105	126	141	127	128	161	179	163	162	161	116	139	143	179	148	169	130	132	178	170	144	154
BRCA2	NM_000059	c.8332-1G>T	NA	Intron 17 (C)	13	32944537	32944538	100	89	70	47	39	59	109	92	87	88	95	111	83	71	78	53	87	68	93	100	67	97	98	88	83	73	79	88	89	95	58	83	73	119	87	121	91	66	98	100	84	97
BRCA2	NM_000059	c.8332-2A>G	NA	Intron 17 (C)	13	32944536	32944537	97	85	66	46	37	57	106	88	84	87	90	107	80	66	77	53	84	66	91	98	63	93	97	87	81	71	79	86	87	92	58	79	71	115	85	113	87	63	97	96	80	93
BRCA2	NM_000059	c.8340_8343DELTAAC	p.N2781Vfs*39	CDS 18 (c.8332_8487)	13	32944546	32944547	122	108	84	54	46	77	127	105	96	111	105	136	105	85	90	70	95	81	118	119	79	115	106	108	104	85	96	107	101	115	64	101	89	143	106	145	107	76	121	120	100	119
BRCA2	NM_000059	c.8377G>A	p.G2793R	CDS 18 (c.8332_8487)	13	32944583	32944584	179	143	133	81	85	119	165	168	157	144	141	195	159	136	122	104	135	118	157	179	102	167	151	172	165	136	158	168	134	190	105	165	116	207	152	213	169	102	182	208	166	181
BRCA2	NM_000059	c.8487+1G>A	NA	Intron 18 (C)	13	32944694	32944695	167	147	90	56	64	71	137	147	138	126	132	149	111	151	113	85	121	120	156	172	67	149	128	132	125	114	136	109	111	159	70	135	122	152	152	186	152	103	166	163	134	143
BRCA2	NM_000059	c.8505DELA	p.S2835SFS*28	CDS 19 (c.8488_8632)	13	32945109	32945110	236	164	97	88	84	101	212	200	196	211	257	229	218	168	201	87	195	175	241	253	93	248	182	188	195	198	229	184	207	241	113	204	210	222	239	221	220	170	232	235	206	177
BRCA2	NM_000059	c.8537_8538DELAG	p.E2846GFS*22	CDS 19 (c.8488_8632)	13	32945141	32945142	261	189	100	75	88	106	230	209	215	242	273	242	240	192	215	92	200	194	264	272	87	296	211	196	232	231	265	210	241	265	113	211	222	255	269	262	235	188	278	248	217	216
BRCA2	NM_000059	c.8575DELC	p.Q2859KFS*4	CDS 19 (c.8488_8632)	13	32945179	32945180	255	172	100	77	67	102	242	208	228	264	282	255	255	200	237	88	185	197	253	267	75	298	222	206	223	230	281	217	233	270	116	213	224	252	275	311	237	199	284	260	229	221
BRCA2	NM_000059	c.8581A>T	p.R2861*	CDS 19 (c.8488_8632)	13	32945185	32945186	245	167	101	78	72	103	238	203	225	262	269	244	248	199	231	82	169	189	251	263	72	289	222	207	220	227	279	217	224	266	113	207	218	246	265	301	227	198	281	260	219	214
BRCA2	NM_000059	c.8594DUPT	p.L2865FFS*4	CDS 19 (c.8488_8632)	13	32945198	32945199	240	160	105	74	70	99	224.5	196	211	245.5	247	217.5	240.5	190.5	215.5	77	156.5	177.5	239.5	249.5	73	272	217.5	197.5	189.5	225.5	275	193	216	258.5	104.5	198	215.5	232.5	264	292	224	194	255	249	207.5	204
BRCA2	NM_000059	c.8608C>T	p.Q2870*	CDS 19 (c.8488_8632)	13	32945212	32945213	235	156	97	66	68	95	210	181	198	228	246	208	225	184	212	75	151	178	229	227	60	260	207	180	170	216	264	186	203	236	93	174	201	210	259	261	222	185	241	231	192	188
BRCA2	NM_000059	c.8754+3G>C	NA	Intron 20 (C)	13	32950930	32950931	120	125	73	62	95	74	137	119	154	155	121	143	122	111	130	68	106	123	120	162	53	142	119	101	128	132	132	125	144	142	58	151	129	179	136	160	127	91	157	151	147	148
BRCA2	NM_000059	c.8754G>A	p.E2918E	CDS 20 (c.8633_8754)	13	32950927	32950928	121	127	71	65	93	77	136	117	154	155	121	146	119	116	128	69	103	121	121	161	54	143	123	99	131	128	128	125	148	145	58	155	133	178	137	164	134	91	159	153	144	150
BRCA2	NM_000059	c.8755-1G>A	NA	Intron 20 (C)	13	32953452	32953453	158	135	119	107	62	84	176	132	167	147	118	135	169	125	152	94	120	153	164	158	57	118	137	113	126	136	172	143	132	172	114	138	151	153	151	154	144	134	111	160	134	141
BRCA2	NM_000059	c.8770G>T	p.E2924*	CDS 21 (c.8755_8953)	13	32953468	32953469	181	152	137	116	78	91	194	149	198	169	139	151	201	139	160	104	135	174	191	181	60	152	148	134	143	157	199	172	147	200	124	147	165	168	182	183	167	159	143	188	166	168
BRCA2	NM_000059	c.8773C>T	p.Q2925*	CDS 21 (c.8755_8953)	13	32953471	32953472	184	155	137	117	81	92	194	150	197	169	139	154	205	141	159	110	135	171	190	183	58	159	151	139	149	159	207	173	152	202	126	146	170	178	190	190	173	161	147	193	172	171
BRCA2	NM_000059	c.8837T>A	p.L2946*	CDS 21 (c.8755_8953)	13	32953535	32953536	260	210	208	174	105	144	285	252	285	239	214	279	279	235	232	187	199	239	274	320	91	261	210	215	235	265	269	258	228	302	166	230	221	301	294	328	237	230	241	304	290	264
BRCA2	NM_000059	c.8904DELC	p.V2969Cfs*7	CDS 21 (c.8755_8953)	13	32953602	32953603	233	197	175	142	76	124	254	216	230	198	191	228	239	180	209	161	157	220	233	252	71	208	179	189	211	210	215	213	188	252	152	208	195	257	237	307	199	188	197	240	240	216
BRCA2	NM_000059	c.8948_8953+5DEL11	NA	between CDS 21 and Intron 21 (C)	13	32953646	32953647	134	112	95	70	34	56	112	102	100	102	108	95	122	79	110	66	83	110	123	101	35	99	84	87	81	86	118	90	99	112	81	96	99	99	119	143	92	92	94	99	106	101
BRCA2	NM_000059	c.8953+1G>T	NA	Intron 21 (C)	13	32953652	32953653	139	116	100	72	35	62	120	109	110	105	111	105	123	82	113	73	92	118	126	110	38	103	90	94	89	96	121	99	105	120	85	100	105	106	121	147	98	95	102	105	113	108
BRCA2	NM_000059	c.8954-1_8955DELGTTINSAA	NA	between Intron 21 (C) and CDS 22	13	32953885	32953886	112	97	96	60	118	134	140	103	132	131	100	92	110	109	97	67	92	95	104	122	128	127	83	97	117	92	112	78	96	122	79	80	104	108	105	129	119	102	117	120	111	94
BRCA2	NM_000059	c.8954-3C>G	NA	Intron 21 (C)	13	32953883	32953884	108	94	93	59	114	129	141	101	126	131	100	90	104	107	99	65	89	92	99	124	128	123	83	97	114	88	106	78	92	122	78	77	101	104	103	122	114	99	115	116	109	94
BRCA2	NM_000059	c.8969G>A	p.W2990*	CDS 22 (c.8954_9117)	13	32953901	32953902	127	107	108	70	129	147	157	115	159	143	125	119	133	120	111	71	107	119	126	140	140	142	93	107	149	105	126	93	109	139	92	98	109	122	120	147	138	105	136	144	133	112
BRCA2	NM_000059	c.8996DUPT	p.L2999LFS*19	CDS 22 (c.8954_9117)	13	32953928	32953929	164	115.5	118.5	85.5	136	167.5	176	146	184	164	142.5	155	151.5	133	125	73	133.5	133	149.5	171.5	141	150	111.5	127	166	119	154.5	112	140	156.5	93.5	128.5	125.5	145	148.5	171.5	163.5	109.5	164.5	162.5	152	144
BRCA2	NM_000059	c.9004G>A	p.E3002K	CDS 22 (c.8954_9117)	13	32953936	32953937	168	117	121	81	131	167	174	146	191	167	144	159	168	131	128	72	132	142	154	169	133	151	118	133	171	122	152	115	139	164	95	136	129	151	158	179	167	122	177	165	167	145
BRCA2	NM_000059	c.9018C>A	p.Y3006*	CDS 22 (c.8954_9117)	13	32953950	32953951	170	120	111	82	128	162	182	145	199	169	153	165	169	135	139	78	126	140	160	177	124	163	127	134	171	128	159	113	142	167	102	139	133	164	168	199	173	117	186	176	171	150
BRCA2	NM_000059	c.9026_9030DELATCAT	p.Y3009SFS*7	CDS 22 (c.8954_9117)	13	32953958	32953959	168	121	112	80	119	155	180	157	197	162	151	168	169	137	136	84	131	143	161	182	116	163	133	133	169	128	163	120	143	162	97	139	129	160	169	201	164	119	183	178	168	145
BRCA2	NM_000059	c.9041C>G	p.S3014*	CDS 22 (c.8954_9117)	13	32953973	32953974	176	134	121	75	124	150	180	164	202	177	157	175	173	137	152	80	145	164	171	186	108	164	142	137	174	139	175	134	154	168	99	145	138	177	175	221	179	122	187	187	177	156
BRCA2	NM_000059	c.9054_9055DELTA	p.S3018Rfs*3	CDS 22 (c.8954_9117)	13	32953986	32953987	180	136	119	79	121	139	192	167	203	176	157	187	180	138	146	83	154	157	167	185	108	152	146	140	167	146	166	133	163	165	95	145	144	177	175	215	184	118	199	187	168	157
BRCA2	NM_000059	c.9076C>T	p.Q3026*	CDS 22 (c.8954_9117)	13	32954008	32954009	185	153	130	85	125	134	200	170	191	196	163	179	183	142	168	96	154	156	170	203	112	166	161	148	163	156	163	139	161	167	94	147	142	205	190	228	195	135	213	193	167	160
BRCA2	NM_000059	c.9097DUPA	p.T3033NFS*11	CDS 22 (c.8954_9117)	13	32954029	32954030	176	155.5	126.5	80.5	129.5	132	197.5	167.5	202	199.5	164	174	190.5	142.5	169.5	102	148.5	155.5	164	190.5	119	179	167	143	159.5	163.5	158	145	156.5	159	102	139.5	153	199	176.5	225.5	183	127.5	217	204.5	165.5	151
BRCA2	NM_000059	c.9117G>A	p.P3039P	CDS 22 (c.8954_9117)	13	32954049	32954050	179	151	119	82	122	129	186	164	185	203	159	161	178	138	165	102	154	159	162	203	112	165	172	141	145	151	159	149	150	148	97	137	141	192	156	195	185	128	198	199	150	139
BRCA2	NM_000059	c.9127G>T	p.E3043*	CDS 23 (c.9118_9256)	13	32954152	32954153	161	159	97	70	126	142	150	154	153	142	148	181	144	126	134	83	152	152	136	185	119	166	136	149	128	155	137	125	152	138	83	139	136	166	144	151	155	127	193	182	125	160
BRCA2	NM_000059	c.9154C>T	p.R3052W	CDS 23 (c.9118_9256)	13	32954179	32954180	171	158	93	72	133	165	157	164	152	143	154	226	168	138	150	85	142	149	148	214	129	177	143	188	143	164	150	139	153	163	81	157	144	186	158	163	159	135	198	195	131	171
BRCA2	NM_000059	c.9182T>A	p.L3061*	CDS 23 (c.9118_9256)	13	32954207	32954208	189	168	96	71	142	181	185	176	176	166	176	265	206	176	166	100	153	156	156	268	138	205	175	218	180	184	168	163	170	204	82	185	155	226	163	195	196	145	220	223	168	213
BRCA2	NM_000059	c.9194_9195DELTT	p.F3065SFS*6	CDS 23 (c.9118_9256)	13	32954219	32954220	200	166	86	64	134	169	180	174	173	157	182	265	212	173	168	89	151	150	151	264	126	204	184	224	183	182	169	163	171	215	77	184	152	229	165	200	187	136	213	219	177	211
BRCA2	NM_000059	c.9196C>T	p.Q3066*	CDS 23 (c.9118_9256)	13	32954221	32954222	199	165	86	64	133	166	181	175	173	160	182	262	210	176	168	90	152	152	149	262	127	205	183	224	183	181	168	162	172	215	77	180	155	230	162	199	186	138	210	218	178	210
BRCA2	NM_000059	c.9253DUPA	p.T3085NFS*26	CDS 23 (c.9118_9256)	13	32954278	32954279	146.5	122	54.5	47	81.5	93.5	128.5	132.5	119	123.5	144	172	154.5	120	127	46.5	125	108.5	111	203	81.5	144	141	165.5	126	132.5	131.5	115.5	125.5	164.5	43.5	116.5	100	187	118	145	152	94	144.5	155.5	146	155
BRCA2	NM_000059	c.9256_9256+1DELGGINSTA	p.G3086*	between CDS 23 and Intron 23 (C)	13	32954281	32954282	139	115	53	44	78	84	123	129	113	119	140	162	146	117	121	44	122	103	102	196	79	137	134	160	115	124	125	107	121	155	44	110	95	180	113	142	144	90	135	150	142	152
BRCA2	NM_000059	c.9257-1G>A	NA	Intron 23 (C)	13	32968824	32968825	57	47	49	45	54	60	46	46	50	54	53	48	43	43	60	36	58	47	51	67	52	62	54	58	45	62	51	54	45	57	50	38	42	48	65	55	60	42	44	50	55	56
BRCA2	NM_000059	c.9257-1G>C	NA	Intron 23 (C)	13	32968824	32968825	57	47	49	45	54	60	46	46	50	54	53	48	43	43	60	36	58	47	51	67	52	62	54	58	45	62	51	54	45	57	50	38	42	48	65	55	60	42	44	50	55	56
BRCA2	NM_000059	c.9257-5_9278DEL27	NA	between Intron 23 (C) and CDS 24	13	32968820	32968821	50	42	43	43	52	54	40	43	48	42	49	45	38	40	53	33	52	44	47	61	51	58	47	52	41	61	49	50	42	50	43	32	39	42	51	52	52	42	37	44	49	48
BRCA2	NM_000059	c.9285C>G	p.D3095E	CDS 24 (c.9257_9501)	13	32968853	32968854	74	60	70	68	79	95	63	63	67	69	79	75	69	65	81	52	77	68	73	109	73	98	65	66	69	81	73	70	74	72	71	66	72	78	88	71	74	48	62	78	73	74
BRCA2	NM_000059	c.9294C>G	p.Y3098*	CDS 24 (c.9257_9501)	13	32968862	32968863	82	71	81	72	93	101	69	73	74	79	82	80	82	69	90	65	79	80	79	120	83	115	66	73	83	88	86	80	80	84	72	71	83	88	95	80	87	51	72	89	71	82
BRCA2	NM_000059	c.930_931DELAT	p.C311Ffs*3	CDS 9 (c.794_1909)	13	32906544	32906545	170	136	50	54	60	79	182	163	173	180	154	158	165	148	154	74	108	164	175	195	75	169	164	160	120	136	141	138	149	169	82	148	139	165	142	164	152	127	183	191	172	141
BRCA2	NM_000059	c.9331G>T	p.E3111*	CDS 24 (c.9257_9501)	13	32968899	32968900	123	91	107	89	131	152	102	94	105	109	113	122	117	95	113	100	94	100	102	165	108	153	101	108	105	104	116	100	96	111	106	96	100	130	129	111	116	64	103	124	103	124
BRCA2	NM_000059	c.9371A>T	p.N3124I	CDS 24 (c.9257_9501)	13	32968939	32968940	144	96	138	121	163	193	119	105	114	116	127	154	140	109	115	121	102	111	117	168	130	173	108	129	119	119	123	115	105	128	130	107	109	144	127	136	123	72	129	145	121	127
BRCA2	NM_000059	c.9380G>A	p.W3127*	CDS 24 (c.9257_9501)	13	32968948	32968949	142	99	139	126	170	196	120	106	120	118	133	160	137	113	125	130	97	110	123	168	138	175	114	136	114	128	131	121	113	140	136	108	110	155	124	141	129	80	136	146	123	129
BRCA2	NM_000059	c.9382C>T	p.R3128*	CDS 24 (c.9257_9501)	13	32968950	32968951	141	100	138	124	170	193	118	104	117	117	131	156	138	112	126	130	97	113	123	166	142	173	117	138	112	127	131	123	111	139	135	104	109	152	126	140	131	80	137	144	130	130
BRCA2	NM_000059	c.9435_9436DELGT	p.S3147Cfs*2	CDS 24 (c.9257_9501)	13	32969003	32969004	118	87	121	135	157	178	106	98	108	104	114	130	112	89	104	118	85	103	111	129	133	147	96	112	97	103	127	103	112	116	125	89	102	124	111	111	116	67	120	119	117	101
BRCA2	NM_000059	c.9502-2A>C	NA	Intron 24 (C)	13	32971032	32971033	78	71	71	48	58	70	71	68	60	68	62	76	61	68	69	49	59	59	64	93	55	76	60	79	75	76	74	54	61	81	43	58	50	78	68	69	74	45	60	85	67	71
BRCA2	NM_000059	c.9561T>A	p.N3187K	CDS 25 (c.9502_9648)	13	32971093	32971094	119	59	89	73	81	106	87	65	84	79	75	89	96	73	91	79	69	75	70	121	86	105	68	86	85	93	88	81	73	95	76	90	73	92	79	82	77	47	77	119	93	93
BRCA2	NM_000059	c.9666DELT	p.C3222WFS*27	CDS 26 (c.9649_10257)	13	32972315	32972316	44	33	24	23	29	25	45	38	41	48	38	47	54	39	44	29	49	43	53	40	30	55	46	41	47	35	52	46	35	50	35	41	36	34	42	55	43	33	39	40	35	35
BRCA2	NM_000059	c.9672DUPA	p.Y3225Ifs*30	CDS 26 (c.9649_10257)	13	32972321	32972322	51	38	24.5	26	31.5	28	49	43	44	51.5	43	54.5	58	43	50.5	35	55.5	44	55.5	43	35	61.5	48	45	52	41	55.5	47	38.5	55	37.5	44.5	39	41	47	58.5	48.5	34.5	44.5	43	43	38
BRCA2	NM_000059	c.9699_9702DELTATG	p.C3233WFS*15	CDS 26 (c.9649_10257)	13	32972348	32972349	81	59	34	47	46	41	77	68	60	71	56	79	72	58	64	51	66	63	75	67	49	78	65	61	64	74	89	63	58	72	44	62	61	60	66	87	66	45	63	65	58	49
BRCA2	NM_000059	c.9770_9773DELAAGA	p.K3257RFS*17	CDS 26 (c.9649_10257)	13	32972419	32972420	122	82	63	68	60	62	103	91	82	97	80	105	90	72	88	69	78	87	96	98	57	108	81	77	83	118	114	97	90	109	58	86	98	95	100	104	109	68	103	103	99	89
BRCA2	NM_000059	c.9883C>T	p.Q3295*	CDS 26 (c.9649_10257)	13	32972532	32972533	136	105	80	77	78	103	122	105	106	122	94	111	129	86	118	88	113	114	117	114	73	116	98	95	93	112	134	119	111	116	90	117	122	128	120	110	107	76	124	129	118	102
BRCA2	NM_000059	c.9924C>G	p.Y3308*	CDS 26 (c.9649_10257)	13	32972573	32972574	122	108	78	61	71	95	116	101	109	121	89	102	111	80	92	78	103	104	107	122	72	116	95	97	97	118	123	101	116	105	76	102	107	107	111	99	107	71	118	116	126	85
BRIP1	NM_032043	c.1005G>A	p.W335*	CDS 7 (c.919_1140)	17	59878748	59878749	76	58	87	67	103	131	107	59	73	91	85	86	76	68	83	73	71	73	85	109	103	94	90	60	54	72	94	69	98	92	86	71	80	91	70	79	108	77	79	89	66	98
BRIP1	NM_032043	c.1066C>T	p.R356*	CDS 7 (c.919_1140)	17	59878687	59878688	101	61	106	86	113	146	104	92	121	101	90	113	97	95	110	90	98	81	104	126	129	118	106	86	88	97	108	72	96	124	117	72	101	119	92	123	133	84	97	102	86	124
BRIP1	NM_032043	c.1082DELA	p.D361Vfs*13	CDS 7 (c.919_1140)	17	59878671	59878672	102	66	107	89	112	149	105	85	125	105	88	113	97	87	102	82	97	85	102	127	133	115	99	83	84	98	108	72	92	129	113	72	99	121	92	131	124	75	106	109	80	119
BRIP1	NM_032043	c.1114_1116DELCTTINSAT	NA	CDS 7 (c.919_1140)	17	59878637	59878638	107	71	103	76	109	143	107	81	122	108	89	97	91	90	100	74	93	85	94	129	114	119	103	85	86	90	105	74	82	114	109	60	97	116	103	124	115	78	93	106	79	98
BRIP1	NM_032043	c.1126_1127DELCA	p.Q376NFS*18	CDS 7 (c.919_1140)	17	59878626	59878627	106	67	102	72	101	135	97	80	114	105	82	92	83	88	89	79	89	84	91	126	105	109	100	76	87	87	102	70	74	106	110	58	86	108	96	117	113	79	87	105	77	96
BRIP1	NM_032043	c.1240C>T	p.Q414*	CDS 8 (c.1141_1340)	17	59876560	59876561	151	101	94	69	74	88	153	118	138	124	123	149	141	115	130	79	121	110	106	160	85	180	136	114	106	120	144	109	141	145	84	151	107	193	146	176	146	92	126	174	173	122
BRIP1	NM_032043	c.133G>T	p.E45*	CDS 2 (c.94_205)	17	59937228	59937229	76	64	68	48	77	82	72	84	92	76	72	66	97	71	80	55	62	68	61	82	54	93	72	84	70	67	89	61	68	89	65	63	51	93	100	78	102	72	95	114	86	100
BRIP1	NM_032043	c.141DELC	p.T48Qfs*7	CDS 2 (c.94_205)	17	59937220	59937221	81	71	65	48	81	86	74	89	96	77	77	68	102	76	86	58	63	75	61	85	53	96	82	86	76	73	95	62	69	102	68	64	56	96	105	85	106	77	94	117	90	105
BRIP1	NM_032043	c.1853_1854INSG	p.P619Tfs*20	CDS 12 (c.1795_1935)	17	59857702	59857703	202.5	165	122	99.5	121.5	163.5	196.5	180	182	154	149	193	176	145.5	163.5	109.5	138.5	150.5	161	216	111	188	170.5	162	139.5	163	162	124	133.5	208.5	86.5	168.5	145.5	178	179	211.5	167	128	181	194	198	156.5
BRIP1	NM_032043	c.1871C>A	p.S624*	CDS 12 (c.1795_1935)	17	59857685	59857686	187	155	121	101	119	162	177	181	170	143	141	184	164	136	155	110	120	149	154	218	111	189	164	149	142	162	146	113	120	210	86	160	135	177	174	195	160	128	175	182	204	157
BRIP1	NM_032043	c.2038_2039DUPTT	p.L680FFS*9	CDS 13 (c.1936_2097)	17	59853819	59853820	171.5	164	141	119	184.5	229.5	167	150.5	182	157	158	180	153.5	133	166.5	124	136.5	147	162	191	186.5	158.5	145	113	167.5	144.5	155.5	150.5	139	196	163.5	152.5	124.5	205	169.5	207.5	178.5	109.5	183	188	162	149
BRIP1	NM_032043	c.2237_2240DEL	p.I746Nfs*12	CDS 14 (c.2098_2257)	17	59821809	59821810	97	53	63	66	92	111	64	69	81	53	70	82	76	58	53	85	63	46	50	94	106	74	61	64	54	62	61	59	55	81	89	65	61	92	47	93	63	49	80	96	74	62
BRIP1	NM_032043	c.2255_2256DELAA	p.K752RFS*12	CDS 14 (c.2098_2257)	17	59821793	59821794	84	40	61	56	87	100	63	62	69	49	56	67	67	44	45	69	53	45	45	84	93	64	57	62	40	51	56	55	45	77	75	56	60	80	41	84	52	39	68	83	65	53
BRIP1	NM_032043	c.2377C>T	p.Q793*	CDS 15 (c.2258_2379)	17	59820375	59820376	180	149	134	121	136	172	167	152	139	156	142	189	149	131	158	134	129	137	144	181	136	165	131	101	128	140	151	155	161	135	119	155	136	174	171	202	138	117	157	179	167	118
BRIP1	NM_032043	c.2392C>T	p.R798*	CDS 16 (c.2380_2492)	17	59793411	59793412	7	4	10	9	8	14	10	12	11	10	8	8	8	12	9	5	2	7	6	12	18	5	10	11	8	4	7	7	4	17	4	6	6	9	9	6	8	3	9	10	7	7
BRIP1	NM_032043	c.2400C>G	p.Y800*	CDS 16 (c.2380_2492)	17	59793403	59793404	8	4	11	10	8	19	11	15	12	10	8	9	10	13	10	7	3	7	6	13	20	6	10	11	11	4	10	10	5	19	6	7	7	11	9	6	9	3	10	12	10	8
BRIP1	NM_032043	c.2576-1G>A	NA	Intron 17 (C)	17	59763526	59763527	76	55	73	69	70	83	90	80	93	84	79	84	75	82	76	62	62	88	84	113	62	107	76	70	81	70	91	82	80	77	62	65	82	94	82	107	85	70	98	83	59	65
BRIP1	NM_032043	c.2595DELG	p.Q866Sfs*31	CDS 18 (c.2576_2905)	17	59763506	59763507	98	80	87	81	98	104	107	98	129	108	110	123	102	101	93	77	80	97	114	155	73	138	99	91	108	92	120	106	109	96	77	94	95	133	102	136	108	86	128	111	82	89
BRIP1	NM_032043	c.2765T>G	p.L922*	CDS 18 (c.2576_2905)	17	59763336	59763337	165	164	117	114	146	169	164	173	164	192	138	176	155	184	150	141	130	136	187	220	114	209	143	160	153	153	209	143	157	160	127	163	151	207	153	190	183	124	167	184	207	133
BRIP1	NM_032043	c.394DUPA	p.T132NFS*10	CDS 4 (c.380_507)	17	59926602	59926603	49	35.5	41.5	21.5	15.5	37	45	41	42	36	42	46.5	38	44.5	41.5	24	39	35.5	40.5	47.5	29	50.5	32	32	45	38.5	41.5	40	37	34	30	24	40.5	37	42	40	56	44	44	42.5	45	38
BRIP1	NM_032043	c.463C>T	p.Q155*	CDS 4 (c.380_507)	17	59926533	59926534	94	69	77	58	49	69	82	72	89	78	72	92	80	79	77	52	67	74	69	113	56	86	66	63	88	78	70	80	67	63	62	61	66	85	79	106	93	64	86	91	98	74
BRIP1	NM_032043	c.667C>T	p.Q223*	CDS 6 (c.628_918)	17	59886078	59886079	74	75	49	57	50	47	85	65	69	88	68	65	69	68	80	60	53	59	65	75	45	85	77	58	69	64	79	77	65	62	46	49	59	73	73	79	71	56	70	89	58	72
BRIP1	NM_032043	c.804T>G	p.Y268*	CDS 6 (c.628_918)	17	59885941	59885942	129	128	139	112	111	119	127	133	104	136	97	135	122	125	140	114	110	100	126	179	91	138	117	115	110	132	135	125	137	142	107	152	144	138	175	129	115	100	146	153	132	117
BRIP1	NM_032043	c.918+1G>A	NA	Intron 6 (C)	17	59885826	59885827	49	56	68	60	55	62	52	40	41	62	48	49	69	52	62	52	53	52	43	52	57	48	51	52	28	76	55	52	55	63	66	46	66	56	69	57	43	35	66	67	51	48
BRIP1	NM_032043	c.93+1G>T	NA	Intron 1 (C)	17	59938806	59938807	80	80	56	36	45	64	99	64	79	93	65	72	84	67	63	45	66	80	80	95	44	88	62	68	58	80	73	68	77	78	31	63	62	84	73	91	75	42	76	87	77	82
BRWD3	NM_153252	c.1848DEL	p.I617Yfs*14	CDS 17 (c.1651_1876)	X	79978088	79978089	93	181	87	93	88	224	202	75	180	100	85	86	163	175	210	105	192	81	210	193	161	188	108	152	144	162	93	158	196	179	172	173	99	92	201	100	199	164	94	103	99	177
CBS	NM_000071	c.1105C>T	p.R369C	CDS 10 (c.1040_1145)	21	44480590	44480591	16	26	17	26	43	55	14	20	21	10	14	20	14	12	11	27	16	18	16	8	55	9	13	14	11	12	18	16	30	12	18	20	27	13	28	20	15	13	21	11	10	9
CBS	NM_000071	c.833T>C	p.I278T	CDS 8 (c.829_954)	21	44483183	44483184	41	37	29	70	115	95	42	40	43	45	35	55	23	31	33	54	32	29	40	46	106	34	35	33	35	38	44	35	37	33	46	35	30	42	26	37	25	29	56	42	31	29
CDH1	NM_004360	c.1003C>T	p.R335*	CDS 7 (c.833_1008)	16	68845756	68845757	71	82	96	70	80	88	89	84	73	101	88	79	85	62	72	91	76	84	81	86	64	80	82	59	72	85	96	93	81	72	94	73	112	99	105	73	72	82	100	93	91	75
CDH1	NM_004360	c.1118C>T	p.P373L	CDS 8 (c.1009_1137)	16	68846146	68846147	152	146	218	180	201	182	151	120	141	158	155	144	142	127	153	200	138	144	142	167	208	168	139	98	137	163	158	139	183	144	192	150	172	173	166	175	138	130	171	162	111	143
CDH1	NM_004360	c.1137+1G>A	NA	Intron 8 (C)	16	68846166	68846167	123	123	187	150	169	150	109	89	106	111	137	116	116	111	123	165	108	117	119	141	172	140	115	78	106	122	123	108	136	118	170	128	144	131	130	135	114	111	133	138	99	124
CDH1	NM_004360	c.1137G>A	p.T379T	CDS 8 (c.1009_1137)	16	68846165	68846166	123	122	189	151	171	151	114	92	108	113	138	116	120	112	127	172	109	120	123	144	172	144	121	83	109	128	127	110	139	119	171	129	144	134	140	141	118	116	136	142	102	126
CDH1	NM_004360	c.1147C>T	p.Q383*	CDS 9 (c.1138_1320)	16	68847224	68847225	207	194	163	183	175	147	203	180	177	199	182	225	188	173	153	190	147	179	177	211	138	176	170	154	174	189	193	211	239	177	170	185	211	272	200	249	154	213	217	199	167	168
CDH1	NM_004360	c.1237_1238DUPTA	p.I415Pfs*3	CDS 9 (c.1138_1320)	16	68847314	68847315	242	236	235	240.5	208	212	239	208	231	238.5	214	301.5	214.5	194	214.5	243	200	238.5	242.5	244.5	173.5	235	198.5	171.5	216	267	252	248	278	223	264.5	251.5	236	299	283	276	211.5	219	284	232	216	200
CDH1	NM_004360	c.1531C>T	p.Q511*	CDS 10 (c.1321_1565)	16	68849627	68849628	156	146	117	112	121	122	142	151	127	174	130	184	155	146	141	109	114	114	139	156	101	167	109	128	132	135	151	164	148	135	127	165	172	189	189	168	115	130	139	177	133	157
CDH1	NM_004360	c.1565+1G>A	NA	Intron 10 (C)	16	68849662	68849663	96	98	78	85	80	78	96	87	80	113	72	121	96	91	108	68	72	83	94	101	65	113	75	85	83	81	87	92	93	91	93	98	103	120	117	114	76	102	104	103	87	107
CDH1	NM_004360	c.1565+1G>T	NA	Intron 10 (C)	16	68849662	68849663	96	98	78	85	80	78	96	87	80	113	72	121	96	91	108	68	72	83	94	101	65	113	75	85	83	81	87	92	93	91	93	98	103	120	117	114	76	102	104	103	87	107
CDH1	NM_004360	c.1711+1G>A	NA	Intron 11 (C)	16	68853328	68853329	97	99	115	129	105	111	87	109	87	114	96	119	97	75	95	116	83	91	104	101	91	101	106	77	98	118	114	102	120	104	119	107	117	139	103	118	88	84	114	137	108	90
CDH1	NM_004360	c.1746DUPG	p.L582LFS*6	CDS 12 (c.1712_1936)	16	68855937	68855938	143	122.5	140	121	113.5	125.5	176.5	132	142.5	158	118.5	135	132.5	121.5	116	153.5	99.5	141	144.5	140.5	109.5	134.5	104	151.5	120.5	132.5	121	147.5	183.5	146	141	129.5	136	145	140	163	120	111	141	127.5	146	112.5
CDH1	NM_004360	c.1792C>T	p.R598*	CDS 12 (c.1712_1936)	16	68855983	68855984	171	149	152	146	129	156	200	172	159	196	138	168	139	164	133	169	132	146	163	172	114	166	131	160	138	140	145	185	221	172	157	157	150	183	148	195	140	132	160	164	189	141
CDH1	NM_004360	c.1921C>T	p.Q641*	CDS 12 (c.1712_1936)	16	68856112	68856113	94	85	113	127	142	163	112	105	100	120	81	107	72	89	79	117	79	100	101	108	147	87	63	98	80	83	69	97	132	104	135	84	101	88	75	113	76	76	119	100	92	83
CDH1	NM_004360	c.1979DUPT	p.V660VFS*3	CDS 13 (c.1937_2164)	16	68857343	68857344	92.5	82	56.5	49	52.5	56	103.5	97.5	80.5	88	98	123.5	122.5	82.5	96	53	88	87.5	98	122.5	56	120.5	90.5	100	92.5	100	106	97	95	109.5	40	145	93	151.5	103	105.5	99	85.5	126.5	118.5	102	94.5
CDH1	NM_004360	c.1999DELC	p.L667SFS*12	CDS 13 (c.1937_2164)	16	68857363	68857364	107	81	57	52	58	67	117	104	90	101	104	142	127	101	93	57	90	94	105	134	69	124	92	104	106	106	118	102	100	115	44	164	96	163	106	119	110	93	139	124	104	98
CDH1	NM_004360	c.202DELT	p.Y68IFS*15	CDS 3 (c.164_387)	16	68835610	68835611	122	114	186	171	176	174	142	122	117	154	112	141	141	102	134	150	88	135	117	137	187	129	115	125	117	128	130	117	171	115	169	127	116	164	136	119	116	89	130	152	113	109
CDH1	NM_004360	c.2064_2065DELTG	p.C688*	CDS 13 (c.1937_2164)	16	68857428	68857429	124	69	48	53	53	69	98	87	69	81	92	124	111	99	68	55	77	88	95	107	79	88	83	70	76	64	89	85	78	78	46	147	83	142	92	96	81	83	104	103	85	82
CDH1	NM_004360	c.387+1G>A	NA	Intron 3 (C)	16	68835796	68835797	74	53	68	104	69	82	57	51	57	84	57	46	65	59	65	69	50	59	50	52	79	80	46	67	39	54	59	60	79	49	80	54	62	62	66	56	59	51	68	80	72	54
CDH1	NM_004360	c.454_460DUPCAGAAGA	p.R154Tfs*16	CDS 4 (c.388_531)	16	68842392	68842393	102	88.5	93.5	95.5	113	127	115.5	82.5	88	86	82	92	98	80	62	102	81	74.5	74	122	84.5	104	74.5	96	83.5	88.5	100	86	97.5	87	83	96.5	83.5	116	114	91	90.5	63	83	106.5	120	76
CDH1	NM_004360	c.521DUPA	p.N174Kfs*25	CDS 4 (c.388_531)	16	68842459	68842460	105.5	81.5	75	74.5	92	98	106	95	87.5	81.5	82.5	90.5	106.5	82.5	71	76.5	86	70.5	71	100	87	104.5	75	85	68	88	90	69	96.5	89.5	50.5	98	85.5	122	106.5	90	105.5	57.5	78.5	106.5	115	69.5
CDH1	NM_004360	c.715G>A	p.G239R	CDS 6 (c.688_832)	16	68844126	68844127	128	98	119	106	89	115	87	101	101	101	78	101	117	73	104	95	86	80	83	116	77	104	79	76	86	87	112	115	116	112	100	87	94	98	104	96	89	65	108	107	110	95
CDKN2A	NM_000077	c.146T>C	p.I49T	CDS 1 (c.1_150)	9	21974680	21974681	62	67	53	61	56	66	72	71	68	76	47	74	68	44	38	51	48	68	56	68	57	48	50	51	46	82	58	64	89	39	43	65	57	53	66	67	44	55	58	72	49	70
CDKN2A	NM_000077	c.335_337DUPGTC	p.R112dup	CDS 2 (c.151_457)	9	21971020	21971021	20	16.5	7.5	10	7	5	22.5	20	17	21	4	24	17	17.5	7.5	14	13.5	16	16	13.5	7	10.5	9	8.5	10	25	22	17	21	11	12	12	22.5	12	14.5	22	13	6	25.5	6	4	10.5
CFTR	NM_000492	c.1210-12_1210-11DELINSTG	NA	Intron 9 (C)	7	117188682	117188683	152	125	73	59	58	87	143	132	138	171	127	154	85	117	128	82	132	123	158	163	86	148	114	127	78	105	138	104	104	113	86	97	106	108	100	152	157	112	137	113	99	123
CFTR	NM_000492	c.1210-7_1210-6DEL	NA	Intron 9 (C)	7	117188687	117188688	163	147	78	64	66	90	148	138	146	189	139	163	165	124	128	94	140	137	168	174	81	151	135	136	80	105	148	109	107	133	92	108	109	119	106	159	160	122	142	111	103	128
CFTR	NM_000492	c.1327G>T	p.D443Y	CDS 10 (c.1210_1392)	7	117188811	117188812	303	257	218	193	178	246	290	281	252	280	267	305	313	238	278	183	246	249	281	338	213	305	232	269	227	251	256	228	254	266	186	234	219	310	246	314	291	227	319	318	258	225
CFTR	NM_000492	c.1520_1522DEL	p.F508DEL	CDS 11 (c.1393_1584)	7	117199644	117199645	93	78	39	42	56	67	101	92	102	68	74	75	79	47	69	50	84	78	64	69	53	91	68	72	82	74	88	61	60	89	41	61	71	99	64	103	84	81	86	89	81	59
CFTR	NM_000492	c.1521_1523DELCTT	p.F508DEL	CDS 11 (c.1393_1584)	7	117199645	117199646	92	78	39	42	54	67	101	94	103	68	76	74	81	47	70	50	85	78	63	70	52	92	67	72	81	75	89	61	60	90	41	61	72	98	64	103	83	82	86	91	81	59
CFTR	NM_000492	c.1646G>A	p.S549N	CDS 12 (c.1585_1679)	7	117227853	117227854	80	86	47	48	46	65	89	100	103	95	73	94	132	79	63	52	83	82	84	104	39	91	77	74	73	88	94	71	77	116	66	77	67	89	92	121	111	68	89	110	85	86
CFTR	NM_000492	c.1727G>C	p.G576A	CDS 13 (c.1680_1766)	7	117230453	117230454	82	57	32	14	32	35	79	63	91	95	66	54	91	68	53	23	62	74	73	79	19	57	80	73	59	66	91	70	69	69	28	59	64	72	87	84	74	59	77	82	75	60
CFTR	NM_000492	c.2012DELT	p.L671*	CDS 14 (c.1767_2490)	7	117232232	117232233	91	90	74	70	67	68	93	94	92	106	73	85	100	79	70	44	87	101	87	114	67	109	72	88	76	74	79	91	97	104	69	70	100	84	114	82	99	67	101	91	75	82
CFTR	NM_000492	c.2735C>A	p.S912*	CDS 17 (c.2658_2908)	7	117243662	117243663	148	123	158	131	144	189	110	95	132	155	117	173	144	117	121	136	113	116	116	168	154	149	113	125	78	136	165	116	154	137	154	113	122	143	162	136	137	124	170	140	144	131
CFTR	NM_000492	c.3154T>G	p.F1052V	CDS 20 (c.3140_3367)	7	117251648	117251649	92	97	99	57	72	104	114	97	110	128	84	121	125	83	88	56	77	78	105	126	68	106	120	92	94	79	132	99	98	121	76	81	107	134	100	134	92	89	118	123	110	109
CFTR	NM_000492	c.3205G>A	p.G1069R	CDS 20 (c.3140_3367)	7	117251699	117251700	107	101	80	74	82	101	119	95	106	117	83	131	112	85	89	79	86	85	112	125	74	105	113	84	97	89	118	98	114	138	72	91	111	139	108	130	102	82	105	139	104	117
CFTR	NM_000492	c.3267G>C	p.W1089C	CDS 20 (c.3140_3367)	7	117251761	117251762	105	81	82	73	62	96	99	83	93	97	89	86	98	99	79	93	75	70	97	112	74	85	100	93	70	79	98	81	108	114	75	83	96	128	114	104	99	78	97	106	91	104
CFTR	NM_000492	c.328G>C	p.D110H	CDS 4 (c.274_489)	7	117171006	117171007	132	82	109	75	111	110	91	81	94	101	84	99	91	83	88	79	68	79	102	105	102	99	94	74	90	64	91	85	87	101	83	92	70	93	90	88	86	59	108	89	70	85
CFTR	NM_000492	c.3415A>G	p.I1139V	CDS 21 (c.3368_3468)	7	117254713	117254714	156	90	65	53	46	54	120	98	113	103	95	116	134	93	79	85	82	99	91	123	36	122	92	84	96	109	124	101	111	133	65	95	88	135	115	151	107	87	140	150	116	103
CFTR	NM_000492	c.350G>A	p.R117H	CDS 4 (c.274_489)	7	117171028	117171029	121	81	109	80	104	106	84	81	93	102	80	106	85	87	90	75	74	73	97	105	112	104	95	73	86	72	91	85	93	107	83	111	69	97	90	95	85	68	105	92	82	86
CFTR	NM_000492	c.958T>G	p.L320V	CDS 8 (c.870_1116)	7	117180241	117180242	64	58	108	86	110	124	58	71	84	55	65	70	89	57	60	110	68	61	93	90	87	83	61	67	74	73	85	79	66	76	122	80	53	105	87	78	71	64	73	82	73	61
CHEK2	NM_007194	c.1011C>A	p.Y337*	CDS 9 (c.1009_1095)	22	29092972	29092973	83	83	51	37	64	68	92	63	84	94	75	95	112	71	68	65	62	68	72	106	59	75	74	80	89	96	79	88	81	72	71	75	81	98	89	101	81	67	100	113	78	73
CHEK2	NM_007194	c.1100DELC	p.T367MFS*15	CDS 10 (c.1096_1259)	22	29091856	29091857	272	173	156	146	177	225	224	215	248	218	185	244	217	196	199	137	184	183	203	288	138	243	163	202	184	196	240	214	198	266	156	196	186	295	222	238	204	155	242	260	244	204
CHEK2	NM_007194	c.1111C>T	p.H371Y	CDS 10 (c.1096_1259)	22	29091845	29091846	256	175	160	154	175	220	228	204	248	215	187	249	219	198	196	142	187	181	200	293	150	239	159	205	177	198	232	212	199	262	158	197	183	294	217	235	210	161	241	262	245	201
CHEK2	NM_007194	c.1169A>C	p.Y390S	CDS 10 (c.1096_1259)	22	29091787	29091788	243	178	219	213	230	287	227	203	236	214	198	241	217	188	193	193	174	195	190	277	209	225	145	207	192	190	211	223	234	253	233	187	183	267	215	211	219	146	224	273	225	209
CHEK2	NM_007194	c.1212T>A	p.Y404*	CDS 10 (c.1096_1259)	22	29091744	29091745	175	141	206	190	221	257	184	175	179	181	173	189	172	144	160	191	144	163	159	200	198	165	141	165	161	145	168	180	216	205	224	138	178	218	177	180	177	139	181	225	170	171
CHEK2	NM_007194	c.1260-1G>A	NA	Intron 10 (C)	22	29091230	29091231	145	123	116	118	123	146	156	132	123	124	140	116	133	135	115	139	120	140	135	186	122	176	114	128	136	157	160	121	129	146	136	131	137	170	161	176	146	134	149	154	171	153
CHEK2	NM_007194	c.1263DELT	p.S422Vfs*15	CDS 11 (c.1260_1375)	22	29091226	29091227	150	124	119	117	127	151	165	137	130	129	141	120	140	141	120	142	127	145	135	194	121	182	119	132	139	157	166	121	137	146	141	139	139	175	163	183	150	136	159	164	176	159
CHEK2	NM_007194	c.1283C>T	p.S428F	CDS 11 (c.1260_1375)	22	29091206	29091207	143	112	125	116	127	161	164	147	138	123	136	130	147	145	108	141	125	132	126	201	130	177	124	134	135	154	166	122	139	145	128	136	132	177	167	177	153	131	146	169	169	161
CHEK2	NM_007194	c.1368DUPA	p.S456SFS*34	CDS 11 (c.1260_1375)	22	29091121	29091122	133	134	165.5	159.5	230.5	221	140.5	129	135	138	131	151.5	130	134	101	153.5	128.5	121	112	214	204	162	130.5	115	148	156.5	130.5	167	127.5	163.5	163	138.5	141.5	158	169	163	154.5	122	158.5	172	160.5	137
CHEK2	NM_007194	c.151C>T	p.Q51*	CDS 1 (c.1_319)	22	29130558	29130559	135	157	119	140	279	251	182	148	153	184	134	173	161	135	141	114	133	122	150	165	226	123	120	132	133	148	162	190	193	146	127	146	158	191	171	156	143	118	163	175	152	133
CHEK2	NM_007194	c.216T>G	p.Y72*	CDS 1 (c.1_319)	22	29130493	29130494	91	122	99	112	179	164	119	99	115	138	110	124	109	88	102	93	114	112	109	128	134	79	85	105	97	100	134	129	143	110	77	108	130	132	150	110	111	86	133	118	103	94
CHEK2	NM_007194	c.247DELC	p.Q83KFS*27	CDS 1 (c.1_319)	22	29130462	29130463	101	126	106	118	146	146	117	91	116	133	116	133	109	85	109	87	102	102	111	120	118	86	85	120	83	106	140	130	153	118	85	111	132	131	131	109	113	81	126	111	89	96
CHEK2	NM_007194	c.279G>A	p.W93*	CDS 1 (c.1_319)	22	29130430	29130431	107	122	102	107	139	140	116	98	106	116	111	120	110	84	98	87	96	101	106	110	111	85	74	127	88	114	140	119	140	131	86	111	133	136	124	99	116	72	121	117	83	104
CHEK2	NM_007194	c.283C>T	p.R95*	CDS 1 (c.1_319)	22	29130426	29130427	112	123	100	106	139	140	117	95	106	110	108	119	111	83	98	91	90	99	106	112	107	84	75	127	92	120	140	119	139	132	83	112	131	142	125	94	109	69	114	120	82	103
CHEK2	NM_007194	c.319+2T>A	NA	Intron 1 (C)	22	29130388	29130389	96	97	75	91	110	117	93	86	83	100	104	100	98	80	87	68	81	89	93	106	90	81	67	109	82	107	121	91	119	114	83	94	108	128	105	77	91	69	96	101	75	87
CHEK2	NM_007194	c.349A>G	p.R117G	CDS 2 (c.320_444)	22	29121325	29121326	101	96	108	88	137	144	102	89	110	119	99	110	102	82	85	100	79	100	117	145	132	124	110	115	93	105	107	93	101	119	121	87	94	131	104	119	108	80	128	112	109	91
CHEK2	NM_007194	c.433C>T	p.R145W	CDS 2 (c.320_444)	22	29121241	29121242	159	161	127	105	113	136	161	151	169	185	161	170	166	142	138	94	132	166	175	218	139	153	152	176	161	152	180	137	166	168	146	155	164	205	137	183	182	138	201	185	185	136
CHEK2	NM_007194	c.444+1G>A	NA	Intron 2 (C)	22	29121229	29121230	161	157	129	109	108	131	156	144	167	185	167	164	164	141	142	87	137	173	172	220	131	147	153	178	151	141	172	138	169	162	139	151	169	194	138	175	181	143	196	177	173	131
CHEK2	NM_007194	c.445-1G>C	NA	Intron 2 (C)	22	29121112	29121113	143	134	85	75	71	95	151	161	123	164	157	157	147	137	146	78	113	130	162	178	86	171	160	149	124	145	156	156	149	138	84	116	170	162	153	130	151	141	168	161	142	128
CHEK2	NM_007194	c.470T>C	p.I157T	CDS 3 (c.445_592)	22	29121086	29121087	167	140	88	85	74	107	153	173	155	168	167	181	172	153	159	82	128	136	189	201	92	190	178	166	146	157	176	170	153	163	93	150	181	199	181	154	180	152	202	197	156	153
CHEK2	NM_007194	c.507DEL	p.F169LFS*2	CDS 3 (c.445_592)	22	29121049	29121050	206	177	98	102	86	126	203	218	208	197	191	243	220	188	202	97	176	207	231	272	86	248	220	196	200	200	227	202	189	209	99	217	226	284	231	202	232	180	236	244	222	218
CHEK2	NM_007194	c.591DELA	p.V198Ffs*7	CDS 3 (c.445_592)	22	29120965	29120966	198	174	91	103	108	129	227	191	188	190	205	232	222	177	191	93	163	194	206	267	86	211	206	197	202	198	209	182	185	214	102	196	169	248	204	215	219	177	228	243	197	186
CHEK2	NM_007194	c.902DELT	p.L301WFS*3	CDS 7 (c.847_908)	22	29099498	29099499	336	310	133	96	116	94	337	291	350	321	328	335	354	279	349	111	286	308	304	389	90	352	313	330	272	295	308	283	297	326	122	267	320	407	286	319	341	264	317	356	302	302
CHEK2	NM_007194	c.908+1G>A	NA	Intron 7 (C)	22	29099491	29099492	305	291	118	90	107	90	314	275	325	300	312	304	332	247	333	108	270	291	282	366	91	333	293	316	254	267	296	264	276	299	109	250	304	362	272	281	316	251	297	326	277	284
COL3A1	NM_000090	c.2642DELC	p.P881LFS*355	CDS 38 (c.2608_2661)	2	189868493	189868494	86	58	68	35	49	51	62	58	61	66	55	74	70	41	60	57	52	62	51	81	48	64	61	63	61	70	57	59	55	81	67	67	59	67	68	68	64	42	86	64	63	61
COL3A1	NM_000090	c.3229G>A	p.G1077S	CDS 44 (c.3202_3255)	2	189871689	189871690	135	85	66	67	106	98	98	109	138	92	106	159	108	95	97	78	68	65	121	139	85	149	105	105	107	109	85	99	109	134	85	117	84	146	130	144	106	65	119	177	130	117
COL3A1	NM_000090	c.3500_3501DELGTINSAA	p.G1167E	CDS 47 (c.3418_3525)	2	189872842	189872843	137	154	133	121	89	139	188	173	180	152	142	177	141	132	158	114	141	132	136	209	121	144	156	132	112	161	154	128	152	175	123	160	159	153	158	143	147	127	158	207	155	138
CUL4B	NM_003588	c.2493G>A	p.T831T	CDS 19 (c.2321_2493)	X	119666276	119666277	17	32	15	6	11	31	35	17	32	23	13	12	35	25	30	13	20	18	38	26	28	38	19	25	36	32	19	36	31	29	19	31	11	16	31	32	22	22	18	24	13	35
DLG3	NM_021120	c.546_549DELTGTG	p.V183CFS*3	CDS 4 (c.534_703)	X	69669551	69669552	109	205	50	49	46	85	199	84	193	113	81	116	181	153	164	46	164	85	180	179	90	192	81	158	168	175	101	199	239	198	91	201	98	116	227	134	160	136	136	115	95	165
DNAAF2	NM_018139	c.2027_2028DEL	p.S676*	CDS 3 (c.2008_2514)	14	50092745	50092746	30	31	21	12	17	28	44	27	47	37	37	28	47	29	28	18	34	34	41	45	20	40	29	29	35	44	42	36	30	35	25	33	27	31	39	38	37	27	28	35	41	30
DNAH5	NM_001369	c.10226G>C	p.W3409S	CDS 60 (c.10102_10281)	5	13762885	13762886	64	61	68	48	71	104	57	56	70	64	45	55	60	57	48	50	45	61	56	56	88	35	58	48	46	55	56	59	71	62	60	59	50	73	64	63	58	47	62	71	45	46
DNAH5	NM_001369	c.10441C>T	p.R3481*	CDS 62 (c.10420_10555)	5	13754425	13754426	77	95	88	98	168	168	84	67	78	70	54	81	63	68	81	97	57	57	66	88	148	75	76	47	62	74	97	56	92	82	112	81	82	75	62	90	60	52	77	77	66	69
DNAH5	NM_001369	c.10616G>A	p.R3539H	CDS 63 (c.10556_10872)	5	13753597	13753598	133	115	73	85	104	107	122	100	114	136	102	127	126	92	97	70	78	119	135	159	95	137	94	97	106	109	117	103	114	126	93	106	111	136	106	137	141	94	132	141	148	113
DNAH5	NM_001369	c.10815DELT	p.P3606Hfs*23	CDS 63 (c.10556_10872)	5	13753398	13753399	158	133	120	120	101	115	158	147	175	152	128	148	149	144	115	114	118	126	143	167	97	173	149	130	128	137	154	161	156	144	133	128	137	165	171	183	157	127	135	185	134	140
DNAH5	NM_001369	c.1089+1G>A	NA	Intron 8 (C)	5	13917250	13917251	35	24	66	40	55	65	33	23	31	34	12	31	23	23	38	37	20	27	26	28	49	34	25	25	28	30	22	24	39	30	47	25	28	30	27	24	21	23	32	28	35	25
DNAH5	NM_001369	c.1198G>A	p.V400M	CDS 10 (c.1198_1320)	5	13914750	13914751	87	53	66	34	78	91	60	67	70	59	39	71	69	53	61	50	71	62	78	60	73	89	65	71	55	65	60	57	55	70	41	59	43	60	84	94	64	41	82	73	71	69
DNAH5	NM_001369	c.12752_12753INSA	p.Y4251*	CDS 74 (c.12706_12909)	5	13716751	13716752	133.5	139	87.5	63.5	67	81	132.5	91.5	135.5	134.5	101.5	152.5	135.5	110.5	116.5	79.5	103.5	140.5	115.5	157	63.5	127	147.5	88.5	108	111	123.5	123.5	136	142	71.5	125.5	126.5	116.5	136.5	172.5	145	130.5	123.5	129	129.5	99
DNAH5	NM_001369	c.13096A>T	p.K4366*	CDS 75 (c.12910_13125)	5	13714542	13714543	35	30	54	63	62	75	47	51	44	37	42	63	41	38	33	68	27	49	44	33	57	41	40	52	31	54	65	43	68	35	81	57	57	46	41	58	38	32	46	45	29	50
DNAH5	NM_001369	c.13194_13197DELCAGA	p.D4398Efs*16	CDS 76 (c.13126_13338)	5	13708372	13708373	84	91	144	152	141	176	83	95	101	102	75	116	107	81	83	138	71	73	81	122	119	90	75	89	78	102	116	105	76	93	132	79	93	115	96	119	81	71	109	113	77	76
DNAH5	NM_001369	c.13426C>T	p.R4476*	CDS 77 (c.13339_13491)	5	13701457	13701458	243	197	112	102	129	120	241	257	224	217	210	314	230	216	204	127	198	205	215	288	99	249	186	214	187	209	249	183	214	245	105	224	177	281	241	268	202	156	233	304	231	241
DNAH5	NM_001369	c.13452DELT	p.F4486Lfs*7	CDS 77 (c.13339_13491)	5	13701431	13701432	205	175	101	92	118	103	205	227	196	185	186	267	205	193	185	112	177	168	187	236	91	217	164	171	158	194	213	162	198	221	96	187	158	237	223	216	189	145	215	259	192	192
DNAH5	NM_001369	c.13458DEL	p.F4486Lfs*7	CDS 77 (c.13339_13491)	5	13701425	13701426	197	172	91	86	108	107	200	224	182	184	180	256	200	178	184	104	167	157	183	224	88	213	168	163	154	192	203	160	189	207	90	183	152	230	219	214	178	145	202	255	187	182
DNAH5	NM_001369	c.13458DUPT	p.N4487*	CDS 77 (c.13339_13491)	5	13701425	13701426	198	173	91	86.5	108	107	201.5	224.5	183.5	185	181.5	257	200.5	179	184.5	105	169	157.5	184.5	224	88	213.5	169	164.5	154.5	193	204	160	189.5	207	90.5	183.5	153	230.5	221	215.5	178.5	146.5	203	256.5	187.5	183
DNAH5	NM_001369	c.13486C>T	p.R4496*	CDS 77 (c.13339_13491)	5	13701397	13701398	148	152	65	73	76	81	158	179	141	162	162	198	163	141	158	88	136	137	148	179	69	155	131	137	117	157	162	140	151	159	86	154	132	169	170	170	141	114	182	193	161	143
DNAH5	NM_001369	c.252T>G	p.Y84*	CDS 3 (c.193_277)	5	13928227	13928228	42	45	43	37	40	46	57	48	63	47	41	66	59	38	49	48	33	44	44	84	39	74	59	71	55	40	53	33	42	66	37	44	42	53	43	67	56	41	49	65	60	35
DNAH5	NM_001369	c.349G>T	p.E117*	CDS 4 (c.278_438)	5	13923477	13923478	170	168	129	112	122	130	178	134	175	174	139	194	146	157	148	152	154	152	155	197	123	173	150	160	144	165	142	160	153	167	119	182	151	169	162	180	164	155	171	185	139	169
DNAH5	NM_001369	c.4348C>T	p.Q1450*	CDS 27 (c.4117_4355)	5	13865783	13865784	171	108	88	52	118	132	111	114	120	125	104	108	119	130	100	68	101	97	123	147	119	125	106	112	89	119	128	114	97	107	67	127	92	114	109	134	131	107	145	161	117	97
DNAH5	NM_001369	c.5389C>T	p.Q1797*	CDS 33 (c.5272_5484)	5	13841895	13841896	80	76	75	70	78	69	111	99	116	96	76	129	94	86	65	103	86	77	93	146	74	109	82	81	91	82	97	86	101	112	98	99	89	152	115	98	69	50	97	107	99	87
DNAH5	NM_001369	c.5563DUPA	p.I1855Nfs*6	CDS 34 (c.5485_5709)	5	13841160	13841161	82.5	91.5	105.5	83	95.5	111	75.5	86	112.5	102	68	107	105.5	107	73.5	91.5	77.5	89	87	140	93	107.5	87	80	90.5	103	90.5	77	87	89	79	89	85	131.5	89	95	90	81	90.5	111	106.5	101
DNAH5	NM_001369	c.5883-2A>C	NA	Intron 35 (C)	5	13830885	13830886	90	61	50	56	63	53	69	69	93	88	66	98	61	53	62	59	63	88	71	91	38	79	61	67	47	77	90	104	92	85	78	89	79	90	81	77	53	62	70	76	59	71
DNAH5	NM_001369	c.5983C>T	p.R1995*	CDS 36 (c.5883_6061)	5	13830783	13830784	111	110	90	89	69	73	115	93	134	114	103	132	92	103	84	85	80	113	94	128	52	115	97	113	80	112	121	107	132	115	94	119	106	143	103	134	78	84	104	87	98	107
DNAH5	NM_001369	c.7340_7341INST	NA	CDS 44 (c.7231_7407)	5	13811821	13811822	118.5	94.5	94	70	83.5	78.5	127.5	97.5	106.5	93.5	105.5	147.5	140	103	96.5	90	78.5	103	109	135.5	87.5	115	98.5	97	98	110	100	114	115	119.5	90.5	111.5	110.5	149	117	111	102	105.5	132.5	155	139.5	118
DNAH5	NM_001369	c.8404C>T	p.Q2802*	CDS 50 (c.8225_8448)	5	13792146	13792147	64	60	79	84	92	68	70	60	87	72	61	70	77	62	53	62	38	58	63	76	68	80	66	69	51	53	64	54	63	69	75	43	53	91	51	69	45	36	61	83	57	79
DNAH5	NM_001369	c.8440_8447DELGAACCAAA	p.E2814*	CDS 50 (c.8225_8448)	5	13792103	13792104	45	36	54	53	63	54	45	35	48	50	39	42	44	39	48	46	30	37	40	41	48	45	51	56	35	31	48	36	42	45	52	30	29	57	34	43	33	27	35	45	32	45
DNAH5	NM_001369	c.9427A>T	p.K3143*	CDS 56 (c.9374_9605)	5	13771035	13771036	70	77	105	99	109	130	75	74	84	91	67	91	94	62	66	94	65	67	98	108	106	76	81	71	72	62	83	71	91	89	118	76	77	72	83	97	90	78	93	91	79	87
DNAH5	NM_001369	c.9502C>T	p.R3168*	CDS 56 (c.9374_9605)	5	13770960	13770961	106	114	122	116	113	130	104	107	118	117	96	132	125	104	93	116	89	85	121	150	137	105	90	104	76	93	112	109	132	128	137	137	87	114	97	134	89	94	117	114	110	91
DNAI1	NM_012144	c.1222G>A	p.V408M	CDS 13 (c.1064_1311)	9	34506782	34506783	117	114	164	224	173	152	125	92	126	112	98	151	130	92	116	177	109	126	108	140	171	129	114	89	115	132	139	131	142	109	201	128	132	162	118	128	103	101	116	150	112	121
DNAI1	NM_012144	c.1543G>A	p.G515S	CDS 16 (c.1490_1569)	9	34513162	34513163	125	154	131	162	137	112	137	121	171	112	112	166	140	136	117	126	110	104	128	213	129	152	116	134	120	138	176	147	149	143	123	147	134	222	163	140	125	109	152	195	148	114
DNAI1	NM_012144	c.1925_1926DUPCC	p.I643Pfs*48	CDS 19 (c.1819_2001)	9	34517388	34517389	58	51.5	129.5	127	148.5	157	68.5	61.5	77	57	41.5	55	70.5	43	46.5	139.5	45.5	41	53.5	61.5	130.5	65	51.5	53	40.5	62.5	67	58.5	61.5	59	116.5	84	64.5	78	66	55	48	56	53.5	66.5	60	42.5
DNAI1	NM_012144	c.389-1G>C	NA	Intron 5 (C)	9	34490008	34490009	133	128	141	135	210	248	134	108	124	133	109	134	140	85	105	133	107	115	114	102	199	142	109	109	109	119	102	123	140	115	141	103	118	112	130	127	112	111	152	150	124	106
DNAI1	NM_012144	c.48+2DUPT	NA	Intron 1 (C)	9	34459052	34459053	89	88	101	90	82	113	87	99	83	86	69	92	80	64	91	98	95	74	99	98	106	84	89	70	83	92	93	101	113	78	97	87	84	115	105	107	76	71	119	87	67	73
DSP	NM_004415	c.3865C>T	p.Q1289*	CDS 23 (c.3085_5379)	6	7580287	7580288	180	165	124	157	123	137	163	161	139	166	165	212	153	143	131	137	137	146	155	196	122	169	161	144	136	184	211	197	213	150	132	164	175	198	181	174	139	139	164	206	155	170
DSP	NM_004415	c.8188DELC	p.Q2730Sfs*16	CDS 24 (c.5380_8616)	6	7585682	7585683	255	214	145	178	225	216	247	220	267	211	230	296	253	206	230	154	190	197	201	323	211	235	171	250	199	232	233	247	306	252	143	244	239	295	203	236	215	178	269	278	275	220
EMD	NM_000117	c.153dupC	p.S52Qfs*9	CDS 2 (c.83_187)	X	153608119	153608120	29	55	13	21.5	13	43	76	27.5	59	21.5	20.5	35	49	51.5	46.5	8.5	40.5	15	54	52	23.5	49.5	19.5	39.5	53	46	15.5	43	75	41	25	53	23.5	36	44	15	38	25.5	35	34	15	37
FBN1	NM_000138	c.1211_1212INSC	NA	CDS 10 (c.1148_1327)	15	48808494	48808495	103.5	100	46	36	66.5	57.5	112	91	131.5	94	69	122.5	109	96.5	83.5	40	84.5	75	84.5	100.5	45	128.5	74	95	89.5	105.5	113	91.5	104	93.5	34	119	87.5	116.5	85	94	92.5	60.5	108.5	96	97	97.5
FBN1	NM_000138	c.1285C>T	p.R429*	CDS 10 (c.1148_1327)	15	48808421	48808422	124	110	54	48	64	62	137	120	159	105	100	133	142	110	91	39	87	96	100	122	56	148	97	142	127	109	121	115	115	121	37	134	99	153	96	125	104	71	114	121	127	118
FBN1	NM_000138	c.1468+5G>A	NA	Intron 11 (C)	15	48807578	48807579	42	44	67	75	99	127	52	49	58	51	45	70	45	46	51	80	43	51	49	60	125	65	50	48	45	58	52	53	49	39	71	45	73	49	48	50	56	46	73	40	59	49
FBN1	NM_000138	c.1571DELC	p.T524Sfs*55	CDS 12 (c.1469_1588)	15	48805762	48805763	67	57	107	111	90	104	55	53	74	52	49	90	59	55	41	99	29	41	58	76	93	51	43	52	42	52	55	47	73	50	111	56	61	77	56	70	43	39	63	57	46	57
FBN1	NM_000138	c.2201G>A	p.C734Y	CDS 18 (c.2168_2293)	15	48789554	48789555	48	36	88	65	98	125	47	40	43	44	43	47	48	52	37	53	50	45	40	61	114	40	34	58	39	41	49	38	34	62	86	38	44	35	52	67	47	31	60	51	46	53
FBN1	NM_000138	c.2433C>A	p.C811*	CDS 20 (c.2420_2539)	15	48787771	48787772	141	98	98	77	120	131	123	128	113	123	138	131	125	134	128	71	117	108	141	158	102	162	119	125	97	120	130	116	136	135	93	93	117	127	148	172	112	110	129	146	157	117
FBN1	NM_000138	c.2524A>T	p.K842*	CDS 20 (c.2420_2539)	15	48787680	48787681	149	114	82	70	86	94	149	151	143	141	139	143	158	131	142	59	141	127	156	160	85	189	122	124	113	140	140	98	136	136	64	125	124	139	141	181	109	112	150	164	179	133
FBN1	NM_000138	c.2645C>T	p.A882V	CDS 21 (c.2540_2677)	15	48787351	48787352	72	62	92	120	119	164	85	99	77	79	57	112	100	84	80	124	56	75	77	108	109	89	70	81	71	81	117	79	104	102	94	98	71	115	84	111	73	54	83	122	80	77
FBN1	NM_000138	c.2725DELG	p.E909Kfs*3	CDS 22 (c.2678_2728)	15	48786403	48786404	66	49	37	42	74	72	75	57	59	70	36	54	72	54	52	47	36	58	55	75	54	59	56	66	54	46	75	55	60	57	45	34	46	70	70	71	67	43	57	57	56	52
FBN1	NM_000138	c.2728+2T>C	NA	Intron 22 (C)	15	48786398	48786399	68	54	40	45	73	68	77	53	60	69	31	54	68	54	52	45	36	57	51	75	56	59	56	63	52	50	73	55	58	58	49	34	47	67	65	72	64	44	60	53	57	51
FBN1	NM_000138	c.3269DELC	p.P1090Lfs*17	CDS 26 (c.3209_3337)	15	48780377	48780378	86	84	149	137	190	228	84	70	78	107	71	95	74	74	75	143	71	82	84	97	197	80	65	85	69	58	74	78	73	67	146	84	69	92	82	99	72	63	85	73	78	73
FBN1	NM_000138	c.3457T>C	p.C1153R	CDS 27 (c.3338_3463)	15	48779514	48779515	61	64	96	100	106	114	75	91	76	77	71	93	83	65	68	96	58	72	78	91	106	72	78	72	62	64	78	73	85	97	123	77	100	83	76	91	58	65	83	85	86	52
FBN1	NM_000138	c.3668G>A	p.C1223Y	CDS 29 (c.3590_3712)	15	48777614	48777615	48	69	91	112	145	148	93	69	67	73	63	119	70	56	75	117	44	51	81	90	131	78	76	59	78	47	57	57	76	93	114	97	77	99	89	87	74	59	88	89	78	79
FBN1	NM_000138	c.3963A>G	p.T1321T	CDS 31 (c.3839_3964)	15	48773852	48773853	53	30	49	42	38	53	51	38	48	40	42	73	59	45	45	45	28	35	51	67	35	47	42	54	52	52	43	35	35	40	41	30	37	68	50	72	45	24	56	53	62	40
FBN1	NM_000138	c.412A>T	p.K138*	CDS 4 (c.347_442)	15	48892365	48892366	76	68	103	76	107	123	94	72	69	86	54	74	88	56	63	94	76	55	77	99	94	94	65	61	48	86	87	69	68	78	121	58	67	78	78	99	82	45	79	95	66	70
FBN1	NM_000138	c.4412_4415DELAGTG	p.E1471Vfs*3	CDS 35 (c.4337_4459)	15	48762874	48762875	96	71	77	67	79	80	81	69	100	58	64	113	79	70	73	79	61	48	55	81	76	70	69	56	77	60	71	68	62	74	59	75	69	87	70	68	60	43	72	86	63	69
FBN1	NM_000138	c.4615C>T	p.R1539*	CDS 37 (c.4583_4747)	15	48760266	48760267	157	138	169	176	198	271	135	136	141	114	112	189	122	110	135	178	98	114	117	169	193	160	117	138	108	129	147	128	158	136	183	136	118	149	139	154	129	96	157	156	143	139
FBN1	NM_000138	c.4930C>T	p.R1644*	CDS 39 (c.4817_4942)	15	48757776	48757777	136	151	132	128	200	177	111	132	152	128	109	121	139	101	122	145	109	143	136	158	163	141	124	134	121	118	118	129	139	102	144	148	112	115	133	137	136	96	139	146	121	98
FBN1	NM_000138	c.5067_5073DELTATGAGA	p.D1689Efs*24	CDS 41 (c.5066_5224)	15	48755429	48755430	50	71	79	62	80	95	53	60	74	78	66	63	66	67	72	70	46	55	59	77	69	63	58	39	48	63	67	52	71	66	75	57	60	55	57	53	69	50	53	63	58	61
FBN1	NM_000138	c.5368C>T	p.R1790*	CDS 43 (c.5297_5422)	15	48748887	48748888	76	53	99	84	92	118	64	91	67	52	74	104	61	66	88	104	60	55	68	95	81	75	54	74	63	76	84	68	83	63	84	85	76	82	74	73	55	51	70	103	90	69
FBN1	NM_000138	c.5372G>A	p.C1791Y	CDS 43 (c.5297_5422)	15	48748883	48748884	75	55	95	82	91	116	67	91	64	53	76	102	58	69	88	106	59	57	70	100	79	75	53	72	61	74	85	70	85	66	85	84	75	81	71	70	60	49	69	106	90	71
FBN1	NM_000138	c.5726T>C	p.I1909T	CDS 46 (c.5672_5788)	15	48738964	48738965	62	63	90	83	77	110	64	51	73	82	58	68	68	68	82	64	54	52	71	67	72	68	74	76	48	65	69	70	76	78	87	74	66	69	75	83	83	61	80	70	69	80
FBN1	NM_000138	c.5789-2A>G	NA	Intron 46 (C)	15	48737702	48737703	74	48	95	82	189	217	74	60	75	75	53	72	69	57	68	93	50	57	67	87	169	103	62	64	55	59	80	44	77	61	79	68	45	77	53	76	65	50	82	74	62	56
FBN1	NM_000138	c.6430A>C	p.N2144H	CDS 52 (c.6380_6496)	15	48729223	48729224	109	91	149	102	124	128	104	98	123	103	92	145	127	97	70	98	74	72	120	115	96	120	98	87	93	100	124	85	112	92	113	103	82	141	103	136	89	74	114	144	109	81
FBN1	NM_000138	c.6884G>A	p.C2295Y	CDS 56 (c.6872_6997)	15	48720655	48720656	103	142	122	128	150	174	106	96	107	142	119	139	149	113	106	97	123	139	108	125	137	139	103	131	91	91	140	109	138	105	121	95	128	122	158	144	104	93	133	152	104	121
FBN1	NM_000138	c.7708G>A	p.E2570K	CDS 62 (c.7700_7819)	15	48712994	48712995	76	83	67	52	54	66	83	75	92	70	59	81	68	65	70	54	68	75	53	103	65	74	72	65	65	69	86	71	70	71	56	73	89	116	100	93	57	70	96	75	62	77
FBN1	NM_000138	c.7754T>C	p.I2585T	CDS 62 (c.7700_7819)	15	48712948	48712949	83	79	70	57	74	87	86	80	104	78	64	107	69	73	87	72	72	72	57	107	76	78	78	80	74	76	95	80	81	75	73	81	101	129	115	101	76	72	107	90	69	92
FBN1	NM_000138	c.7939C>T	p.Q2647*	CDS 63 (c.7820_8051)	15	48707844	48707845	113	121	115	120	100	105	128	112	118	106	108	161	92	107	107	107	95	96	113	153	98	126	96	88	94	126	128	124	152	122	142	121	128	124	120	135	96	88	118	132	107	100
FBN1	NM_000138	c.7C>T	p.R3*	CDS 1 (c.1_164)	15	48936959	48936960	27	24	29	32	15	21	29	38	35	36	21	20	28	26	18	21	17	20	23	30	22	25	22	24	22	34	23	31	37	22	28	29	42	28	28	29	18	30	33	17	26	17
FBN1	NM_000138	c.8006G>T	p.G2669V	CDS 63 (c.7820_8051)	15	48707777	48707778	117	119	100	110	91	98	143	106	122	124	108	162	88	115	97	98	91	92	116	138	83	114	77	91	75	119	116	120	154	114	101	134	145	125	112	147	94	87	119	132	113	108
FBN1	NM_000138	c.8038C>T	p.R2680C	CDS 63 (c.7820_8051)	15	48707745	48707746	110	103	83	94	70	76	128	91	114	115	94	135	81	100	87	81	75	75	95	138	67	97	75	79	68	107	107	98	123	115	83	115	117	102	97	124	82	81	112	111	87	94
FBN1	NM_000138	c.8149G>T	p.E2717*	CDS 64 (c.8052_8226)	15	48704842	48704843	155	134	155	158	158	169	155	159	181	166	138	204	185	139	146	146	139	169	152	192	142	169	144	131	129	174	177	148	186	146	147	180	178	189	177	175	126	128	192	200	159	121
FBN1	NM_000138	c.8488C>T	p.Q2830*	CDS 65 (c.8227_8616)	15	48703314	48703315	123	106	111	81	72	81	127	115	104	122	121	123	136	78	104	78	104	90	128	141	79	152	119	101	110	109	129	103	111	129	75	105	100	137	113	143	134	98	126	127	116	118
FBN2	NM_001999	c.1804DELT	p.C602Afs*7	CDS 13 (c.1724_1849)	5	127713489	127713490	55	36	59	71	65	100	33	44	52	39	35	40	62	38	46	64	39	40	48	61	75	68	40	35	31	47	48	32	53	37	57	34	33	68	57	49	41	39	60	53	46	55
FBN2	NM_001999	c.523T>C	p.C175R	CDS 4 (c.437_532)	5	127863573	127863574	68	66	95	63	96	107	83	67	67	63	67	90	87	70	66	74	61	74	87	89	97	84	79	68	62	58	78	60	81	83	94	91	59	99	78	91	58	68	79	94	87	92
FH	NM_000143	c.1027C>T	p.R343*	CDS 7 (c.905_1108)	1	241667422	241667423	115	106	175	153	138	170	113	89	104	97	95	94	81	93	87	172	93	104	102	117	170	131	116	83	77	92	96	94	90	102	145	124	88	122	94	96	69	82	126	109	99	106
FH	NM_000143	c.301C>T	p.R101*	CDS 3 (c.268_378)	1	241676979	241676980	162	160	152	138	137	185	169	151	139	157	123	223	154	153	152	168	126	124	122	194	166	174	116	156	132	134	189	134	149	172	140	186	140	181	147	175	134	103	147	208	161	153
FH	NM_000143	c.557G>A	p.S186N	CDS 5 (c.556_738)	1	241672083	241672084	71	52	77	73	71	106	63	55	78	74	61	66	67	77	78	89	70	56	84	90	86	80	82	66	54	62	64	53	83	92	90	58	63	81	77	93	72	55	75	76	74	79
FH	NM_000143	c.697C>T	p.R233C	CDS 5 (c.556_738)	1	241671943	241671944	204	159	196	163	150	217	181	159	190	179	153	180	156	172	173	158	149	165	183	218	139	190	166	145	155	167	191	160	196	190	190	180	162	182	180	216	160	135	212	201	215	152
FLCN	NM_144997	c.1285DUPC	p.H429PFS*27	CDS 8 (c.1177_1300)	17	17119708	17119709	162	138	131	135	69	77	177.5	176.5	170	176.5	150	207	152.5	118.5	145.5	146	143	161.5	140	185	74.5	132	142.5	123.5	137.5	188.5	195.5	166	202	163.5	117	154.5	186.5	200.5	205.5	185.5	105	134	213.5	166.5	155	137
FLCN	NM_144997	c.250-1G>A	NA	Intron 1 (C)	17	17129636	17129637	67	69	46	52	28	34	78	54	79	75	67	97	72	48	79	39	53	52	58	80	32	74	79	48	50	64	78	74	68	63	32	60	68	85	64	69	43	58	64	76	56	56
FLCN	NM_144997	c.499C>T	p.Q167*	CDS 3 (c.397_618)	17	17127354	17127355	169	184	168	175	162	162	234	178	170	170	132	211	169	192	154	141	149	172	138	207	162	205	182	168	151	207	202	206	220	186	178	198	221	253	198	186	133	131	199	246	154	178
FLCN	NM_144997	c.943G>T	p.E315*	CDS 6 (c.872_1062)	17	17122451	17122452	35	26	51	77	75	77	35	29	31	33	32	28	27	26	27	67	23	22	24	41	63	30	30	27	33	26	30	46	32	42	58	34	37	33	36	28	27	25	38	40	30	28
GLA	NM_000169	c.902G>A	p.R301Q	CDS 6 (c.802_999)	X	100653454	100653455	48	101	41	42	43	88	91	48	85	51	48	57	101	86	82	62	72	29	88	112	72	107	49	79	80	103	45	92	85	98	96	105	41	64	108	49	71	67	53	49	39	86
GRIA3	NM_000828	c.2167_2175DELGCCCGAGTG	p.A723_V725del	CDS 13 (c.2077_2324)	X	122598805	122598806	273	507	149	140	153	332	604	227	521	289	265	287	468	467	531	147	481	250	490	518	263	495	237	416	383	534	293	504	580	450	260	469	264	324	582	301	455	442	319	294	218	479
GRIA3	NM_000828	c.2T>C	p.M1T	CDS 1 (c.1_109)	X	122318388	122318389	65	135	60	71	65	130	146	83	113	73	55	95	144	109	107	83	80	55	101	140	140	128	45	127	99	125	69	147	169	119	94	128	72	79	121	68	126	84	83	81	50	108
HPRT1	NM_000194	c.575DEL	p.D194Tfs*9	CDS 8 (c.533_609)	X	133632679	133632680	133	203	58	23	57	134	239	107	223	118	113	121	229	195	235	57	183	102	262	237	99	248	98	230	220	214	136	194	195	245	93	145	92	97	207	137	216	196	93	147	117	165
KCNH2	NM_000238	c.1280A>C	p.Y427S	CDS 6 (c.1129_1557)	7	150649789	150649790	152	199	178	190	150	149	193	155	185	185	164	211	151	152	157	167	178	168	148	177	141	163	154	144	169	189	189	184	240	149	161	178	176	219	171	178	172	127	201	205	145	155
KCNH2	NM_000238	c.1681G>C	p.A561P	CDS 7 (c.1558_1945)	7	150648799	150648800	91	114	99	130	93	102	99	91	83	100	85	123	93	88	78	118	64	77	78	84	116	94	80	69	59	84	74	111	131	121	122	87	102	97	74	85	66	65	106	106	79	84
KCNQ1	NM_000218	c.1552C>T	p.R518*	CDS 12 (c.1515_1590)	11	2790110	2790111	46	53	115	112	95	101	66	52	56	60	37	79	58	60	44	110	48	66	58	64	77	52	43	43	54	51	64	67	63	52	105	55	56	69	60	67	39	58	77	69	47	52
KCNQ1	NM_000218	c.564G>A	p.W188*	CDS 3 (c.478_604)	11	2591943	2591944	57	40	47	50	25	50	58	47	57	50	37	53	43	46	46	43	36	28	44	53	41	38	39	50	46	45	37	39	71	46	42	43	38	51	56	41	46	31	58	47	39	39
KDM5C	NM_004187	c.229G>A	p.A77T	CDS 3 (c.229_351)	X	53247579	53247580	65	118	62	78	51	124	130	62	131	68	45	87	124	104	88	65	118	49	119	166	114	119	41	94	111	116	65	104	119	101	85	100	52	69	122	62	119	89	63	64	57	91
L1CAM	NM_000425	c.3581C>T	p.S1194L	CDS 28 (c.3543_3774)	X	153128310	153128311	23	51	61	64	88	139	56	27	57	39	26	31	60	53	43	55	60	33	63	66	165	59	27	49	55	55	30	64	74	46	98	81	26	23	67	24	52	42	34	38	25	51
LMNA	NM_005572	c.1057C>T	p.Q353*	CDS 6 (c.937_1157)	1	156105811	156105812	124	130	135	172	93	119	163	122	115	135	114	154	128	127	129	160	107	136	109	171	120	133	120	123	120	145	148	139	163	138	112	160	133	175	152	135	125	101	166	161	126	119
LMNA	NM_005572	c.1566C>A	p.C522*	CDS 9 (c.1489_1608)	1	156106980	156106981	49	45	18	23	39	31	50	37	43	37	29	50	42	32	40	25	37	45	49	59	45	39	52	40	28	43	48	41	45	34	20	33	54	54	46	31	33	33	40	46	41	25
LMNA	NM_005572	c.1622G>A	p.R541H	CDS 10 (c.1609_1719)	1	156107457	156107458	95	82	64	51	53	46	102	86	87	85	70	96	74	65	69	55	85	72	64	88	67	71	82	74	88	98	106	96	110	94	69	119	100	132	85	99	73	79	91	91	78	61
MAOA	NM_000240	c.1165-2A>G	NA	Intron 11 (C)	X	43601194	43601195	54	100	48	43	42	74	90	40	71	50	32	46	87	86	66	39	67	42	80	96	81	104	54	98	82	78	58	95	123	96	91	86	51	51	76	51	91	57	44	51	37	76
MAX	NM_002382	c.223C>T	p.R75*	CDS 4 (c.172_295)	14	65544702	65544703	96	72	56	81	67	69	75	99	94	85	69	115	85	68	81	66	75	71	77	70	58	90	75	78	74	89	79	84	102	68	66	97	89	102	94	98	91	59	83	108	70	85
MAX	NM_002382	c.233DUPA	p.N78KFS*9	CDS 4 (c.172_295)	14	65544692	65544693	88	75	63	86.5	67	73	78	101.5	93	81	70.5	115	80.5	68.5	74	67.5	69.5	70	80.5	73	62	89.5	81	79.5	73	85.5	73	83	101.5	66	73.5	94.5	91	99.5	91.5	100	86	55.5	85.5	110.5	74.5	80
MECP2	NM_004992	c.1152_1155DEL	p.P385Cfs*23	CDS 3 (c.378_1461)	X	153296123	153296124	11	26	12	16	14	30	36	16	25	16	20	12	12	18	23	13	24	9	26	23	38	25	10	19	14	17	17	38	42	17	42	13	16	13	27	10	25	16	11	3	11	14
MECP2	NM_004992	c.1208DEL	p.P403Lfs*6	CDS 3 (c.378_1461)	X	153296070	153296071	9	32	12	17	11	24	34	15	28	25	15	9	30	21	28	25	24	14	31	35	36	30	15	24	27	26	24	51	49	39	37	20	18	14	26	7	34	28	22	11	14	23
MECP2	NM_004992	c.1213C>T	p.P405S	CDS 3 (c.378_1461)	X	153296065	153296066	11	31	14	20	13	22	34	16	28	26	14	12	33	22	34	27	25	16	31	40	34	30	17	31	29	30	25	53	50	40	38	21	25	13	27	9	37	31	24	13	15	24
MECP2	NM_004992	c.499C>T	p.R167W	CDS 3 (c.378_1461)	X	153296779	153296780	90	215	81	93	67	118	210	95	196	126	84	118	192	167	183	96	156	88	163	206	150	181	82	200	150	162	127	224	215	176	171	179	124	96	184	74	170	145	90	107	97	164
MITF	NM_000248	c.952G>A	p.E318K	CDS 9 (c.859_1260)	3	70014090	70014091	147	148	182	176	186	176	136	128	125	116	118	160	151	125	125	181	130	133	121	154	152	121	138	120	118	158	146	132	153	139	179	128	153	156	152	154	144	111	154	149	117	114
MLH1	NM_000249	c.1039-1G>T	NA	Intron 11 (C)	3	37067126	37067127	39	23	22	28	30	28	33	19	28	42	38	35	40	27	36	29	36	26	34	38	16	39	28	33	28	40	39	32	35	36	15	42	42	38	43	36	29	25	34	54	17	26
MLH1	NM_000249	c.112A>C	p.N38H	CDS 1 (c.1_116)	3	37035149	37035150	71	83	56	56	68	73	83	63	62	81	81	92	56	60	58	60	50	57	56	84	59	83	55	62	52	67	74	69	104	67	54	86	66	86	80	55	60	55	79	75	63	66
MLH1	NM_000249	c.116+2T>G	NA	Intron 1 (C)	3	37035155	37035156	65	79	51	51	61	66	73	59	62	81	76	82	53	56	54	56	46	56	54	76	56	81	49	59	47	62	64	63	92	63	48	80	59	81	73	53	51	55	77	69	61	64
MLH1	NM_000249	c.117-2A>G	NA	Intron 1 (C)	3	37038107	37038108	126	103	69	66	67	62	117	110	112	107	107	123	98	96	84	59	84	87	116	111	62	123	89	89	108	98	124	107	109	95	72	115	88	146	97	120	120	79	91	135	96	95
MLH1	NM_000249	c.1378G>T	p.E460*	CDS 12 (c.1039_1409)	3	37067466	37067467	147	130	86	95	72	97	133	118	109	130	127	142	135	101	132	75	127	134	129	153	68	137	128	114	112	157	162	117	130	106	77	112	133	140	134	158	128	100	150	144	111	115
MLH1	NM_000249	c.1380_1381DELGA	p.E460EFS*18	CDS 12 (c.1039_1409)	3	37067468	37067469	144	124	81	93	69	93	131	116	108	122	123	138	131	96	129	75	121	124	124	150	65	132	121	113	103	150	160	114	127	104	74	106	129	135	127	157	122	97	145	140	108	114
MLH1	NM_000249	c.1381A>T	p.K461*	CDS 12 (c.1039_1409)	3	37067469	37067470	144	124	81	93	69	93	131	116	108	122	123	138	131	96	129	77	121	124	124	150	66	132	121	113	103	150	160	114	127	105	74	106	129	135	127	157	122	97	145	140	108	114
MLH1	NM_000249	c.1401DELC	p.S467RFS*24	CDS 12 (c.1039_1409)	3	37067489	37067490	111	96	62	74	58	62	107	95	85	112	101	99	90	75	113	67	101	100	107	124	45	111	85	83	86	117	130	95	103	79	65	91	100	108	99	114	95	76	105	114	87	90
MLH1	NM_000249	c.1411_1414DELAAGA	p.K471DFS*19	CDS 13 (c.1410_1558)	3	37070275	37070276	194	180	82	94	82	87	201	149	169	179	175	178	170	141	190	97	152	190	186	200	69	175	169	161	152	148	203	174	186	182	119	157	144	211	182	198	178	139	153	205	206	132
MLH1	NM_000249	c.1449DUPA	p.E483EFS*3	CDS 13 (c.1410_1558)	3	37070313	37070314	278	243	120	138.5	116.5	120.5	311.5	222.5	237	233	240	262.5	250	206	241	119	200	238	242	279.5	86.5	263.5	226.5	236.5	219.5	200.5	270.5	232.5	240.5	252	134	218.5	206.5	299.5	256	295.5	239.5	175	247.5	290	267	193.5
MLH1	NM_000249	c.1459C>T	p.R487*	CDS 13 (c.1410_1558)	3	37070323	37070324	293	252	125	147	121	125	319	242	253	244	248	273	259	215	260	123	208	238	251	302	90	265	228	241	228	205	284	254	255	267	142	235	214	326	268	305	248	179	254	306	286	215
MLH1	NM_000249	c.1528C>T	p.Q510*	CDS 13 (c.1410_1558)	3	37070392	37070393	223	185	109	127	106	104	277	204	216	231	212	248	206	201	228	106	170	194	225	260	83	250	182	189	181	192	222	207	223	211	120	209	196	272	237	252	198	153	209	228	213	192
MLH1	NM_000249	c.1554DUPT	p.H518HFS*2	CDS 13 (c.1410_1558)	3	37070418	37070419	172.5	152	85	104	99.5	80.5	209.5	159.5	182.5	196	180.5	193	172	157	201	89	139	165.5	185.5	196	70.5	188.5	147	157	156	164.5	183	157	202.5	163.5	105	175.5	154.5	203	196.5	207.5	164	129	172.5	197	169	144.5
MLH1	NM_000249	c.1559-2A>G	NA	Intron 13 (C)	3	37081674	37081675	56	47	75	63	57	70	60	46	64	59	39	64	55	46	42	64	43	55	41	60	60	57	47	37	37	47	55	53	60	56	62	41	52	40	50	54	56	47	43	62	45	36
MLH1	NM_000249	c.1588_1590DELTTC	p.F530DEL	CDS 14 (c.1559_1667)	3	37081705	37081706	81	68	103	96	87	120	85	61	75	79	72	92	87	61	55	104	62	66	66	86	88	84	73	58	55	79	72	73	94	78	99	58	61	70	62	82	80	75	63	96	74	56
MLH1	NM_000249	c.1667G>C	p.S556T	CDS 14 (c.1559_1667)	3	37081784	37081785	82	66	92	91	91	116	79	55	80	67	58	84	100	67	55	96	51	52	64	80	90	69	67	64	54	76	72	76	81	57	87	52	62	65	58	83	61	67	67	80	57	67
MLH1	NM_000249	c.1731G>A	p.S577S	CDS 15 (c.1668_1731)	3	37083821	37083822	54	43	82	57	52	67	53	61	64	53	39	61	75	60	59	77	41	58	47	79	52	61	58	58	63	51	61	52	48	51	81	57	72	75	57	63	70	42	67	60	78	42
MLH1	NM_000249	c.1758DELC	p.A586AFS*5	CDS 16 (c.1732_1896)	3	37089035	37089036	56	61	70	82	184	217	71	72	63	80	57	55	79	64	58	89	58	45	61	87	177	81	58	53	39	57	62	68	88	61	99	65	75	88	84	65	78	57	66	72	54	68
MLH1	NM_000249	c.1852_1854DELAAG	p.K618DEL	CDS 16 (c.1732_1896)	3	37089129	37089130	86	75	75	84	126	138	78	77	77	95	70	70	85	102	69	81	65	74	93	110	125	109	48	77	53	77	83	88	89	86	91	82	96	100	89	103	73	78	93	104	69	70
MLH1	NM_000249	c.187G>A	p.D63N	CDS 2 (c.117_207)	3	37038179	37038180	151	138	102	80	101	86	132	122	129	125	112	178	140	137	123	80	92	112	125	157	77	165	109	139	134	131	166	147	148	139	96	165	131	190	126	167	142	104	124	188	114	141
MLH1	NM_000249	c.1884_1888DELGGAAA	p.L628FFS*2	CDS 16 (c.1732_1896)	3	37089161	37089162	65	59	59	62	92	100	61	62	65	82	60	58	67	81	57	66	65	65	78	85	101	89	46	59	52	57	80	62	76	74	75	61	69	79	76	83	66	70	73	79	63	55
MLH1	NM_000249	c.1890DUPT	p.I630IFS*2	CDS 16 (c.1732_1896)	3	37089167	37089168	63	58	58	63.5	89	99	58	61	61.5	75.5	59	56.5	67.5	78	57	65	65	62.5	76.5	82	99	88	45	57.5	48.5	54.5	76.5	60	70	73.5	73.5	60	67.5	78	75	80.5	63	69.5	72.5	78.5	64	55
MLH1	NM_000249	c.1897-28_1900DEL32INSTCAGAAAAT	NA	between Intron 16 (C) and CDS 17	3	37089979	37089980	60	66	65	65	55	79	49	42	60	69	43	76	59	51	54	71	70	43	53	70	73	63	49	43	44	65	64	46	65	54	72	43	60	51	66	64	54	57	61	71	64	48
MLH1	NM_000249	c.1942C>T	p.P648S	CDS 17 (c.1897_1989)	3	37090052	37090053	88	104	84	93	73	127	89	76	75	102	69	126	90	75	80	96	81	60	76	94	99	127	70	58	78	84	97	68	86	81	83	73	77	77	93	77	73	72	105	102	97	64
MLH1	NM_000249	c.1975C>T	p.R659*	CDS 17 (c.1897_1989)	3	37090085	37090086	72	87	72	81	56	99	74	66	64	82	62	106	62	67	67	77	69	57	57	79	75	115	62	58	60	66	75	63	76	61	63	59	64	57	79	62	57	58	85	90	74	50
MLH1	NM_000249	c.199G>A	p.G67R	CDS 2 (c.117_207)	3	37038191	37038192	142	129	100	75	98	97	136	119	116	124	104	169	129	141	127	75	92	102	119	156	64	153	107	141	128	130	164	136	151	132	99	164	128	189	123	167	135	103	116	173	114	135
MLH1	NM_000249	c.200G>A	p.G67E	CDS 2 (c.117_207)	3	37038192	37038193	142	130	98	78	98	98	134	114	118	124	102	165	130	140	128	76	90	103	116	156	66	154	105	141	127	131	162	135	150	129	99	162	125	193	126	165	132	104	116	173	115	135
MLH1	NM_000249	c.201DUPG	p.G67GFS*12	CDS 2 (c.117_207)	3	37038193	37038194	140	129	100.5	76.5	100.5	97.5	132	114.5	118.5	126	100.5	160.5	129	141	123	77	93.5	105	116.5	155	64.5	153.5	103.5	142	126	132	157.5	135	147	126	100.5	162	125.5	191.5	125	163.5	132	104	115.5	171.5	113.5	135.5
MLH1	NM_000249	c.2065C>T	p.Q689*	CDS 18 (c.1990_2103)	3	37090469	37090470	131	140	104	87	70	79	160	144	157	147	148	181	149	120	149	93	117	113	158	177	70	157	114	145	125	147	164	171	164	131	111	137	139	159	149	169	138	102	180	186	157	128
MLH1	NM_000249	c.207+1G>A	NA	Intron 2 (C)	3	37038200	37038201	131	127	98	78	95	101	123	111	111	125	96	150	128	130	117	78	92	103	113	149	59	145	93	139	118	125	140	134	147	125	104	157	126	180	121	158	123	100	119	161	115	128
MLH1	NM_000249	c.2080G>T	p.E694*	CDS 18 (c.1990_2103)	3	37090484	37090485	126	139	104	86	70	78	152	130	144	137	144	161	149	114	136	92	113	109	152	166	66	146	110	125	114	139	155	155	157	119	107	132	130	145	147	170	129	102	175	182	151	128
MLH1	NM_000249	c.2103G>C	p.Q701H	CDS 18 (c.1990_2103)	3	37090507	37090508	110	119	78	71	64	73	125	105	118	120	112	141	136	99	118	87	100	91	141	132	56	138	95	98	81	108	124	129	138	96	88	115	123	120	121	141	118	82	141	137	122	102
MLH1	NM_000249	c.2104-2A>T	NA	Intron 18 (C)	3	37091974	37091975	104	85	85	84	84	90	101	96	91	112	80	100	95	71	92	90	80	101	98	96	77	89	87	73	73	82	101	94	92	85	79	105	110	82	99	114	101	77	82	103	91	80
MLH1	NM_000249	c.2148_2168DEL21INS5	NA	CDS 19 (c.2104_2271)	3	37092020	37092021	129	115	111	112	96	130	134	110	124	126	108	147	127	95	105	107	86	117	118	106	92	123	104	98	96	105	129	139	130	120	115	141	126	117	135	156	120	76	128	147	132	102
MLH1	NM_000249	c.2179_2182DELCACA	p.H727FFS	CDS 19 (c.2104_2271)	3	37092051	37092052	126	115	120	122	107	131	133	116	138	149	128	151	135	95	122	117	87	108	124	137	100	153	108	97	101	118	150	141	137	136	117	126	126	137	150	162	129	97	151	159	152	117
MLH1	NM_000249	c.2195_2198DUPAACA	p.H733QFS*14	CDS 19 (c.2104_2271)	3	37092067	37092068	110.5	122	116.5	116	106	126.5	137.5	106.5	146	149.5	127	149	141	93	121	113	88.5	114.5	130.5	135	100	156.5	105.5	96	101	112	155.5	139	139	144	112.5	121.5	121	135	149.5	161	115.5	101.5	154.5	165.5	144	115.5
MLH1	NM_000249	c.2218DUPA	p.I740NFS*6	CDS 19 (c.2104_2271)	3	37092090	37092091	101	105	109.5	107	101	105.5	116	104.5	136.5	142	122	130	135.5	83.5	117	97	82.5	111	128.5	127.5	91	141.5	108	83.5	102.5	111	161	126	137	138.5	111	110	114	121.5	145.5	155.5	100.5	107	150	157	134	115.5
MLH1	NM_000249	c.-27C>A	NA	5'-UTR	3	37035011	37035012	66	94	77	75	128	127	87	85	67	89	74	102	74	59	57	71	58	49	63	81	120	74	49	78	72	87	85	94	105	59	69	92	66	104	80	85	61	65	86	81	76	77
MLH1	NM_000249	c.298C>T	p.R100*	CDS 3 (c.208_306)	3	37042535	37042536	138	107	91	65	89	85	146	155	188	159	117	142	175	161	149	107	130	136	135	184	67	182	135	153	129	167	185	132	136	173	91	147	121	177	189	201	150	130	195	170	162	149
MLH1	NM_000249	c.304G>A	p.E102K	CDS 3 (c.208_306)	3	37042541	37042542	126	101	88	59	86	81	134	147	172	151	110	134	168	145	143	109	124	128	123	171	59	172	127	147	124	157	184	127	130	153	88	139	113	171	178	193	143	127	176	165	151	144
MLH1	NM_000249	c.350C>G	p.T117R	CDS 4 (c.307_380)	3	37045934	37045935	59	40	58	54	84	60	48	42	49	64	41	68	57	34	51	56	45	43	37	62	77	58	64	60	45	63	57	49	46	54	44	60	53	87	52	72	59	44	61	82	51	51
MLH1	NM_000249	c.350C>T	p.T117M	CDS 4 (c.307_380)	3	37045934	37045935	59	40	58	54	84	60	48	42	49	64	41	68	57	34	51	56	45	43	37	62	77	58	64	60	45	63	57	49	46	54	44	60	53	87	52	72	59	44	61	82	51	51
MLH1	NM_000249	c.37G>T	p.E13*	CDS 1 (c.1_116)	3	37035074	37035075	91	112	94	85	112	129	107	100	96	106	99	148	104	91	74	85	78	64	77	122	107	103	71	112	75	106	114	113	128	91	73	115	95	122	104	97	85	79	90	99	91	96
MLH1	NM_000249	c.404DUPT	p.K136Efs*5	CDS 5 (c.381_453)	3	37048504	37048505	72	43.5	27	15	29	29.5	63.5	52.5	50.5	55.5	57.5	59	54.5	50.5	43	17	43	27.5	50.5	76.5	25	76.5	53.5	53	48	46	51.5	32.5	49	62.5	16	50	35	64	66.5	48.5	55	40.5	58	72.5	57	48.5
MLH1	NM_000249	c.546-2A>G	NA	Intron 6 (C)	3	37053308	37053309	107	76	45	46	62	73	93	98	76	55	77	105	112	71	79	39	62	66	66	117	63	90	78	86	61	77	93	74	87	80	32	71	76	104	63	89	74	64	101	105	84	75
MLH1	NM_000249	c.588+5G>A	NA	Intron 7 (C)	3	37053357	37053358	121	78	47	45	67	87	105	98	85	90	93	102	128	91	77	38	71	93	87	110	70	99	106	89	81	87	105	71	95	94	43	86	84	114	69	103	89	81	118	113	94	81
MLH1	NM_000249	c.589-2A>G	NA	Intron 7 (C)	3	37053499	37053500	129	104	76	82	78	88	111	101	84	122	104	130	110	98	92	87	75	86	112	128	58	147	118	99	91	111	123	100	101	121	90	106	113	155	117	124	91	77	121	121	105	117
MLH1	NM_000249	c.5C>A	p.S2*	CDS 1 (c.1_116)	3	37035042	37035043	83	100	84	89	131	141	90	86	89	111	91	136	99	75	70	84	71	56	70	112	125	94	58	97	74	98	95	105	122	76	74	111	89	119	98	106	76	81	90	89	88	91
MLH1	NM_000249	c.677+1G>T	NA	Intron 8 (C)	3	37053590	37053591	96	65	70	47	46	51	86	71	81	96	82	99	92	76	94	54	66	58	93	141	44	99	83	81	68	76	92	71	64	87	57	72	72	93	68	89	71	57	108	96	79	79
MLH1	NM_000249	c.677G>A	p.R226Q	CDS 8 (c.589_677)	3	37053589	37053590	98	66	73	50	44	53	86	74	83	98	86	102	94	79	96	53	67	59	96	144	46	100	88	82	69	77	93	72	66	90	61	73	71	98	72	90	73	59	110	98	81	81
MLH1	NM_000249	c.69DELA	p.E23EFS*13	CDS 1 (c.1_116)	3	37035106	37035107	92	98	68	71	89	105	95	71	83	86	90	131	79	73	67	71	67	63	74	108	84	93	57	83	63	82	103	89	126	91	62	95	81	107	98	81	76	73	85	92	72	86
MLH1	NM_000249	c.755C>A	p.S252*	CDS 9 (c.678_790)	3	37055999	37056000	248	199	104	99	131	145	233	217	247	273	186	225	249	194	221	119	177	208	237	309	132	273	218	197	181	216	247	230	191	248	101	200	202	296	235	272	230	193	245	265	249	198
MLH1	NM_000249	c.76C>T	p.Q26*	CDS 1 (c.1_116)	3	37035113	37035114	93	96	68	74	78	99	96	72	81	87	86	128	73	73	76	74	65	62	71	107	83	92	55	79	59	79	95	87	127	86	59	96	79	103	95	80	74	68	81	86	71	84
MLH1	NM_000249	c.790+1DELG	NA	Intron 9 (C)	3	37056035	37056036	167	146	79	70	86	100	160	151	154	193	145	143	170	146	151	77	124	154	151	207	97	176	154	127	118	143	171	164	153	183	71	131	149	177	178	184	174	119	166	153	156	140
MLH1	NM_000249	c.790+1G>T	NA	Intron 9 (C)	3	37056035	37056036	173	152	79	71	87	103	164	158	159	193	146	146	176	151	155	80	125	157	157	214	98	185	158	131	123	147	177	168	158	187	73	134	152	182	178	195	177	123	166	159	159	141
MLH1	NM_000249	c.791-2A>G	NA	Intron 9 (C)	3	37058994	37058995	102	102	134	114	93	105	124	92	96	106	95	106	96	80	90	110	89	71	81	115	102	78	84	89	72	85	99	95	94	86	133	76	89	91	105	91	93	66	97	94	74	84
MLH1	NM_000249	c.793C>T	p.R265C	CDS 10 (c.791_884)	3	37058998	37058999	100	102	139	122	98	108	126	97	97	109	98	103	99	79	95	111	90	74	84	115	108	78	94	96	72	92	102	95	95	89	135	79	92	96	111	91	90	69	99	99	74	88
MLH1	NM_000249	c.85G>T	p.A29S	CDS 1 (c.1_116)	3	37035122	37035123	87	92	68	70	78	99	93	74	74	91	84	116	70	73	71	71	60	65	63	103	74	94	55	74	59	81	92	86	123	84	63	99	77	101	94	76	75	65	82	81	69	82
MLH1	NM_000249	c.885-2A>G	NA	Intron 10 (C)	3	37061798	37061799	201	239	137	152	192	198	230	195	221	256	209	281	200	216	200	161	214	221	197	244	184	260	213	199	217	209	235	237	240	250	172	263	274	301	254	213	229	185	231	288	248	223
MLH1	NM_000249	c.961_962DUPAG	p.S321RFS*47	CDS 11 (c.885_1038)	3	37061876	37061877	225.5	232.5	176	208.5	224.5	243	260	254.5	232.5	261.5	237	333.5	224.5	239.5	213.5	207.5	225.5	232.5	246.5	285	221	268.5	226	188.5	247	257.5	248.5	288	282	266.5	181	275	284	345.5	260	267	246	214.5	244.5	277	279.5	251.5
MLH1	NM_000249	c.971DUPA	p.R325Afs*37	CDS 11 (c.885_1038)	3	37061886	37061887	216	214.5	180	205	217.5	233.5	243	243	213	241	215.5	306	203.5	221.5	201	207.5	216	219	238	264	207.5	249.5	216	168.5	240.5	247.5	242	275.5	274	246	167.5	274	273	326.5	244	253	236.5	205	236.5	259.5	254	238.5
MLH1	NM_000249	c.98_99DELAA	p.K33RFS*4	CDS 1 (c.1_116)	3	37035135	37035136	83	92	64	65	76	79	91	68	71	86	83	103	67	68	67	65	60	62	59	94	74	92	54	67	58	71	85	81	117	72	61	99	72	95	91	62	66	61	78	80	68	76
MLH1	NM_000249	c.984_997DELGCACATCGAGAGCA	p.H329Afs*28	CDS 11 (c.885_1038)	3	37061899	37061900	170	179	156	189	181	192	201	211	164	201	168	242	182	184	171	184	177	181	189	217	191	198	167	152	189	200	211	201	224	190	155	201	231	257	199	206	194	179	198	229	201	195
MRE11A	NM_005591	c.1090C>T	p.R364*	CDS 9 (c.1018_1098)	11	94200986	94200987	183	140	98	75	96	84	117	113	149	133	113	153	131	134	132	105	102	109	126	189	81	169	127	149	113	122	145	103	128	151	86	126	113	184	146	155	131	105	147	161	109	150
MRE11A	NM_005591	c.1516G>T	p.E506*	CDS 13 (c.1501_1563)	11	94189488	94189489	39	28	65	32	98	91	32	37	44	41	24	45	28	26	38	41	22	33	31	43	86	27	27	43	28	31	42	28	29	42	45	28	26	45	38	46	38	24	36	34	28	47
MRE11A	NM_005591	c.1714C>T	p.R572*	CDS 14 (c.1564_1783)	11	94180453	94180454	92	75	92	97	130	132	94	69	50	81	69	93	58	70	63	90	55	46	46	78	102	74	72	59	53	87	81	67	76	66	89	80	60	86	77	67	63	52	84	74	60	69
MRE11A	NM_005591	c.1927-2A>G	NA	Intron 16 (C)	11	94169066	94169067	51	26	37	38	44	56	38	28	31	30	28	39	45	36	20	25	31	33	30	53	41	58	27	35	25	24	43	31	28	37	50	31	35	27	31	46	45	32	26	42	59	35
MRE11A	NM_005591	c.1960_1979DUPGACATTTTTCCTACCACTTC	p.K661Tfs*45	CDS 17 (c.1927_1994)	11	94169012	94169013	48	30	36	37.5	45	51.5	42.5	30.5	34	40	26.5	34.5	48	40	23.5	22.5	28.5	32.5	35	46.5	34	58.5	34.5	48.5	38	23	43.5	33.5	31	42	46	30.5	41	32	39.5	52.5	41.5	35	25.5	53	60	41.5
MRE11A	NM_005591	c.21-6_26DEL12	NA	between Intron 1 (C) and CDS 2	11	94224125	94224126	15	13	16	7	18	15	18	15	21	15	12	12	17	17	14	20	16	17	13	14	14	16	18	18	15	18	11	16	16	15	9	8	12	17	21	15	16	9	19	10	13	11
MRE11A	NM_005591	c.504_511DELGCTTCAAA	p.L168LFS*17	CDS 5 (c.403_544)	11	94211933	94211934	67	79	48	51	55	71	85	74	79	85	68	96	84	91	78	52	56	64	81	97	66	94	79	76	70	53	88	78	79	78	58	62	89	117	77	83	80	67	96	89	89	82
MRE11A	NM_005591	c.508C>T	p.Q170*	CDS 5 (c.403_544)	11	94211936	94211937	68	80	50	56	54	76	87	74	79	88	67	99	87	93	80	56	57	67	83	101	68	92	79	76	72	55	91	80	80	82	59	66	93	120	80	85	80	68	100	90	90	86
MRE11A	NM_005591	c.821_823DELTTTINSA	NA	CDS 7 (c.660_845)	11	94204761	94204762	56	59	54	46	70	64	70	60	56	63	62	59	70	54	50	48	54	53	71	60	35	59	71	61	57	52	57	56	55	60	46	53	56	46	78	69	57	38	84	80	77	58
MRE11A	NM_005591	c.845+2T>A	NA	Intron 7 (C)	11	94204737	94204738	53	50	47	39	53	55	61	48	49	55	59	50	64	48	43	41	51	56	59	60	33	51	63	67	48	43	56	45	48	55	44	43	46	45	63	60	64	33	71	72	66	42
MRE11A	NM_005591	c.923DUPT	p.M309Hfs*8	CDS 8 (c.846_1017)	11	94203730	94203731	204	214.5	132.5	91	117	125	256.5	202.5	195	196.5	172	256	216.5	211.5	201	118	191.5	189.5	215.5	292	108	256	194.5	154	166	208	250.5	180.5	183	248.5	93	207.5	196	261	183.5	288	203.5	180.5	258.5	236.5	218.5	188
MSH2	NM_000251	c.1076+1G>A	NA	Intron 6 (C)	2	47643568	47643569	123	97	67	54	55	49	116	105	111	110	103	126	112	127	99	61	108	93	97	149	44	142	110	90	111	135	108	107	129	131	61	121	84	139	137	151	110	106	137	140	122	111
MSH2	NM_000251	c.1076G>C	p.R359T	CDS 6 (c.943_1076)	2	47643567	47643568	125	99	66	55	55	49	118	104	113	109	102	127	112	128	100	61	107	93	98	149	45	142	108	89	111	136	110	110	131	133	61	121	88	139	134	150	110	105	138	140	121	114
MSH2	NM_000251	c.1120C>T	p.Q374*	CDS 7 (c.1077_1276)	2	47656923	47656924	218	217	128	116	135	136	243	224	182	204	197	218	222	168	187	100	168	172	195	248	116	239	191	168	204	188	230	196	193	212	99	196	179	263	228	215	215	173	232	226	241	165
MSH2	NM_000251	c.1165C>T	p.R389*	CDS 7 (c.1077_1276)	2	47656968	47656969	270	256	160	147	174	176	286	277	263	246	234	285	269	222	239	135	206	187	220	351	148	300	230	193	251	226	290	243	218	298	129	254	217	354	278	298	254	228	285	299	316	231
MSH2	NM_000251	c.1204C>T	p.Q402*	CDS 7 (c.1077_1276)	2	47657007	47657008	256	239	156	137	163	172	246	259	279	232	236	261	248	233	237	124	199	205	218	313	138	283	232	197	223	212	283	224	226	293	128	244	210	328	267	293	243	224	274	313	286	231
MSH2	NM_000251	c.1210DELT	p.C404VFS*8	CDS 7 (c.1077_1276)	2	47657013	47657014	261	235	154	129	156	167	245	257	286	230	237	259	244	227	229	116	199	202	218	321	138	277	237	190	225	207	277	228	225	281	122	244	206	326	268	298	231	230	272	313	284	229
MSH2	NM_000251	c.1216C>T	p.R406*	CDS 7 (c.1077_1276)	2	47657019	47657020	258	229	153	120	150	160	246	245	280	241	239	251	242	235	225	115	195	200	222	321	135	270	229	186	226	205	272	219	222	270	120	238	209	312	261	297	237	228	272	298	288	224
MSH2	NM_000251	c.1221_1222DELCT	p.L407LFS*9	CDS 7 (c.1077_1276)	2	47657024	47657025	248	226	151	119	141	155	237	238	276	240	232	243	235	229	229	110	190	197	220	309	130	257	224	189	220	196	262	214	221	269	115	231	203	299	250	287	233	229	268	298	273	223
MSH2	NM_000251	c.1226_1227DELAG	p.Q409Rfs*7	CDS 7 (c.1077_1276)	2	47657029	47657030	248	220	144	117	132	152	234	231	269	239	230	243	222	228	223	112	192	196	212	298	126	244	219	187	212	192	255	211	215	260	109	230	201	288	238	280	234	225	260	285	259	213
MSH2	NM_000251	c.123_124INSTTCT	NA	CDS 1 (c.1_211)	2	47630452	47630453	176	175.5	70	81	56.5	45	172	135.5	169.5	143.5	109.5	194	138	110	129	74.5	94.5	133	118.5	132	47	103	76.5	118	120	153	156.5	159	155	92	61.5	123	160	138.5	134.5	160	132	95.5	144	129.5	123	125.5
MSH2	NM_000251	c.1237C>T	p.Q413*	CDS 7 (c.1077_1276)	2	47657040	47657041	236	198	134	110	115	136	226	211	241	235	216	228	216	196	206	102	179	188	204	267	116	219	211	183	198	178	237	201	202	262	102	205	182	262	219	255	218	217	226	253	237	197
MSH2	NM_000251	c.1352_1353DELAG	p.Q451RFS*16	CDS 8 (c.1277_1386)	2	47672761	47672762	62	54	30	21	42	41	47	49	55	42	49	37	48	42	34	41	41	54	56	76	32	55	50	41	56	45	35	52	35	81	34	39	51	63	42	80	58	40	49	48	41	35
MSH2	NM_000251	c.1354_1355INST	p.E452VFS*16	CDS 8 (c.1277_1386)	2	47672763	47672764	61	52	29.5	21	42	39.5	46	49	56	43	48.5	38.5	47	42	34	42.5	41	53.5	56	75.5	33	54	51.5	41	54.5	46	34	50.5	35.5	81.5	35	40	52.5	63	41	79	59.5	40	48.5	49	44.5	35.5
MSH2	NM_000251	c.1477C>T	p.Q493*	CDS 9 (c.1387_1510)	2	47690259	47690260	286	247	145	90	124	142	270	212	235	241	215	233	266	190	240	135	200	260	238	290	136	270	226	244	245	263	314	218	218	306	147	219	209	312	259	277	257	212	306	291	278	217
MSH2	NM_000251	c.1510+1G>A	NA	Intron 9 (C)	2	47690293	47690294	258	212	124	93	103	123	241	190	209	218	193	217	229	173	224	115	193	254	222	270	131	230	210	226	210	245	284	194	193	276	141	188	194	265	235	241	230	197	267	237	255	187
MSH2	NM_000251	c.1511-2A>G	NA	Intron 9 (C)	2	47693794	47693795	260	185	118	96	134	174	242	217	261	238	225	248	291	196	246	94	209	233	237	266	136	255	202	234	224	218	258	229	215	245	111	221	219	250	236	278	241	181	271	277	255	206
MSH2	NM_000251	c.1533DELT	p.I511IFS*15	CDS 10 (c.1511_1661)	2	47693818	47693819	330	221	135	119	155	221	298	281	337	292	278	323	356	253	308	114	256	265	289	333	163	318	226	282	285	264	335	272	256	330	129	296	262	349	291	350	290	217	351	383	324	272
MSH2	NM_000251	c.1661+5G>C	NA	Intron 10 (C)	2	47693951	47693952	294	224	145	103	130	148	265	236	299	285	258	324	309	234	280	112	245	257	257	308	121	301	226	236	202	250	245	222	220	257	115	259	240	280	237	328	286	193	309	282	306	254
MSH2	NM_000251	c.1697DELA	p.N566IFS*24	CDS 11 (c.1662_1759)	2	47698138	47698139	445	336	114	79	132	182	344	356	396	386	386	416	407	326	392	129	318	356	373	445	135	446	390	362	362	340	378	323	315	432	106	369	267	496	349	422	371	296	437	414	417	338
MSH2	NM_000251	c.1705_1706DELGA	p.E569Ifs*2	CDS 11 (c.1662_1759)	2	47698146	47698147	461	338	119	81	135	192	365	361	417	400	394	435	416	338	400	128	326	373	385	461	139	465	394	374	367	364	398	325	322	450	114	375	292	514	361	444	397	296	460	433	429	355
MSH2	NM_000251	c.1757C>G	p.S586*	CDS 11 (c.1662_1759)	2	47698198	47698199	401	292	104	82	107	163	340	348	387	352	399	366	365	303	366	106	319	334	350	430	137	394	336	310	307	347	376	315	303	376	89	316	303	467	313	422	363	269	410	397	426	329
MSH2	NM_000251	c.1759+2T>A	NA	Intron 11 (C)	2	47698202	47698203	394	287	103	82	105	159	334	342	369	348	388	363	359	296	357	103	315	326	350	429	136	392	333	300	301	339	374	306	295	364	86	312	303	459	302	408	346	266	400	382	420	315
MSH2	NM_000251	c.1759G>T	p.G587C	CDS 11 (c.1662_1759)	2	47698200	47698201	394	286	104	81	105	161	338	344	381	351	391	361	361	298	363	107	316	332	349	425	137	393	333	308	305	345	374	311	298	372	87	315	300	462	307	415	355	268	404	391	424	323
MSH2	NM_000251	c.1786_1788DELAAT	p.N596DEL	CDS 12 (c.1760_2005)	2	47702189	47702190	58	38	40	32	33	44	41	38	44	57	58	55	52	48	41	43	40	45	48	52	32	49	47	47	35	52	45	43	50	56	45	54	45	62	38	58	53	42	48	44	53	41
MSH2	NM_000251	c.181C>T	p.Q61*	CDS 1 (c.1_211)	2	47630510	47630511	145	161	62	79	47	42	172	135	166	143	107	174	139	102	106	57	109	148	133	117	49	84	60	98	107	143	134	139	156	75	45	103	155	110	139	152	136	84	140	101	105	98
MSH2	NM_000251	c.1861C>T	p.R621*	CDS 12 (c.1760_2005)	2	47702264	47702265	71	62	49	43	48	62	65	56	67	71	68	77	81	63	56	57	68	66	70	68	39	76	64	57	69	63	63	72	62	85	50	86	53	104	60	74	77	66	72	80	76	68
MSH2	NM_000251	c.1906G>C	p.A636P	CDS 12 (c.1760_2005)	2	47702309	47702310	65	54	41	42	28	28	69	45	60	68	59	61	76	51	53	39	61	50	61	67	31	80	55	48	50	52	60	62	73	77	33	72	56	84	56	60	59	56	74	62	72	60
MSH2	NM_000251	c.1911DELC	p.S637SFS*48	CDS 12 (c.1760_2005)	2	47702314	47702315	64	54	40	40	27	27	69	42	57	66	59	60	77	49	54	38	60	52	58	63	30	79	50	48	51	53	61	61	69	79	34	64	53	85	53	59	56	53	72	65	69	59
MSH2	NM_000251	c.1968DELC	p.F657Lfs*28	CDS 12 (c.1760_2005)	2	47702371	47702372	39	38	17	24	13	16	40	37	31	46	33	40	53	41	27	18	37	37	39	35	19	52	38	38	28	43	46	34	48	61	19	38	42	49	33	36	43	42	44	46	44	41
MSH2	NM_000251	c.2038C>T	p.R680*	CDS 13 (c.2006_2210)	2	47703537	47703538	131	131	115	105	158	164	161	119	149	139	129	163	123	129	138	106	113	129	136	145	162	125	116	137	116	151	151	163	157	131	114	129	174	148	133	157	142	119	146	154	149	115
MSH2	NM_000251	c.2047G>A	p.G683R	CDS 13 (c.2006_2210)	2	47703546	47703547	134	133	129	120	158	178	171	116	157	146	137	169	121	134	134	120	122	140	153	151	171	135	123	140	130	162	168	163	164	136	134	137	184	161	146	165	141	116	154	163	167	116
MSH2	NM_000251	c.2060T>C	p.L687P	CDS 13 (c.2006_2210)	2	47703559	47703560	144	141	141	127	176	187	175	118	158	140	143	178	118	137	142	125	121	148	148	158	181	145	133	136	141	164	175	160	169	139	148	139	188	174	156	174	142	118	166	165	163	114
MSH2	NM_000251	c.2074G>C	p.G692R	CDS 13 (c.2006_2210)	2	47703573	47703574	141	147	154	133	179	200	178	118	156	147	140	177	127	140	126	131	128	156	155	146	187	141	128	143	139	165	182	170	174	153	157	137	192	177	156	186	134	117	168	176	172	122
MSH2	NM_000251	c.2074G>T	p.G692W	CDS 13 (c.2006_2210)	2	47703573	47703574	141	147	154	133	179	200	178	118	156	147	140	177	127	140	126	131	128	156	155	146	187	141	128	143	139	165	182	170	174	153	157	137	192	177	156	186	134	117	168	176	172	122
MSH2	NM_000251	c.2096C>G	p.S699*	CDS 13 (c.2006_2210)	2	47703595	47703596	145	154	156	135	175	205	185	135	151	148	130	186	117	134	128	138	134	154	161	138	182	137	124	131	153	175	180	179	172	150	163	144	193	186	148	182	138	125	166	171	173	118
MSH2	NM_000251	c.211G>C	p.G71R	CDS 1 (c.1_211)	2	47630540	47630541	113	126	47	71	38	33	145	113	124	105	83	131	108	74	97	46	82	128	112	76	34	48	37	64	75	118	101	100	128	39	36	65	127	62	121	121	101	72	122	55	74	56
MSH2	NM_000251	c.2131C>T	p.R711*	CDS 13 (c.2006_2210)	2	47703630	47703631	149	161	171	133	174	214	179	141	149	139	129	188	130	125	123	144	141	142	152	149	172	133	119	124	154	169	166	156	164	163	166	133	171	200	154	203	131	125	165	181	177	113
MSH2	NM_000251	c.2210+1G>A	NA	Intron 13 (C)	2	47703710	47703711	89	107	114	92	116	126	119	93	92	102	106	121	95	96	91	108	86	81	101	119	111	102	107	103	111	116	130	106	115	115	109	100	125	119	115	122	96	87	90	125	120	82
MSH2	NM_000251	c.2291G>A	p.W764*	CDS 14 (c.2211_2458)	2	47705490	47705491	113	83	82	89	80	81	92	90	92	93	91	113	113	77	104	76	88	84	82	129	95	111	123	88	56	95	107	72	106	89	74	89	81	106	97	117	102	84	118	136	105	94
MSH2	NM_000251	c.2502_2508DELTAATTTC	p.N835Lfs*4	CDS 15 (c.2459_2634)	2	47707877	47707878	129	91	93	115	98	126	129	133	148	132	126	176	126	110	129	113	101	98	133	150	82	133	108	117	127	137	138	118	124	159	107	129	121	179	137	157	122	107	138	167	129	131
MSH2	NM_000251	c.251DELA	p.N84IFS*6	CDS 2 (c.212_366)	2	47635578	47635579	83	73	32	23	34	50	70	82	81	84	72	82	89	75	75	28	57	66	94	121	33	97	70	72	84	89	75	57	55	85	21	73	61	85	68	109	72	57	91	99	82	55
MSH2	NM_000251	c.2635C>T	p.Q879*	CDS 16 (c.2635_2805)	2	47709917	47709918	243	201	61	55	70	80	249	214	241	289	241	203	258	204	284	49	201	229	220	280	66	256	222	200	201	222	221	201	191	264	64	188	190	266	250	283	234	225	270	276	278	226
MSH2	NM_000251	c.2662DELC	p.L888CFS*4	CDS 16 (c.2635_2805)	2	47709944	47709945	277	235	80	69	89	85	317	276	302	329	304	248	324	276	321	61	222	277	282	340	70	320	266	241	241	269	275	249	245	307	84	232	218	317	302	333	275	261	320	317	338	254
MSH2	NM_000251	c.301_306DELGAAGTT	p.E101_V102DEL	CDS 2 (c.212_366)	2	47635628	47635629	120	92	50	37	56	71	109	110	117	105	102	115	119	99	105	42	83	99	124	180	54	133	96	103	117	123	106	79	79	121	43	105	99	121	117	159	114	79	127	168	123	81
MSH2	NM_000251	c.34DUPG	p.E12GFS*70	CDS 1 (c.1_211)	2	47630363	47630364	131	129.5	57.5	58.5	32	23.5	109.5	107	119.5	121	73.5	143.5	90	87.5	96.5	65	82.5	96.5	100	102	30.5	93.5	68	81	74.5	106.5	110.5	109.5	108.5	81	52.5	100	95.5	124.5	107	92.5	88.5	74	97.5	106	93.5	101
MSH2	NM_000251	c.388_389DELCA	p.Q130VFS*2	CDS 3 (c.367_645)	2	47637253	47637254	76	60	63	55	66	80	79	67	67	70	87	72	86	76	69	66	78	79	72	76	92	63	79	82	72	53	86	65	87	72	61	72	73	97	86	71	58	64	86	87	82	77
MSH2	NM_000251	c.602T>A	p.L201*	CDS 3 (c.367_645)	2	47637467	47637468	167	154	112	104	122	144	187	142	152	181	150	197	188	148	171	110	124	151	155	203	142	185	152	160	184	173	174	174	186	178	121	202	150	247	185	190	172	125	183	193	184	188
MSH2	NM_000251	c.646-4_655DEL14	NA	between Intron 3 (C) and CDS 4	2	47639548	47639549	276	237	148	140	123	125	290	267	294	246	269	280	305	219	283	138	247	243	284	321	121	300	276	233	251	264	263	253	210	295	151	242	209	332	275	302	278	221	289	274	270	265
MSH2	NM_000251	c.675_678DEL	p.R227Kfs*18	CDS 4 (c.646_792)	2	47639581	47639582	361	277	192	148	169	178	372	343	380	283	315	384	377	268	324	167	279	285	347	385	151	367	331	274	329	319	346	324	271	364	189	344	245	470	384	395	327	251	392	373	361	367
MSH2	NM_000251	c.687_688INST	p.A230Cfs*2	CDS 4 (c.646_792)	2	47639593	47639594	373	275.5	199.5	146.5	178.5	181	397.5	346	382	283.5	330.5	406.5	402.5	294	342.5	175.5	299.5	300.5	371	409	152.5	406.5	349	293	354.5	338.5	369.5	340	294	396	195	367	257.5	486	405	413.5	340.5	259.5	433	412	386	399
MSH2	NM_000251	c.704_705DELAA	p.K235RFS*20	CDS 4 (c.646_792)	2	47639610	47639611	413	303	215	167	198	201	408	379	411	316	359	453	436	337	376	192	315	313	379	462	166	443	368	334	397	358	380	376	334	448	217	412	290	563	436	447	362	272	474	470	443	431
MSH2	NM_000251	c.746DELA	p.K249RFS*5	CDS 4 (c.646_792)	2	47639652	47639653	453	304	238	183	226	216	433	390	400	337	367	446	434	361	351	214	327	321	416	483	185	471	376	354	439	372	411	380	358	464	229	426	314	566	458	471	354	268	487	502	463	428
MSH2	NM_000251	c.790DUPC	p.Q264PFS*20	CDS 4 (c.646_792)	2	47639696	47639697	305.5	202.5	166	132.5	152.5	144	285.5	256.5	255	250.5	266	280	284.5	244.5	246	146	230.5	225.5	287.5	336	117.5	296.5	249.5	252	277.5	245	256.5	261	228.5	313.5	158.5	270.5	235.5	364.5	296	329	251.5	181.5	309.5	323.5	288.5	263
MSH2	NM_000251	c.792+2T>C	NA	Intron 4 (C)	2	47639700	47639701	282	195	153	120	147	137	274	239	245	243	257	259	268	225	233	138	218	214	275	319	109	286	236	231	261	237	246	245	215	291	151	257	226	337	287	314	237	170	284	308	277	248
MSH2	NM_000251	c.860DUPG	p.Q288Tfs*3	CDS 5 (c.793_942)	2	47641474	47641475	110.5	104	47.5	64.5	79	82.5	95	96	101.5	94.5	110.5	105	108	100	111	65	94	87.5	89.5	145.5	78	142.5	104.5	113	113.5	119	134	100.5	85	131.5	81	148.5	74	173.5	115.5	127	102.5	81.5	96	146.5	133	121
MSH2	NM_000251	c.870_874DELACTGA	p.E290DFS*4	CDS 5 (c.793_942)	2	47641484	47641485	100	94	45	60	72	75	84	85	86	83	94	93	97	93	102	55	87	77	81	133	69	130	94	103	97	106	122	88	79	123	71	135	70	153	101	117	84	75	90	128	119	116
MSH2	NM_000251	c.942+2T>C	NA	Intron 5 (C)	2	47641558	47641559	17	22	9	10	15	18	19	14	25	22	22	24	21	26	23	15	19	18	23	22	14	25	19	25	28	21	21	26	29	24	15	27	10	33	16	30	20	12	25	24	23	30
MSH2	NM_000251	c.942+3A>T	NA	Intron 5 (C)	2	47641559	47641560	16	19	9	10	14	18	19	13	23	19	18	24	21	24	20	9	18	17	22	19	12	23	17	24	26	18	19	23	28	21	14	26	8	29	15	27	20	10	23	22	22	26
MSH2	NM_000251	c.943-1G>T	NA	Intron 5 (C)	2	47643433	47643434	70	60	22	26	27	23	86	64	53	72	85	69	52	44	63	36	52	59	62	74	28	65	66	47	48	69	74	55	81	58	30	56	57	80	70	62	73	63	79	71	52	46
MSH2	NM_000251	c.998G>A	p.C333Y	CDS 6 (c.943_1076)	2	47643489	47643490	115	87	52	43	46	56	132	109	94	109	98	124	108	108	102	64	95	94	88	122	49	120	116	94	99	128	109	109	122	107	52	129	92	135	114	128	102	102	127	135	109	96
MSH6	NM_000179	c.1059_1063DELTGGAG	p.S353RFS*3	CDS 4 (c.628_3172)	2	48026180	48026181	105	90	91	76	90	114	114	93	97	119	92	98	117	95	145	107	82	102	94	81	85	109	103	94	93	105	91	85	120	105	95	88	115	103	115	117	90	108	122	121	98	95
MSH6	NM_000179	c.10C>T	p.Q4*	CDS 1 (c.1_260)	2	48010381	48010382	42	30	27	43	27	33	45	47	42	30	20	66	33	40	21	43	29	27	23	59	35	44	24	38	38	49	51	44	45	45	24	40	35	50	48	39	33	27	45	71	30	52
MSH6	NM_000179	c.1135_1139DELAGAGA	p.R379*	CDS 4 (c.628_3172)	2	48026256	48026257	96	93	118	89	135	156	110	92	78	107	76	102	94	77	99	105	71	71	84	92	107	85	105	90	73	94	112	108	117	114	133	89	107	72	124	112	79	96	105	85	83	84
MSH6	NM_000179	c.1190_1191DELAT	p.Y397CFS*3	CDS 4 (c.628_3172)	2	48026311	48026312	137	114	135	103	177	204	120	115	105	114	94	116	123	107	96	117	81	92	108	133	171	115	126	109	97	109	123	131	138	143	179	118	108	133	134	146	88	117	124	116	113	119
MSH6	NM_000179	c.1190_1191DUPAT	p.Y397YFS*15	CDS 4 (c.628_3172)	2	48026311	48026312	137	114	135	104	177	205	121	115.5	106	115	94.5	117	123.5	107	96	117	82	92.5	108.5	133.5	172	115.5	126.5	109.5	98.5	110	123.5	131.5	138.5	143.5	179	119	109	133.5	134.5	146.5	88.5	117.5	125.5	117	114	119.5
MSH6	NM_000179	c.1290DELG	p.G430GFS*23	CDS 4 (c.628_3172)	2	48026411	48026412	80	79	73	90	81	82	82	75	69	87	70	78	73	66	77	68	64	79	76	69	94	78	87	78	67	76	94	75	90	78	90	78	81	82	98	85	77	76	86	71	68	58
MSH6	NM_000179	c.1295T>C	p.F432S	CDS 4 (c.628_3172)	2	48026416	48026417	83	80	73	88	78	77	84	75	67	87	67	74	72	62	80	71	66	78	79	69	89	81	84	79	66	74	93	77	89	76	90	76	82	78	95	89	79	78	87	76	69	56
MSH6	NM_000179	c.1304T>C	p.L435P	CDS 4 (c.628_3172)	2	48026425	48026426	78	73	67	83	74	74	81	76	70	90	63	72	69	60	77	63	69	74	78	66	86	78	88	80	64	77	93	78	89	72	88	70	87	79	96	92	85	67	91	76	66	58
MSH6	NM_000179	c.1352DELT	p.F451SFS*2	CDS 4 (c.628_3172)	2	48026473	48026474	83	91	63	66	60	71	89	83	95	115	107	86	83	79	100	69	97	96	92	79	70	97	105	88	69	70	101	106	115	89	71	66	121	95	111	105	85	78	103	88	68	85
MSH6	NM_000179	c.1407T>A	p.Y469*	CDS 4 (c.628_3172)	2	48026528	48026529	129	130	78	80	80	88	140	147	120	176	166	142	134	118	154	87	144	155	130	138	87	156	148	141	114	143	163	141	171	131	82	132	178	169	165	137	138	120	150	144	121	116
MSH6	NM_000179	c.1483C>T	p.R495*	CDS 4 (c.628_3172)	2	48026604	48026605	181	200	120	107	115	107	228	216	186	230	208	187	196	164	219	120	197	210	184	211	111	201	179	201	191	236	244	219	260	162	127	206	214	268	215	220	194	173	244	226	210	169
MSH6	NM_000179	c.1572C>G	p.Y524*	CDS 4 (c.628_3172)	2	48026693	48026694	264	236	146	144	129	140	262	228	255	293	264	236	247	220	262	170	217	251	253	279	144	264	208	203	239	265	299	245	305	217	180	253	281	281	269	314	230	185	322	290	211	179
MSH6	NM_000179	c.1610_1613DELAGTA	p.K537IFS*33	CDS 4 (c.628_3172)	2	48026731	48026732	260	254	178	147	131	154	246	209	238	283	229	226	234	219	228	187	198	231	242	258	154	259	208	211	230	239	250	266	297	200	171	242	275	264	272	307	249	175	299	277	207	172
MSH6	NM_000179	c.1634_1635DELAA	p.K545RFS*17	CDS 4 (c.628_3172)	2	48026755	48026756	242	249	189	143	127	166	244	197	235	254	211	222	210	205	203	162	191	219	223	249	160	238	192	188	217	232	243	251	261	192	151	211	252	263	250	278	236	169	295	257	202	178
MSH6	NM_000179	c.1634_1637DELAAGA	p.K545RFS*25	CDS 4 (c.628_3172)	2	48026755	48026756	242	249	189	143	129	166	244	195	231	258	211	222	210	205	201	161	191	219	222	250	159	239	192	188	217	229	242	251	258	196	149	210	247	263	249	278	236	169	295	260	201	175
MSH6	NM_000179	c.1705_1706DELTT	p.F569Hfs*7	CDS 4 (c.628_3172)	2	48026826	48026827	199	235	153	115	118	167	218	142	209	218	188	229	212	189	192	134	171	210	183	197	156	222	172	176	192	208	247	210	221	179	143	191	202	207	200	261	212	165	249	222	180	166
MSH6	NM_000179	c.1900_1901DELTT	p.L634EFS*5	CDS 4 (c.628_3172)	2	48027021	48027022	68	84	71	56	62	108	104	72	88	93	80	93	96	65	78	67	82	70	96	87	80	97	95	93	77	91	116	94	92	83	79	86	83	91	112	100	99	73	85	89	69	78
MSH6	NM_000179	c.2057G>A	p.G686D	CDS 4 (c.628_3172)	2	48027178	48027179	123	80	105	88	81	121	101	64	86	106	77	105	101	81	74	92	78	74	91	96	108	114	78	91	86	87	107	90	122	88	95	85	105	96	81	98	88	91	107	101	74	83
MSH6	NM_000179	c.2092DUPC	p.Q698PFS*8	CDS 4 (c.628_3172)	2	48027213	48027214	94	73.5	92.5	80	72.5	97.5	84.5	53	81.5	94.5	71.5	89	89	66	81.5	77	80	78	88	68	96	83.5	69.5	73.5	70	77.5	82.5	83	102.5	69	86	75	100.5	77	86	77	79.5	79.5	93	90.5	62	59
MSH6	NM_000179	c.2125DUPT	p.Y709LFS*7	CDS 4 (c.628_3172)	2	48027246	48027247	83	83.5	86	93.5	77.5	108.5	92.5	61	84.5	98	83	76.5	85.5	56.5	82	91	97	88.5	98	70.5	102	93.5	83	77	75	85	91.5	90	100.5	78.5	94	74.5	108	75.5	100	78	91.5	89.5	99.5	90.5	69	63
MSH6	NM_000179	c.2127T>A	p.Y709*	CDS 4 (c.628_3172)	2	48027248	48027249	83	86	86	95	80	108	96	63	84	98	84	81	83	59	84	92	96	91	100	69	103	96	83	78	76	84	93	89	100	79	94	75	111	77	100	82	96	89	98	93	71	63
MSH6	NM_000179	c.2147_2150DEL	p.V717Afs*18	CDS 4 (c.628_3172)	2	48027268	48027269	91	98	100	99	97	136	112	96	103	111	104	92	110	80	99	97	109	96	103	89	118	104	96	85	88	103	120	105	115	90	108	87	137	93	120	95	106	91	110	103	81	84
MSH6	NM_000179	c.2150_2153DELTCAG	p.V717Afs*18	CDS 4 (c.628_3172)	2	48027271	48027272	91	102	105	98	98	138	114	99	109	113	106	96	110	84	102	100	110	96	103	89	119	106	94	88	91	111	121	105	115	94	110	87	132	94	125	98	107	92	116	103	84	84
MSH6	NM_000179	c.2194C>T	p.R732*	CDS 4 (c.628_3172)	2	48027315	48027316	136	119	129	114	127	143	142	133	128	128	136	131	141	110	128	122	123	134	126	119	142	128	115	118	119	150	143	130	127	129	123	134	163	126	152	134	130	106	148	124	111	110
MSH6	NM_000179	c.2230DUPG	p.E744Gfs*12	CDS 4 (c.628_3172)	2	48027351	48027352	141	139.5	145	125	140	163	162	152	162	149.5	152.5	144	177.5	149.5	145.5	121	145.5	151.5	128	143.5	161	132	143	126.5	142	162	152.5	151.5	154.5	152.5	138	187	168.5	154	169	165.5	135	110	168	151	135.5	128.5
MSH6	NM_000179	c.2653A>T	p.K885*	CDS 4 (c.628_3172)	2	48027774	48027775	169	151	59	61	50	53	170	171	140	180	144	204	206	150	177	46	141	175	184	163	43	193	161	158	150	159	151	148	156	161	71	145	156	171	181	188	159	128	176	196	130	135
MSH6	NM_000179	c.2731C>T	p.R911*	CDS 4 (c.628_3172)	2	48027852	48027853	157	155	80	100	56	89	167	152	144	166	138	207	185	149	158	61	128	159	165	152	72	168	133	142	135	156	157	160	168	131	100	137	167	179	168	164	158	145	178	152	134	152
MSH6	NM_000179	c.2778_2779INSA	NA	CDS 4 (c.628_3172)	2	48027899	48027900	188	164.5	104	117	77	123.5	213.5	167.5	178.5	180	157.5	221	204	179	168	104.5	161	191.5	200	190.5	81.5	175	160	167	138.5	198	192	180	199	171	113.5	191	185	195	185.5	183	198	168.5	197	184	146	152.5
MSH6	NM_000179	c.2815C>T	p.Q939*	CDS 4 (c.628_3172)	2	48027936	48027937	200	169	113	101	81	118	248	173	168	197	181	235	214	180	180	107	162	203	201	188	79	183	188	188	156	199	223	182	220	188	104	205	188	204	177	184	212	177	186	215	167	150
MSH6	NM_000179	c.2832_2833DELAA	p.I944MFS*4	CDS 4 (c.628_3172)	2	48027953	48027954	196	170	115	108	79	119	251	169	170	223	190	225	208	175	190	108	175	225	213	200	69	195	191	185	164	205	235	188	224	192	107	202	190	223	189	191	221	190	189	212	185	146
MSH6	NM_000179	c.2927G>A	p.R976H	CDS 4 (c.628_3172)	2	48028048	48028049	261	259	108	99	68	126	274	229	261	299	248	304	252	277	286	102	236	281	278	294	82	278	284	231	247	279	296	270	337	265	97	262	282	358	286	317	246	264	272	282	240	218
MSH6	NM_000179	c.2932C>T	p.Q978*	CDS 4 (c.628_3172)	2	48028053	48028054	274	266	106	92	67	124	277	237	263	302	253	310	274	291	288	103	247	282	283	313	82	286	291	247	260	290	301	281	344	268	98	276	282	383	297	331	258	259	284	289	243	233
MSH6	NM_000179	c.2964DUPC	p.N989Qfs*16	CDS 4 (c.628_3172)	2	48028085	48028086	317	287	107.5	101	68	128	315	267.5	315.5	312	267.5	393.5	300.5	311.5	308.5	108.5	278	320	329.5	372.5	83.5	333.5	299	260.5	287.5	316	329.5	318	363.5	311	102.5	304	312.5	434.5	331.5	368.5	285.5	275.5	304	320	310.5	286
MSH6	NM_000179	c.3020DELG	NA	CDS 4 (c.628_3172)	2	48028141	48028142	347	287	105	93	86	128	335	284	332	331	281	401	351	342	320	98	300	293	353	402	79	363	310	273	282	370	334	325	356	343	101	328	347	422	334	375	313	302	337	355	351	303
MSH6	NM_000179	c.3037_3041DELAAGAA	p.K1013VFS*3	CDS 4 (c.628_3172)	2	48028158	48028159	292	242	82	88	84	112	297	254	290	285	242	335	291	287	267	79	248	267	304	352	61	312	272	244	251	326	282	298	317	310	80	295	288	352	295	320	272	267	294	317	297	260
MSH6	NM_000179	c.3103C>T	p.R1035*	CDS 4 (c.628_3172)	2	48028224	48028225	115	141	43	40	48	58	163	132	141	143	116	160	136	137	140	38	140	143	148	159	39	140	147	144	126	168	152	138	174	146	32	130	146	149	148	146	135	145	171	160	142	124
MSH6	NM_000179	c.3140G>A	p.W1047*	CDS 4 (c.628_3172)	2	48028261	48028262	80	85	38	31	35	33	107	69	85	101	90	95	92	87	103	28	96	95	91	96	37	95	95	86	70	102	99	76	105	89	20	75	113	77	101	93	87	84	102	99	83	71
MSH6	NM_000179	c.3155_3156DELAG	p.E1052VFS*13	CDS 4 (c.628_3172)	2	48028276	48028277	68	74	28	25	30	25	91	50	78	77	80	70	83	68	94	23	90	81	89	79	31	78	83	72	49	81	84	64	86	75	16	66	82	66	87	75	68	69	85	83	66	54
MSH6	NM_000179	c.3172+1G>A	NA	Intron 4 (C)	2	48028294	48028295	52	56	19	20	23	18	60	33	53	63	67	43	62	44	71	19	66	68	67	63	23	61	64	54	30	57	64	51	64	44	12	47	58	48	69	48	49	41	60	70	37	36
MSH6	NM_000179	c.3198_3199DELTA	p.Y1066*	CDS 5 (c.3173_3438)	2	48030583	48030584	249	214	189	175	162	199	293	209	227	241	217	335	241	211	256	192	229	241	251	256	149	289	226	246	222	262	257	271	283	233	192	253	261	317	255	263	241	194	265	291	214	233
MSH6	NM_000179	c.3202C>T	p.R1068*	CDS 5 (c.3173_3438)	2	48030587	48030588	258	219	199	185	167	207	292	230	237	243	229	349	256	225	267	198	241	255	261	260	149	300	241	261	231	267	264	282	298	248	197	266	269	334	260	267	251	199	271	304	224	241
MSH6	NM_000179	c.3226C>T	p.R1076C	CDS 5 (c.3173_3438)	2	48030611	48030612	301	263	209	208	175	223	323	255	279	274	258	377	303	249	300	212	266	280	296	297	171	313	273	297	253	319	308	304	337	297	212	285	292	377	292	297	280	233	321	349	273	285
MSH6	NM_000179	c.3253_3254INSC	NA	CDS 5 (c.3173_3438)	2	48030638	48030639	313.5	265.5	207.5	213.5	181.5	232.5	316	274	296.5	274	270	377	322	260.5	308.5	215	278.5	284	302.5	295.5	176	322	281.5	284	267	331.5	337.5	320	354	295	202	284.5	318.5	379	318	328	292.5	244.5	336.5	331.5	284.5	294.5
MSH6	NM_000179	c.3261DELC	p.F1088Sfs*2	CDS 5 (c.3173_3438)	2	48030646	48030647	322	262	202	207	177	236	321	279	301	270	266	376	327	259	312	214	278	291	302	294	176	327	280	285	253	336	328	314	347	292	206	280	312	373	313	327	284	239	338	323	280	290
MSH6	NM_000179	c.3261DUPC	p.F1088Lfs*5	CDS 5 (c.3173_3438)	2	48030646	48030647	323	262.5	206	210	177	236	321	279	301.5	272.5	267	377.5	328.5	261.5	312.5	214.5	278.5	291.5	305	294.5	176	327.5	281.5	286	255.5	336	329.5	315	347.5	292.5	206	281	314.5	375.5	313.5	327.5	285.5	239.5	340	324	280	290
MSH6	NM_000179	c.3311_3312DELTT	p.F1104Wfs*3	CDS 5 (c.3173_3438)	2	48030696	48030697	264	225	181	181	169	208	289	228	252	252	235	268	266	194	266	183	235	254	257	221	154	280	219	226	188	262	275	246	289	236	195	230	277	313	261	297	234	212	284	237	224	225
MSH6	NM_000179	c.3312DUPT	p.G1105Wfs*3	CDS 5 (c.3173_3438)	2	48030697	48030698	264.5	225	179	182	173	211	290.5	229	253.5	252.5	235.5	267	265.5	195	265	184	235.5	254	254	218.5	153	280	217	226.5	189.5	261.5	273	245.5	285	237.5	197	230.5	276.5	312.5	261.5	294	235	211	283	238	224	224.5
MSH6	NM_000179	c.3330_3331INSAATG	NA	CDS 5 (c.3173_3438)	2	48030715	48030716	249	211.5	167.5	170.5	178.5	208	277	223	247	257.5	224.5	247	235.5	173	258	165.5	205	246	251.5	202.5	147	269.5	194.5	214	182	242.5	247	242	270	224	205	223.5	277	276.5	251.5	278.5	240.5	202	262.5	241.5	219	214.5
MSH6	NM_000179	c.3356_3358DELAAGINSGAT	NA	CDS 5 (c.3173_3438)	2	48030741	48030742	268	217	172	177	184	201	262	211	260	256	223	236	229	186	259	172	180	243	250	193	138	270	211	212	171	230	249	219	265	224	205	218	256	290	249	276	233	197	254	256	221	202
MSH6	NM_000179	c.3400G>C	p.G1134R	CDS 5 (c.3173_3438)	2	48030785	48030786	260	216	137	135	160	171	216	194	214	214	200	226	193	166	233	143	152	220	219	186	131	219	182	196	166	200	227	162	236	194	151	187	214	245	245	256	203	178	234	245	218	179
MSH6	NM_000179	c.3416DELG	p.G1139AFS*6	CDS 5 (c.3173_3438)	2	48030801	48030802	240	196	135	125	146	150	191	163	215	196	184	202	190	169	220	125	147	200	195	182	128	202	169	181	157	188	217	158	218	185	137	168	203	228	234	244	180	167	218	238	199	165
MSH6	NM_000179	c.3439-2A>G	NA	Intron 5 (C)	2	48032046	48032047	130	135	156	120	125	154	152	124	128	154	121	149	115	92	130	123	134	105	109	174	112	154	138	114	112	126	165	142	136	151	129	159	138	172	141	177	118	126	162	161	146	122
MSH6	NM_000179	c.3439-2A>T	NA	Intron 5 (C)	2	48032046	48032047	130	135	156	120	125	154	152	124	128	154	121	149	115	92	130	123	134	105	109	174	112	154	138	114	112	126	165	142	136	151	129	159	138	172	141	177	118	126	162	161	146	122
MSH6	NM_000179	c.3476DUPA	p.Y1159*	CDS 6 (c.3439_3556)	2	48032085	48032086	166.5	150	173	143	152	169.5	162	159.5	148	167.5	153	192	134	123.5	152	133	153.5	137.5	138.5	220.5	124	175	161	145	128.5	135	179.5	173	152	183	144.5	188.5	165	191	176.5	210	123	138.5	196	198	189	140
MSH6	NM_000179	c.3513_3514DELTA	p.D1171Efs*5	CDS 6 (c.3439_3556)	2	48032122	48032123	168	145	148	151	145	159	165	168	149	166	138	206	145	119	151	138	147	124	137	219	114	161	147	153	131	134	185	168	146	193	140	184	163	201	192	195	120	132	188	185	199	146
MSH6	NM_000179	c.3699_3702DELAGAA	p.K1233NFS*6	CDS 8 (c.3647_3801)	2	48033394	48033395	188	129	123	112	154	152	179	160	174	159	153	173	191	157	178	80	146	164	170	180	123	167	174	174	177	171	176	162	162	173	132	172	172	197	181	163	161	148	171	237	146	163
MSH6	NM_000179	c.3724_3726DELCGT	p.R1242del	CDS 8 (c.3647_3801)	2	48033419	48033420	185	143	118	102	147	139	169	157	169	160	139	170	187	136	159	85	141	153	163	188	110	165	153	158	177	155	174	163	140	178	131	166	179	186	195	168	158	142	179	241	143	156
MSH6	NM_000179	c.3725G>A	p.R1242H	CDS 8 (c.3647_3801)	2	48033420	48033421	185	142	119	101	145	140	169	159	171	164	139	171	186	136	163	85	142	154	161	189	111	167	151	159	177	157	176	165	141	178	129	167	180	185	195	169	157	141	181	243	143	157
MSH6	NM_000179	c.3743_3744INST	p.H1248HFS*27	CDS 8 (c.3647_3801)	2	48033438	48033439	179	133	116	96.5	134.5	138.5	161.5	141.5	149.5	157	137.5	175.5	163.5	146	161.5	84.5	135	140.5	145	185.5	106.5	161.5	142.5	162	170.5	147	161.5	157	135	174	123.5	150.5	169	176.5	179	170	161	133	174.5	229	131	140.5
MSH6	NM_000179	c.3799_3800DELAT	p.M1267GFS*7	CDS 8 (c.3647_3801)	2	48033494	48033495	127	107	96	77	107	115	128	105	116	139	120	135	137	89	109	81	103	119	115	140	93	121	101	109	115	120	135	139	122	132	92	132	136	120	141	120	120	108	130	147	100	106
MSH6	NM_000179	c.3847_3850DUPATTA	p.T1284NFS*6	CDS 9 (c.3802_4001)	2	48033635	48033636	103.5	65.5	70.5	39.5	44	47	81	76.5	70	70.5	92.5	79.5	94	63.5	68	61.5	69.5	66.5	70	90	51	91.5	68.5	73	65.5	83	82.5	78	61.5	75	58.5	77.5	74	96.5	92.5	83.5	60	62	76	91.5	62.5	73
MSH6	NM_000179	c.3939_3940DUPTC	p.Q1314LFS*14	CDS 9 (c.3802_4001)	2	48033727	48033728	42.5	48.5	39	19	17	25	49	40	25.5	39	51.5	42	54	33.5	39.5	36	31	25	37	55	30.5	48	35	31	34.5	45.5	39.5	50	35.5	39.5	30	29	39	43.5	45	29.5	40.5	32	41	48	51.5	35
MSH6	NM_000179	c.3939_3957DUPTCAAAAGGGACATAGAAAA	p.A1320Sfs*5	CDS 9 (c.3802_4001)	2	48033727	48033728	39	44.5	38	19.5	17	24	44.5	40.5	24.5	32.5	47	36.5	47.5	31.5	36.5	30	28.5	22	34.5	48	30.5	43	32	28.5	29	37.5	34	45	35	35.5	28.5	24	36	40.5	41	25.5	39.5	28.5	38	41.5	47.5	29.5
MSH6	NM_000179	c.397_410DEL14	p.F133PFS*7	CDS 2 (c.261_457)	2	48018201	48018202	121	100	126	117	166	191	121	113	104	98	123	135	122	93	97	141	111	113	97	120	143	121	105	100	105	134	118	125	122	97	109	114	108	165	120	128	90	97	94	120	102	99
MSH6	NM_000179	c.3978_3979INSA	NA	CDS 9 (c.3802_4001)	2	48033766	48033767	23	31	28.5	16	15	13	31	30	18	20.5	36.5	29	32.5	23.5	28.5	20.5	23.5	15	24.5	30.5	18.5	28	24.5	26	21.5	24	26	26.5	31.5	23	23	15	38	24.5	30.5	16.5	34.5	24	27.5	22.5	26	20
MSH6	NM_000179	c.3980_3983DUPATCA	p.Q1328QFS*14	CDS 9 (c.3802_4001)	2	48033768	48033769	23.5	29.5	28	16	15	13	30.5	30	18	22	35.5	28	31.5	23	29.5	19	23	15.5	24	30	19	26	23	26	20.5	24.5	26	25	30.5	21	22	15	38.5	24.5	29	15.5	34	23	29	23.5	24.5	19
MSH6	NM_000179	c.3984_3987DUPGTCA	p.L1330Vfs*12	CDS 9 (c.3802_4001)	2	48033772	48033773	24	29	29.5	17	15	13.5	26.5	28.5	17	20	35	27	28	22	27.5	19.5	23	15	23.5	31.5	18.5	26.5	21.5	23.5	21.5	24	24	24.5	28.5	19.5	21.5	13	38	24	28	13.5	33	24	29	22.5	24	19
MSH6	NM_000179	c.3G>T	p.M1I	CDS 1 (c.1_260)	2	48010374	48010375	42	30	26	47	26	31	47	44	45	30	20	63	33	36	20	39	31	30	25	57	37	43	27	37	36	49	49	44	46	40	26	41	35	47	42	35	31	28	45	67	29	50
MSH6	NM_000179	c.423DELC	p.W142Gfs*7	CDS 2 (c.261_457)	2	48018227	48018228	113	93	118	100	141	169	111	102	101	89	115	119	104	78	95	121	96	104	91	109	125	110	91	95	100	122	106	119	106	92	102	105	100	143	108	108	92	82	80	114	98	81
MSH6	NM_000179	c.467C>G	p.S156*	CDS 3 (c.458_627)	2	48023041	48023042	122	97	51	43	72	64	122	104	92	100	99	125	88	85	95	61	94	87	114	107	64	111	87	105	93	85	105	105	106	104	55	128	102	105	84	90	108	66	103	130	114	91
MSH6	NM_000179	c.577DEL	p.L193Wfs*18	CDS 3 (c.458_627)	2	48023151	48023152	159	142	108	87	113	132	185	156	142	114	127	178	181	136	132	102	134	103	149	210	115	133	146	131	169	140	181	137	155	173	91	161	163	184	162	164	162	139	165	171	158	154
MSH6	NM_000179	c.626_627+15DELAGGTGGGACACGGCAAG	NA	between CDS 3 and Intron 3 (C)	2	48023200	48023201	122	99	93	69	96	106	120	123	98	74	107	118	122	91	96	77	113	79	113	119	69	101	107	81	96	95	125	95	123	114	68	98	125	92	103	102	103	104	109	114	96	90
MSH6	NM_000179	c.718C>T	p.R240*	CDS 4 (c.628_3172)	2	48025839	48025840	82	77	51	43	31	31	73	67	62	79	78	77	81	62	62	34	68	61	78	72	25	77	64	70	62	76	104	83	79	62	37	79	80	82	87	73	82	79	96	84	64	70
MSH6	NM_000179	c.742C>T	p.R248*	CDS 4 (c.628_3172)	2	48025863	48025864	119	95	59	51	47	45	107	89	82	97	103	92	118	90	76	47	86	80	106	94	28	92	84	95	81	97	120	91	105	81	51	100	101	105	110	94	92	107	128	106	90	93
MSH6	NM_000179	c.742DELC	p.R248Efs*31	CDS 4 (c.628_3172)	2	48025863	48025864	117	95	59	51	47	45	107	89	82	97	103	92	118	90	75	47	86	80	106	94	28	92	84	95	81	97	120	91	105	81	51	100	101	105	110	94	92	107	128	106	90	92
MSH6	NM_000179	c.809DELA	p.K270RFS*9	CDS 4 (c.628_3172)	2	48025930	48025931	196	155	97	85	57	73	174	152	154	154	168	174	178	153	140	89	127	146	176	152	55	161	146	151	151	154	182	162	172	146	94	162	200	173	180	156	163	136	185	157	177	167
MSH6	NM_000179	c.892C>T	p.R298*	CDS 4 (c.628_3172)	2	48026013	48026014	275	194	118	104	70	87	219	191	227	188	193	257	227	176	188	78	179	223	179	226	56	202	176	188	221	213	252	232	226	233	94	224	236	217	215	250	206	176	257	238	223	172
MTM1	NM_000252	c.1519_1522DELGAAA	p.E507Nfs*28	CDS 13 (c.1468_1644)	X	149831956	149831957	233	416	72	49	56	154	437	227	449	213	196	258	458	353	392	59	332	221	414	500	117	418	178	408	351	413	221	376	419	467	152	370	199	245	416	264	486	367	246	210	192	400
MUTYH	NM_001128425	c.1147DELC	p.L383LFS*25	CDS 12 (c.998_1186)	1	45797371	45797372	37	44	49	36	32	32	54	44	52	50	36	50	52	36	41	35	32	33	34	36	41	61	46	38	34	48	56	55	50	40	42	41	48	62	48	30	35	30	42	44	31	35
MUTYH	NM_001128425	c.1186+1G>A	NA	Intron 12 (C)	1	45797331	45797332	32	43	37	26	24	29	47	36	39	51	34	43	45	31	36	33	31	30	25	27	30	38	40	33	27	45	41	49	54	30	34	37	48	46	44	22	31	32	39	34	29	26
MUTYH	NM_001128425	c.1187-2A>G	NA	Intron 12 (C)	1	45797229	45797230	31	44	44	46	25	28	44	37	39	52	41	39	31	32	47	41	40	56	37	34	33	29	45	46	36	31	44	46	64	38	37	35	47	36	40	35	41	31	33	43	29	26
MUTYH	NM_001128425	c.1187G>A	p.G396D	CDS 13 (c.1187_1323)	1	45797227	45797228	31	43	43	44	25	29	45	36	38	52	42	40	30	32	49	41	41	55	38	37	33	30	47	49	35	33	42	46	64	39	36	35	47	36	42	35	41	31	34	44	30	28
MUTYH	NM_001128425	c.1214C>T	p.P405L	CDS 13 (c.1187_1323)	1	45797200	45797201	35	38	45	51	35	34	51	50	46	63	54	57	30	37	68	43	46	59	46	43	37	40	53	45	33	35	52	58	73	39	40	41	53	51	50	40	40	45	48	53	42	36
MUTYH	NM_001128425	c.1227_1228DUPGG	p.E410Gfs*43	CDS 13 (c.1187_1323)	1	45797186	45797187	38	43	42	54.5	44	41	63	54	56	70.5	52.5	63.5	35	42.5	69	43	49	63	53	49	38	44	55	48.5	35	44	57.5	56.5	74.5	46.5	44.5	47.5	60.5	61	58.5	40	46.5	48	57	56	45.5	39.5
MUTYH	NM_001128425	c.1437_1439DELGGA	p.E479DEL	CDS 14 (c.1324_1476)	1	45796890	45796891	113	94	106	90	72	94	105	99	119	113	80	118	100	104	110	98	96	85	103	102	79	112	48	95	81	109	107	119	148	123	91	101	133	122	106	116	93	72	110	116	86	85
MUTYH	NM_001128425	c.1438G>T	p.E480*	CDS 14 (c.1324_1476)	1	45796891	45796892	113	95	106	90	72	95	105	99	120	113	81	120	99	106	110	99	96	86	104	103	81	112	49	96	83	110	107	121	149	124	91	101	133	123	107	115	92	72	111	118	88	85
MUTYH	NM_001128425	c.1550_1551DELGCINSAG	NA	CDS 16 (c.1519_1650)	1	45795076	45795077	74	54	76	71	77	100	69	70	78	62	50	116	70	56	66	82	47	74	56	83	67	61	64	51	65	65	64	69	94	85	66	79	74	109	63	74	45	38	64	75	53	60
MUTYH	NM_001128425	c.289C>T	p.R97*	CDS 3 (c.158_348)	1	45799143	45799144	120	100	117	116	101	139	106	87	106	114	111	119	106	82	78	116	63	78	96	100	120	93	117	99	88	107	108	111	136	114	83	112	92	124	102	84	78	81	111	124	95	92
MUTYH	NM_001128425	c.309G>A	p.W103*	CDS 3 (c.158_348)	1	45799123	45799124	111	104	118	110	95	137	105	84	97	109	100	109	98	83	83	117	59	78	82	92	117	87	107	90	80	101	101	108	136	122	87	116	96	123	100	82	76	85	117	119	94	87
MUTYH	NM_001128425	c.312C>A	p.Y104*	CDS 3 (c.158_348)	1	45799120	45799121	101	98	118	111	91	132	107	81	95	105	98	107	95	81	79	112	58	76	83	93	113	83	105	90	79	100	98	105	133	120	88	114	99	122	99	79	76	81	112	112	91	86
MUTYH	NM_001128425	c.325C>T	p.R109W	CDS 3 (c.158_348)	1	45799107	45799108	98	87	109	102	88	121	102	74	92	101	93	99	85	70	80	109	54	73	75	88	97	78	99	85	62	87	86	94	121	108	80	111	90	118	97	71	71	72	109	98	79	78
MUTYH	NM_001128425	c.393G>A	p.W131*	CDS 5 (c.389_462)	1	45798837	45798838	85	98	101	97	89	101	118	77	87	86	87	109	96	75	96	97	69	65	95	86	66	67	96	66	77	101	118	103	108	65	95	79	99	118	85	98	93	70	78	100	83	85
MUTYH	NM_001128425	c.504+2T>C	NA	Intron 6 (C)	1	45798587	45798588	112	134	152	180	80	117	154	124	143	130	108	141	117	105	96	183	88	119	108	128	103	116	110	122	103	128	140	103	173	97	167	122	135	148	115	117	127	109	123	113	100	103
MUTYH	NM_001128425	c.536A>G	p.Y179C	CDS 7 (c.505_576)	1	45798474	45798475	124	158	159	197	103	103	166	153	150	163	133	149	120	105	111	164	140	136	144	150	115	147	119	159	125	121	162	149	210	138	161	139	166	160	145	119	132	118	149	126	116	125
MUTYH	NM_001128425	c.721C>T	p.R241W	CDS 9 (c.691_788)	1	45798129	45798130	48	73	73	76	70	76	63	39	62	76	73	78	52	60	63	73	53	58	56	87	77	71	55	60	47	62	57	68	85	89	56	67	75	78	66	69	66	50	53	62	58	52
MUTYH	NM_001128425	c.733C>T	p.R245C	CDS 9 (c.691_788)	1	45798117	45798118	46	72	76	80	72	86	68	41	63	74	75	81	58	63	61	78	54	56	57	90	84	73	55	62	53	65	58	73	91	87	65	66	79	83	70	75	64	56	51	66	64	48
MUTYH	NM_001128425	c.734G>A	p.R245H	CDS 9 (c.691_788)	1	45798116	45798117	51	72	78	80	72	86	70	41	62	75	75	84	57	66	62	79	55	58	58	93	87	74	56	63	55	65	59	74	92	88	65	68	79	84	69	74	63	57	51	67	63	48
MUTYH	NM_001128425	c.736G>T	p.V246F	CDS 9 (c.691_788)	1	45798114	45798115	52	70	78	80	75	90	72	39	65	76	78	83	59	64	64	81	55	61	60	94	85	72	56	64	56	65	57	75	94	86	67	71	79	85	69	75	64	56	51	70	63	48
MUTYH	NM_001128425	c.739C>T	p.R247*	CDS 9 (c.691_788)	1	45798111	45798112	55	71	79	82	76	87	73	39	62	76	77	83	60	64	68	80	56	64	63	98	84	71	55	66	55	64	57	74	92	86	64	71	76	92	70	75	67	53	52	72	61	48
MUTYH	NM_001128425	c.91DELG	p.A31PFS*27	CDS 2 (c.37_157)	1	45800128	45800129	30	35	74	93	190	179	53	45	51	41	37	34	28	33	41	86	32	35	27	49	170	57	36	35	39	33	34	38	41	29	98	43	43	49	38	26	25	27	53	50	35	28
MUTYH	NM_001128425	c.933+3A>C	NA	Intron 10 (C)	1	45797834	45797835	57	81	139	143	133	163	89	65	56	78	62	75	70	67	67	157	69	73	65	85	182	77	51	73	69	64	88	79	85	74	162	59	92	84	80	73	58	79	89	67	50	51
MUTYH	NM_001128425	c.940C>T	p.Q314*	CDS 11 (c.934_997)	1	45797751	45797752	69	62	125	137	175	195	80	67	81	75	63	86	79	50	75	169	67	56	58	109	201	85	60	96	64	79	100	88	91	80	150	78	85	86	78	79	48	66	77	81	62	50
MYBPC3	NM_000256	c.1504C>T	p.R502W	CDS 17 (c.1458_1624)	11	47364248	47364249	83	98	124	127	141	179	92	82	71	73	74	103	70	64	68	104	58	67	64	92	200	82	65	83	57	85	83	70	93	80	110	88	89	110	93	68	63	53	72	87	80	64
MYBPC3	NM_000256	c.1505G>A	p.R502Q	CDS 17 (c.1458_1624)	11	47364247	47364248	84	98	124	128	141	179	91	83	73	73	74	105	70	64	68	104	60	68	62	92	200	81	66	83	57	86	83	73	93	79	112	87	89	110	96	68	63	54	72	89	82	66
MYBPC3	NM_000256	c.1591G>A	p.G531R	CDS 17 (c.1458_1624)	11	47364161	47364162	39	59	61	67	68	84	49	42	44	51	34	61	34	30	44	65	47	50	43	47	109	45	42	30	38	48	48	51	45	42	72	33	54	56	59	48	38	33	51	46	43	42
MYBPC3	NM_000256	c.2311_2312INSG	NA	CDS 24 (c.2309_2413)	11	47359341	47359342	23	22	55.5	54.5	54	42	30	32.5	25.5	26	24	36	35	23	21.5	47.5	26.5	22	26	24	58	25	21	20.5	20	21.5	23	26	29	27.5	47	30.5	27	40	21	19	21.5	22.5	18.5	26	17	28
MYBPC3	NM_000256	c.2373_2374INSG	p.W792VFS*41	CDS 24 (c.2309_2413)	11	47359279	47359280	28.5	37	73	76	86	65	46	42	32	39	36.5	58	51	48	24	67.5	41	35	40	37	85.5	29.5	36	31.5	37	32.5	33.5	46	48	47	66	46	43	53	40.5	25.5	33.5	32	48	29	37	37.5
MYBPC3	NM_000256	c.2373DUPG	p.W792Vfs*41	CDS 24 (c.2309_2413)	11	47359280	47359281	29	36.5	72	75	86.5	65.5	47	42	31.5	39	36	56.5	51.5	48	24	67.5	41	35	40	37	84	29.5	35.5	31	36.5	32	33	46	47.5	47.5	65.5	47	43.5	52.5	40.5	25	33	32	47.5	29	37	37
MYBPC3	NM_000256	c.2727C>A	p.C909*	CDS 26 (c.2603_2737)	11	47357437	47357438	51	58	17	39	21	34	54	57	48	55	57	84	71	41	52	31	40	43	51	44	24	60	48	45	48	49	79	67	68	45	43	41	75	85	82	65	50	40	53	56	39	48
MYBPC3	NM_000256	c.3226_3227INST	p.D1076*	CDS 30 (c.3191_3330)	11	47354847	47354848	63.5	74.5	64	64	38	27.5	81.5	62	49	53	47.5	70.5	59.5	55	45	55	67	47	54	91	50	75	47	70.5	54.5	68	60	74.5	66	55	43.5	64	64	64	71.5	68	43	51	60	78.5	56.5	37
MYBPC3	NM_000256	c.3408C>A	p.Y1136*	CDS 31 (c.3331_3490)	11	47354446	47354447	147	154	77	116	179	168	175	157	150	169	143	176	146	145	142	88	116	138	115	164	160	128	146	138	135	134	170	181	190	140	95	134	176	178	160	159	142	138	162	168	147	110
MYBPC3	NM_000256	c.772+1G>A	NA	Intron 6 (C)	11	47369973	47369974	79	80	68	92	65	82	89	89	86	80	71	84	69	80	78	69	60	71	59	93	74	71	77	71	50	115	100	77	97	84	96	81	71	113	84	73	66	52	84	97	83	56
MYBPC3	NM_000256	c.999C>G	p.Y333*	CDS 12 (c.927_1090)	11	47367848	47367849	69	89	91	97	97	92	77	82	72	85	54	99	102	79	72	81	65	68	78	88	68	96	55	76	66	84	84	98	98	82	94	78	87	103	79	93	56	64	101	83	74	78
MYH11	NM_002474	c.3791T>C	p.L1264P	CDS 27 (c.3652_3858)	16	15820771	15820772	23	28	55	53	46	38	30	34	20	28	23	29	28	19	27	41	22	24	27	32	33	23	23	25	27	23	27	44	25	30	41	31	26	45	47	34	29	28	33	35	20	22
MYH7	NM_000257	c.1816G>A	p.V606M	CDS 14 (c.1579_1888)	14	23896865	23896866	117	91	135	152	183	179	129	117	109	125	119	129	99	97	105	143	92	98	104	115	158	99	106	109	102	139	123	117	148	115	142	110	116	119	104	94	102	95	125	120	99	117
MYH7	NM_000257	c.2155C>T	p.R719W	CDS 17 (c.2045_2162)	14	23895179	23895180	120	122	126	117	109	123	120	124	113	117	100	138	95	84	96	129	106	115	102	115	115	107	103	94	110	108	111	114	128	105	107	120	135	151	145	116	122	107	157	124	66	82
MYH7	NM_000257	c.2156G>A	p.R719Q	CDS 17 (c.2045_2162)	14	23895178	23895179	120	123	125	118	109	124	120	124	115	117	100	140	94	82	96	129	106	114	100	114	117	106	103	95	112	108	108	113	126	106	107	119	135	152	144	116	123	106	157	123	65	81
MYH7	NM_000257	c.2167C>T	p.R723C	CDS 18 (c.2163_2286)	14	23895022	23895023	68	86	121	103	135	158	66	71	73	100	86	77	66	70	73	101	74	73	64	82	145	81	73	61	67	86	70	82	83	65	105	74	87	97	104	79	68	64	112	73	42	57
MYH7	NM_000257	c.2770G>A	p.E924K	CDS 21 (c.2680_2922)	14	23893267	23893268	65	73	142	145	174	186	64	81	72	67	68	84	77	62	59	128	63	69	70	74	164	84	66	61	57	51	65	77	92	50	130	69	68	83	65	65	54	54	62	82	58	69
MYH7	NM_000257	c.2788G>A	p.E930K	CDS 21 (c.2680_2922)	14	23893249	23893250	73	67	146	154	178	180	67	77	79	64	66	91	82	63	60	124	64	69	72	80	158	82	71	59	52	47	61	76	110	49	135	70	70	79	62	66	52	60	70	85	61	65
MYH7	NM_000257	c.2886DEL	p.V964Wfs*12	CDS 21 (c.2680_2922)	14	23893151	23893152	44	56	103	111	132	105	47	55	47	59	49	80	53	43	42	98	46	47	52	72	127	49	47	44	25	39	55	48	85	42	114	44	48	45	60	46	51	34	45	55	42	39
MYH7	NM_000257	c.4588C>T	p.R1530*	CDS 31 (c.4520_4644)	14	23886132	23886133	54	43	87	126	127	161	64	54	57	73	49	84	74	54	48	107	48	55	51	74	110	82	70	54	65	48	51	78	73	60	111	83	65	66	48	57	48	60	67	78	56	66
MYL3	NM_000258	c.461G>A	p.R154H	CDS 4 (c.308_481)	3	46900984	46900985	106	139	139	160	97	130	124	141	124	161	123	141	127	95	108	136	118	136	119	130	124	105	101	91	86	111	137	118	166	120	121	117	149	155	137	154	120	113	156	146	112	104
NBN	NM_002485	c.1142DELC	p.P381QFS*23	CDS 10 (c.1125_1397)	8	90967765	90967766	42	44	47	17	27	26	38	27	42	47	46	35	42	42	42	22	37	42	28	48	15	47	55	45	39	34	47	26	23	43	25	31	30	40	40	44	40	20	44	36	38	38
NBN	NM_002485	c.123DELC	p.S42Afs*7	CDS 2 (c.38_171)	8	90994997	90994998	85	65	76	51	87	81	77	73	65	78	60	76	79	67	69	63	46	81	53	90	94	87	78	82	61	63	69	51	77	85	72	62	57	83	85	72	74	64	81	76	89	78
NBN	NM_002485	c.127C>T	p.R43*	CDS 2 (c.38_171)	8	90994993	90994994	90	69	79	49	84	80	81	71	67	79	58	72	81	69	69	63	47	83	57	93	86	91	79	85	65	64	69	56	80	85	67	67	57	86	91	75	76	66	84	76	98	82
NBN	NM_002485	c.1474C>T	p.Q492*	CDS 11 (c.1398_1845)	8	90965842	90965843	30	55	44	48	42	45	42	47	45	46	22	37	39	34	50	34	33	33	44	52	47	59	37	54	37	40	52	50	37	49	53	35	34	45	37	49	42	30	47	49	51	43
NBN	NM_002485	c.1550_1551INSA	NA	CDS 11 (c.1398_1845)	8	90965765	90965766	55	76	57.5	53.5	57	59	46.5	48.5	62.5	68	35.5	52	55.5	53.5	55	56.5	42	40	54	56	41	63.5	47	70.5	59	42	62	47.5	50.5	65	50.5	45.5	53	56	36.5	63	48	39.5	57	57.5	55	59
NBN	NM_002485	c.1723G>T	p.E575*	CDS 11 (c.1398_1845)	8	90965593	90965594	41	31	44	45	64	71	36	39	39	47	42	32	40	38	43	43	33	45	50	54	64	44	39	61	36	27	48	32	47	35	54	33	35	43	49	43	54	38	42	53	45	44
NBN	NM_002485	c.183DELT	p.D61EFS*6	CDS 3 (c.172_320)	8	90993739	90993740	57	42	39	21	30	37	53	53	49	61	56	53	47	44	50	26	46	43	58	72	38	66	52	55	45	49	56	53	50	53	29	46	49	46	49	60	62	36	61	68	47	48
NBN	NM_002485	c.1903A>T	p.K635*	CDS 12 (c.1846_1914)	8	90960062	90960063	167	101	60	41	43	61	131	105	129	119	115	164	123	108	125	47	121	112	120	167	38	135	125	156	144	109	128	93	114	147	50	95	107	152	138	178	117	89	177	160	166	122
NBN	NM_002485	c.1986_1999DEL14	p.L662LFS*11	CDS 13 (c.1915_2070)	8	90958438	90958439	61	58	59	37	33	41	68	54	79	42	35	68	68	63	69	49	59	49	54	76	52	66	62	66	55	65	77	43	57	55	61	50	48	68	68	79	63	47	66	62	81	77
NBN	NM_002485	c.2071-1G>C	NA	Intron 13 (C)	8	90955594	90955595	65	52	50	36	62	77	55	53	60	60	48	47	52	50	50	44	46	48	31	64	56	61	58	59	55	35	65	45	58	80	48	38	43	62	43	66	54	40	42	67	59	44
NBN	NM_002485	c.2234+2T>G	NA	Intron 15 (C)	8	90949251	90949252	36	28	21	19	25	36	34	33	32	39	29	24	36	36	27	24	27	25	33	31	20	35	35	26	19	31	36	26	23	40	31	17	13	31	27	38	33	23	33	46	31	26
NBN	NM_002485	c.306DEL	p.F102Lfs*7	CDS 3 (c.172_320)	8	90993616	90993617	69	60	50	31	55	66	78	62	37	54	50	66	59	57	63	39	57	54	55	79	59	60	72	43	52	40	55	47	62	58	41	43	45	66	73	53	69	36	62	70	48	76
NBN	NM_002485	c.657_661DELACAAA	p.K219NFS*16	CDS 6 (c.585_702)	8	90983441	90983442	56	52	30	40	30	28	58	70	45	61	45	56	51	49	42	30	37	45	58	67	34	64	54	59	52	56	68	45	37	66	34	48	42	78	56	71	66	47	76	70	85	58
NBN	NM_002485	c.698_701DELAACA	p.K233SFS*5	CDS 6 (c.585_702)	8	90983401	90983402	64	53	25	25	23	24	65	54	46	65	39	59	51	58	50	27	42	40	55	63	24	63	45	48	48	58	66	44	41	53	30	51	36	70	55	63	75	47	72	65	81	56
NBN	NM_002485	c.88_89DELAA	p.N30LFS*6	CDS 2 (c.38_171)	8	90995031	90995032	53	50	73	50	79	73	62	46	44	58	55	59	51	52	41	56	33	62	37	71	84	65	52	61	49	49	41	35	60	60	76	50	42	58	61	47	51	50	54	51	53	59
NF1	NM_001042492	c.1541_1542DELAG	p.Q514RFS*43	CDS 14 (c.1528_1641)	17	29546035	29546036	161	135	138	141	145	199	154	140	163	154	115	198	138	126	129	137	129	150	124	192	160	177	154	165	147	139	166	133	161	168	133	167	160	187	127	165	128	100	155	188	159	145
NF1	NM_001042492	c.1885G>A	p.G629R	CDS 17 (c.1846_2001)	17	29552151	29552152	60	30	40	40	37	48	68	44	50	46	39	51	56	46	42	47	36	53	43	65	41	49	43	48	42	47	57	38	43	45	43	60	49	52	28	57	58	34	52	61	38	44
NF1	NM_001042492	c.2033DUPC	p.I679Dfs*21	CDS 18 (c.2002_2251)	17	29553483	29553484	62.5	47.5	50	48.5	47	48.5	73.5	55.5	52.5	60	57.5	53	54.5	44	55	59.5	48.5	69	59	53	52	46.5	54.5	61.5	52	50.5	48	44.5	73	40	55.5	52.5	49.5	63.5	37	49.5	42	72	81.5	54	61.5	45.5
NF1	NM_001042492	c.2252-1G>C	NA	Intron 18 (C)	17	29554234	29554235	132	85	121	117	150	190	142	116	114	104	87	130	127	94	109	108	85	103	82	137	131	111	105	118	79	128	111	108	131	124	127	107	102	125	129	105	99	85	123	105	104	121
NF1	NM_001042492	c.2509T>A	p.W837R	CDS 21 (c.2410_2850)	17	29556141	29556142	96	85	76	73	88	86	97	93	105	128	91	115	96	76	101	78	91	108	119	101	96	98	94	107	78	111	127	93	111	85	99	103	112	92	112	93	121	87	90	109	96	109
NF1	NM_001042492	c.2589T>G	p.Y863*	CDS 21 (c.2410_2850)	17	29556221	29556222	89	87	81	79	81	64	94	82	78	133	102	100	97	73	98	79	90	98	95	86	90	101	79	94	64	88	102	87	115	71	85	108	118	102	91	92	94	74	72	83	83	78
NF1	NM_001042492	c.2622_2623INSA	p.G875Rfs*31	CDS 21 (c.2410_2850)	17	29556254	29556255	144	141	113	104.5	97	103	134.5	120.5	121.5	167.5	123.5	128.5	135.5	113	134	113	131	128.5	144	121.5	91	134.5	117.5	127	98	110.5	125	120	146.5	126	108	116.5	151.5	125.5	134.5	141.5	143	105.5	113.5	116.5	122.5	110.5
NF1	NM_001042492	c.2693T>C	p.L898P	CDS 21 (c.2410_2850)	17	29556325	29556326	201	162	123	128	87	127	187	180	191	190	141	184	192	154	167	120	154	166	181	220	106	209	148	178	147	164	168	152	186	198	125	194	161	182	176	224	179	135	208	193	191	157
NF1	NM_001042492	c.3208C>T	p.Q1070*	CDS 25 (c.3198_3314)	17	29559100	29559101	55	55	29	26	37	51	58	67	57	53	56	57	60	70	52	38	51	75	56	84	36	71	61	81	66	59	71	36	57	79	22	55	45	88	59	69	57	39	58	74	69	56
NF1	NM_001042492	c.3721C>T	p.R1241*	CDS 28 (c.3709_3870)	17	29562640	29562641	50	62	49	48	56	59	52	51	60	51	42	63	48	62	48	57	41	57	45	53	50	48	43	29	57	47	40	40	56	45	50	51	55	36	51	43	40	30	60	53	46	44
NF1	NM_001042492	c.3739_3742DELTTTG	p.F1247IFS*18	CDS 28 (c.3709_3870)	17	29562658	29562659	54	66	62	60	63	72	66	53	70	62	49	81	62	66	50	63	44	55	49	58	62	61	59	37	63	53	56	50	65	51	63	57	59	53	53	55	46	41	68	69	51	57
NF1	NM_001042492	c.4904_4905INSAAT	p.Y1635*	CDS 37 (c.4836_5268)	17	29652905	29652906	145	112.5	80	91.5	85.5	91	123	115.5	125.5	114	91	141	128.5	98	120.5	79.5	103.5	113	120	152	75	160	129.5	115	103.5	150.5	141.5	106.5	120	123	78.5	109	88.5	146.5	115.5	118	131.5	83.5	149	164.5	128.5	122
NF1	NM_001042492	c.499_502DELTGTT	p.C167QFS*10	CDS 5 (c.480_586)	17	29496927	29496928	71	62	25	19	26	48	74	46	84	55	57	53	64	56	48	20	52	59	53	80	32	52	78	67	65	54	71	46	50	71	21	59	53	62	59	81	61	52	73	76	63	49
NF1	NM_001042492	c.5073DELG	p.K1691NFS*7	CDS 37 (c.4836_5268)	17	29653074	29653075	110	111	93	104	82	101	120	101	100	119	112	120	120	93	125	92	104	99	122	114	107	102	113	88	107	123	114	98	156	113	105	92	107	121	106	104	107	89	141	119	79	81
NF1	NM_001042492	c.5609G>A	p.R1870Q	CDS 38 (c.5269_5609)	17	29654856	29654857	65	82	69	83	79	82	84	69	65	68	70	67	61	58	79	71	60	73	73	99	82	88	69	62	49	45	80	59	85	77	67	76	83	63	76	75	71	61	86	94	68	72
NF1	NM_001042492	c.5839G>T	p.E1947*	CDS 40 (c.5813_6006)	17	29661881	29661882	96	88	50	50	39	46	80	96	73	90	74	104	87	81	85	67	86	68	102	110	34	100	87	98	70	100	105	81	92	95	48	81	85	98	95	104	87	68	89	84	87	77
NF1	NM_001042492	c.6855C>A	p.Y2285*	CDS 46 (c.6820_6921)	17	29665756	29665757	579	461	235	206	236	263	611	585	557	570	505	525	648	514	592	209	495	517	528	658	235	623	541	457	557	534	630	453	488	732	198	575	421	619	597	768	569	501	700	705	674	569
NF1	NM_001042492	c.7392DELT	p.T2464TFS*25	CDS 50 (c.7322_7457)	17	29677270	29677271	91	59	64	65	111	138	88	86	95	78	72	76	87	70	92	58	72	76	88	104	123	96	65	85	83	73	98	79	74	80	84	80	81	100	79	80	76	61	86	101	82	75
NF1	NM_001042492	c.7909C>T	p.R2637*	CDS 54 (c.7870_7970)	17	29684325	29684326	130	114	92	67	69	102	130	116	123	125	100	101	129	98	103	61	98	107	117	146	79	130	113	103	123	109	120	131	114	121	77	119	114	140	126	152	101	103	142	122	122	118
NF1	NM_001042492	c.889-1G>T	NA	Intron 8 (C)	17	29527438	29527439	36	32	25	26	19	18	50	45	40	51	39	48	48	39	57	25	45	21	38	39	23	50	35	54	29	43	51	38	41	41	23	53	32	46	36	59	39	23	38	65	58	25
PALB2	NM_024675	c.1037_1041DELAAGAA	p.K346TFS*13	CDS 4 (c.212_1684)	16	23646825	23646826	104	94	61	41	48	52	78	75	74	75	58	79	87	52	51	41	65	84	83	81	52	88	68	74	53	65	75	54	62	79	54	61	67	70	79	64	75	64	96	95	53	66
PALB2	NM_024675	c.1050_1053DELAACA	p.T351RFS*4	CDS 4 (c.212_1684)	16	23646813	23646814	105	94	69	45	44	52	84	77	77	77	59	69	89	50	55	39	66	85	83	83	55	92	67	84	54	68	81	58	60	79	53	65	65	70	79	65	79	64	101	98	50	62
PALB2	NM_024675	c.1240C>T	p.R414*	CDS 4 (c.212_1684)	16	23646626	23646627	41	52	45	24	50	63	38	37	39	50	25	43	38	37	37	22	36	40	37	48	55	46	42	59	33	41	49	35	34	43	56	42	41	50	37	36	44	36	49	56	31	39
PALB2	NM_024675	c.1258C>T	p.Q420*	CDS 4 (c.212_1684)	16	23646608	23646609	46	48	50	26	47	61	40	37	36	50	23	41	39	38	39	24	34	43	38	53	51	51	33	55	36	41	48	36	38	40	58	39	38	46	35	41	41	35	55	55	29	41
PALB2	NM_024675	c.1317DELG	p.F440Lfs*12	CDS 4 (c.212_1684)	16	23646549	23646550	46	42	37	36	28	46	47	37	27	48	29	44	42	33	46	23	36	41	37	47	36	49	27	43	39	37	39	31	35	39	47	30	37	42	27	30	38	45	49	43	28	25
PALB2	NM_024675	c.1479DELC	p.T494Lfs*67	CDS 4 (c.212_1684)	16	23646387	23646388	121	89	75	76	90	102	124	104	112	117	97	122	117	105	100	75	96	106	117	157	80	129	107	102	105	116	123	114	128	127	84	126	110	143	123	96	104	90	133	133	113	113
PALB2	NM_024675	c.1546DELA	p.R516EFS*45	CDS 4 (c.212_1684)	16	23646320	23646321	116	106	94	83	83	111	132	104	108	111	110	121	119	100	100	83	104	120	116	121	87	122	113	84	89	99	121	100	115	107	84	115	107	146	123	101	117	87	122	107	111	102
PALB2	NM_024675	c.1592DELT	p.L531CFS*30	CDS 4 (c.212_1684)	16	23646274	23646275	111	116	104	104	90	132	141	130	120	122	122	118	143	113	108	90	115	111	131	129	88	127	105	95	99	120	121	99	121	122	96	115	106	172	115	97	140	91	123	128	116	103
PALB2	NM_024675	c.1633G>T	p.E545*	CDS 4 (c.212_1684)	16	23646233	23646234	103	106	87	82	79	117	120	125	105	111	94	96	130	96	100	85	109	116	115	119	83	108	93	86	93	96	104	90	111	117	74	99	101	151	104	86	114	84	97	119	112	90
PALB2	NM_024675	c.1647_1648DELCA	p.H549QFS*28	CDS 4 (c.212_1684)	16	23646218	23646219	94	91	84	75	73	115	109	121	100	99	86	89	121	85	103	72	102	107	108	111	74	100	88	77	87	85	97	81	101	117	68	92	98	129	94	72	118	78	89	113	100	79
PALB2	NM_024675	c.1675_1676DELCAINSTG	NA	CDS 4 (c.212_1684)	16	23646190	23646191	62	66	56	52	54	78	68	85	68	69	66	66	83	59	75	51	70	78	79	68	47	70	59	53	51	60	63	61	66	87	41	56	75	84	63	60	89	62	66	79	66	64
PALB2	NM_024675	c.172_175DELTTGT	p.Q60Rfs*7	CDS 3 (c.109_211)	16	23649206	23649207	80	85	58	50	65	75	73	59	77	60	59	109	46	69	70	52	56	56	70	72	56	75	63	70	61	55	75	78	70	67	57	65	65	89	80	88	59	41	88	97	66	66
PALB2	NM_024675	c.1924DELA	p.M642CFS*18	CDS 5 (c.1685_2514)	16	23641550	23641551	74	78	87	42	87	79	71	77	97	87	79	62	66	67	75	70	62	65	77	74	99	82	67	67	52	64	69	72	73	78	74	50	67	74	81	67	84	54	90	75	60	69
PALB2	NM_024675	c.2052DELC	p.P684PFS*25	CDS 5 (c.1685_2514)	16	23641422	23641423	138	126	91	78	54	59	157	135	135	118	117	146	116	106	119	87	115	113	130	134	76	143	111	116	103	97	116	121	174	102	88	100	114	137	151	118	128	98	136	142	101	101
PALB2	NM_024675	c.2167_2168DELAT	p.M723VFS*21	CDS 5 (c.1685_2514)	16	23641306	23641307	212	174	142	92	103	116	216	205	230	230	188	280	235	187	201	133	176	194	213	260	102	222	171	182	179	195	234	235	259	208	138	210	229	290	240	240	226	167	258	282	192	184
PALB2	NM_024675	c.2205DELA	p.P735PFS*29	CDS 5 (c.1685_2514)	16	23641269	23641270	197	158	131	94	114	118	194	159	192	201	178	226	208	145	149	117	166	170	190	220	105	212	161	167	169	165	210	216	219	172	136	184	210	238	209	208	187	142	203	215	189	148
PALB2	NM_024675	c.2257C>T	p.R753*	CDS 5 (c.1685_2514)	16	23641217	23641218	162	140	110	103	117	117	155	111	131	164	138	160	170	105	116	115	128	155	143	168	111	162	130	135	130	120	157	173	198	115	132	152	148	155	145	137	126	114	143	149	112	116
PALB2	NM_024675	c.226DEL	p.I76Yfs*101	CDS 4 (c.212_1684)	16	23647640	23647641	20	14	27	20	16	17	28	17	14	27	21	25	21	17	24	28	21	28	17	23	15	23	24	31	26	13	27	23	22	22	24	24	27	25	20	30	26	24	21	20	16	28
PALB2	NM_024675	c.2323C>T	p.Q775*	CDS 5 (c.1685_2514)	16	23641151	23641152	132	133	120	115	142	167	109	114	142	146	118	152	139	82	112	114	102	134	111	133	158	150	103	116	116	130	137	130	166	117	127	135	132	155	109	127	112	97	107	141	96	116
PALB2	NM_024675	c.2386G>T	p.G796*	CDS 5 (c.1685_2514)	16	23641088	23641089	114	115	103	104	164	197	94	95	104	128	101	120	109	68	87	97	84	110	119	109	171	120	77	103	98	114	116	104	136	107	124	123	126	133	99	121	82	88	107	144	91	87
PALB2	NM_024675	c.26DELTINSCG	NA	CDS 1 (c.1_48)	16	23652452	23652453	112	115	88	106	75	52	123	91	101	108	79	119	103	90	62	108	67	72	76	109	70	79	59	107	94	112	114	118	144	90	78	100	112	122	104	105	79	78	97	103	78	86
PALB2	NM_024675	c.2712G>A	p.W904*	CDS 7 (c.2587_2748)	16	23637592	23637593	109	130	167	140	118	138	151	124	165	99	125	175	125	126	109	178	116	101	117	166	128	122	112	119	85	101	103	118	160	133	166	143	109	147	113	170	113	86	123	146	129	118
PALB2	NM_024675	c.2920_2921DELAA	p.K974EFS*5	CDS 9 (c.2835_2996)	16	23634364	23634365	77	43	95	75	92	113	59	58	67	55	46	77	62	60	55	73	59	58	72	93	74	66	56	57	54	46	67	66	66	53	67	68	56	54	70	67	52	40	67	73	42	49
PALB2	NM_024675	c.2931_2932INSA	NA	CDS 9 (c.2835_2996)	16	23634353	23634354	79	43.5	97.5	81.5	93	114	57.5	52	70.5	59.5	45.5	80	58	61.5	52.5	80.5	66	58	74	91	76	68.5	57.5	59.5	47	45	64.5	61.5	65.5	57	64.5	69	62.5	53	73	69.5	54.5	43.5	74.5	77	45.5	50.5
PALB2	NM_024675	c.2962C>T	p.Q988*	CDS 9 (c.2835_2996)	16	23634323	23634324	79	48	92	78	104	117	65	53	64	57	45	72	62	70	47	77	65	59	80	89	60	72	47	63	51	50	61	54	70	62	70	66	58	65	72	79	46	39	64	73	51	49
PALB2	NM_024675	c.2964DELA	p.V989*	CDS 9 (c.2835_2996)	16	23634321	23634322	80	47	92	77	104	113	65	53	61	56	47	69	63	70	47	77	64	60	79	89	57	73	47	62	50	51	62	55	70	61	71	66	58	62	71	80	47	38	60	73	50	50
PALB2	NM_024675	c.3048DELT	p.F1016LFS*17	CDS 10 (c.2997_3113)	16	23632747	23632748	98	81	77	59	90	85	82	76	94	76	82	111	97	68	90	55	74	77	85	85	85	106	70	67	72	74	95	84	80	98	42	79	80	103	77	84	84	83	102	86	88	80
PALB2	NM_024675	c.3113G>A	p.W1038*	CDS 10 (c.2997_3113)	16	23632682	23632683	98	74	64	55	64	78	77	66	90	85	80	104	93	75	88	54	68	92	83	86	80	102	73	61	74	91	102	81	76	93	45	78	85	96	70	82	76	73	87	84	95	75
PALB2	NM_024675	c.3116DELA	p.N1039Ifs*2	CDS 11 (c.3114_3201)	16	23625409	23625410	53	43	68	46	86	99	44	54	73	55	58	52	45	54	49	50	45	58	46	45	75	59	56	39	46	43	58	38	32	47	48	31	45	74	52	45	45	47	47	59	42	49
PALB2	NM_024675	c.3201+1G>C	NA	Intron 11 (C)	16	23625323	23625324	61	54	96	65	121	134	51	51	72	61	51	48	47	54	54	74	42	46	58	58	120	57	52	52	37	46	55	47	53	51	71	47	34	69	53	60	36	52	48	57	50	41
PALB2	NM_024675	c.3201+1G>T	NA	Intron 11 (C)	16	23625323	23625324	61	54	96	65	121	134	51	51	72	61	51	48	47	54	54	74	42	46	58	58	120	57	52	52	37	46	55	47	53	51	71	47	34	69	53	60	36	52	48	57	50	41
PALB2	NM_024675	c.3228_3244DUPTCCCTGTGCCAAAGAGA	p.S1082IFS*19	CDS 12 (c.3202_3350)	16	23619290	23619291	125	115	89.5	88	101.5	108.5	146	122	115	113	103.5	150	124.5	106.5	84	97.5	80	102.5	113	138	93.5	119.5	120	98.5	108	124	117.5	112	138.5	115.5	98	103.5	102	162	130	107.5	130	100	124	167.5	98.5	112
PALB2	NM_024675	c.3267_3268DELGT	p.F1090Sfs*6	CDS 12 (c.3202_3350)	16	23619266	23619267	128	117	95	115	121	113	158	121	114	118	97	163	128	116	94	108	87	112	113	139	111	121	127	96	117	133	127	102	151	134	109	118	121	195	128	122	121	111	130	164	104	122
PALB2	NM_024675	c.3286_3289DELAACCINS8	NA	CDS 12 (c.3202_3350)	16	23619245	23619246	131	111	96	124	118	107	147	115	113	114	82	150	113	113	92	108	87	104	114	134	105	113	122	98	113	123	115	94	146	125	105	122	118	188	117	116	100	106	120	155	101	129
PALB2	NM_024675	c.3323DELA	p.Y1108SFS*16	CDS 12 (c.3202_3350)	16	23619211	23619212	107	105	99	111	104	99	118	90	98	110	69	132	109	98	90	95	72	99	100	113	97	96	105	91	109	101	98	97	121	103	95	110	108	164	85	95	83	93	105	119	85	96
PALB2	NM_024675	c.3362DELG	p.G1121VFS*3	CDS 13 (c.3351_3561)	16	23614978	23614979	59	67	76	75	75	81	68	68	57	62	54	65	84	55	67	75	61	48	66	71	72	60	63	55	42	66	61	57	67	68	74	57	80	67	62	50	65	44	70	58	38	54
PALB2	NM_024675	c.3476G>A	p.W1159*	CDS 13 (c.3351_3561)	16	23614864	23614865	98	111	94	103	103	129	127	98	117	88	81	112	99	90	94	104	82	93	81	121	90	99	86	95	83	110	103	78	103	114	101	80	86	131	119	89	90	82	110	94	109	101
PALB2	NM_024675	c.3507_3508DELTC	p.H1170Ffs*19	CDS 13 (c.3351_3561)	16	23614832	23614833	81	114	85	84	89	110	111	104	113	94	88	97	95	91	98	91	76	92	89	119	83	103	92	95	85	110	99	78	105	111	95	75	88	126	118	93	86	82	104	92	92	89
PALB2	NM_024675	c.3549C>A	p.Y1183*	CDS 13 (c.3351_3561)	16	23614791	23614792	78	115	61	61	59	79	99	81	95	93	79	76	73	84	89	62	59	79	88	102	57	99	82	80	83	91	93	65	95	92	73	55	87	104	91	84	81	72	92	76	80	76
PALB2	NM_024675	c.3549C>G	p.Y1183*	CDS 13 (c.3351_3561)	16	23614791	23614792	78	115	61	61	59	79	99	81	95	93	79	76	73	84	89	62	59	79	88	102	57	99	82	80	83	91	93	65	95	92	73	55	87	104	91	84	81	72	92	76	80	76
PALB2	NM_024675	c.424A>T	p.K142*	CDS 4 (c.212_1684)	16	23647442	23647443	96	80	115	107	96	105	95	79	86	93	89	106	76	49	75	124	55	76	82	90	87	98	90	62	89	73	79	97	76	100	105	80	91	91	93	93	93	80	87	100	77	83
PALB2	NM_024675	c.509_510DELGA	p.R170IFS*14	CDS 4 (c.212_1684)	16	23647356	23647357	89	91	97	85	79	88	102	86	110	135	94	128	92	89	99	120	79	109	110	112	77	118	102	94	88	98	117	103	87	112	104	77	128	91	127	99	93	71	102	101	102	78
PALB2	NM_024675	c.599DELT	p.L200*	CDS 4 (c.212_1684)	16	23647267	23647268	154	135	97	76	85	75	152	151	153	162	137	165	152	146	162	107	110	141	169	165	79	209	158	144	135	144	165	135	170	142	109	110	149	170	178	178	170	121	151	183	165	139
PALB2	NM_024675	c.654DELA	p.D219Tfs*4	CDS 4 (c.212_1684)	16	23647212	23647213	197	179	116	87	98	97	175	190	206	218	164	211	178	173	180	112	135	174	206	218	87	231	192	164	163	153	200	182	189	183	119	132	184	195	211	211	189	146	203	206	190	149
PALB2	NM_024675	c.661_662DELINSTA	NA	CDS 4 (c.212_1684)	16	23647204	23647205	211	175	123	90	100	108	176	203	210	211	169	214	186	184	181	110	134	170	210	223	88	232	199	167	166	156	207	182	192	193	119	143	198	211	219	220	198	151	212	208	185	157
PALB2	NM_024675	c.72DELG	p.L24LFS*9	CDS 2 (c.49_108)	16	23649426	23649427	159	135	84	86	86	93	188	146	149	140	123	174	145	139	127	75	123	117	126	168	78	146	140	116	139	147	133	136	145	158	76	152	135	195	154	164	142	115	151	165	148	134
PALB2	NM_024675	c.757_758DELCT	p.L253Ifs*3	CDS 4 (c.212_1684)	16	23647108	23647109	214	171	154	90	114	106	182	179	192	204	188	211	186	177	171	123	161	185	197	240	107	203	194	162	185	181	211	186	186	203	119	190	194	227	244	241	201	172	208	228	169	164
PALB2	NM_024675	c.758DUPT	p.S254Ifs*3	CDS 4 (c.212_1684)	16	23647108	23647109	216	171	155	90	114.5	106	182.5	179.5	193.5	205	188.5	213	186.5	178	171	123	161.5	185	197.5	241	107	203.5	194.5	162.5	185.5	182.5	212	186	187.5	206.5	121	190.5	195.5	229	244	242	201	172.5	208	229.5	169	165
PALB2	NM_024675	c.850DUPA	p.T284NFS*19	CDS 4 (c.212_1684)	16	23647016	23647017	143	105.5	91.5	84	93.5	86.5	136	127	123.5	151	113.5	119.5	125.5	136.5	110	87	108	138	125	179.5	68	167.5	123	126.5	116	139	134	154	118.5	145	80	107.5	144	123	151	146	136	110	167.5	148.5	108.5	100
PKP2	NM_004572	c.235C>T	p.R79*	CDS 2 (c.224_336)	12	33031954	33031955	54	44	47	41	47	55	55	53	48	51	46	57	59	33	53	61	51	60	58	58	42	68	30	38	44	53	41	45	57	66	51	39	61	59	55	60	70	44	53	56	45	54
PLN	NM_002667	c.40_42DELAGA	p.R14DEL	CDS 1 (c.1_159)	6	118880123	118880124	162	142	140	97	149	168	157	170	156	161	126	182	187	114	156	138	128	143	121	165	126	193	158	115	155	137	157	150	156	159	121	142	144	160	154	186	146	118	167	170	154	144
PMS2	NM_000535	c.1067DELA	p.K356Rfs*4	CDS 10 (c.989_1144)	7	6029507	6029508	106	93	86	65	98	118	102	82	99	92	93	128	127	88	73	64	61	94	71	157	81	129	84	99	103	110	101	91	105	125	88	95	75	138	110	96	112	81	109	122	123	82
PMS2	NM_000535	c.137G>T	p.S46I	CDS 2 (c.24_163)	7	6045548	6045549	94	64	39	23	30	40	81	70	55	63	46	72	49	38	56	39	48	56	64	72	31	85	57	67	52	78	76	37	64	77	38	59	61	82	50	83	54	30	82	54	74	65
PMS2	NM_000535	c.1687C>T	p.R563*	CDS 11 (c.1145_2006)	7	6026708	6026709	66	54	60	55	102	72	64	48	55	76	51	65	65	49	60	48	46	70	65	74	76	48	52	61	44	68	64	52	57	41	60	46	70	70	44	74	52	51	62	83	52	48
PMS2	NM_000535	c.1738A>T	p.K580*	CDS 11 (c.1145_2006)	7	6026657	6026658	84	82	63	42	76	59	85	80	65	110	81	91	78	73	81	52	58	91	84	113	83	70	74	77	61	85	91	72	70	60	66	67	88	91	67	87	73	74	88	113	67	70
PMS2	NM_000535	c.1831DUPA	p.I611Nfs*2	CDS 11 (c.1145_2006)	7	6026564	6026565	107	123.5	71.5	53.5	77	88	134	91.5	81	137	126	113.5	119.5	100	113.5	57	107.5	114	75.5	155.5	99	107.5	93	107	86	87.5	91	101.5	109.5	99.5	58	106.5	126	129.5	104.5	94.5	114.5	94.5	111	126	94	73
PMS2	NM_000535	c.1840A>T	p.K614*	CDS 11 (c.1145_2006)	7	6026555	6026556	116	127	71	57	85	98	146	104	87	140	126	128	128	107	111	59	118	119	87	154	100	114	96	111	97	106	96	112	116	98	66	109	129	136	118	102	120	99	117	128	101	77
PMS2	NM_000535	c.1863DELT	NA	CDS 11 (c.1145_2006)	7	6026532	6026533	121	147	75	60	108	117	154	125	122	153	137	155	149	121	121	65	126	129	120	159	113	138	112	123	110	132	104	137	132	123	78	133	140	174	139	117	153	114	129	145	117	94
PMS2	NM_000535	c.1981G>T	p.E661*	CDS 11 (c.1145_2006)	7	6026414	6026415	193	172	90	59	96	118	173	166	170	175	187	195	191	165	159	72	160	145	168	205	91	204	161	175	162	196	137	161	172	206	80	169	159	229	182	207	182	159	181	221	162	132
PMS2	NM_000535	c.1A>T	p.M1L	CDS 1 (c.1_23)	7	6048649	6048650	185	185	125	162	106	88	187	166	187	209	165	226	199	181	154	159	151	146	176	223	112	189	133	177	187	189	210	200	221	187	114	225	217	240	195	231	153	145	204	172	198	201
PMS2	NM_000535	c.2007-2A>C	NA	Intron 11 (C)	7	6022623	6022624	48	38	34	41	38	36	77	52	48	68	59	30	49	45	43	41	39	53	54	66	33	49	47	51	33	48	47	49	45	47	26	39	46	54	45	48	51	41	52	43	42	41
PMS2	NM_000535	c.2117DELA	p.K706Sfs*19	CDS 12 (c.2007_2174)	7	6022511	6022512	54	62	59	66	49	43	61	63	56	77	65	55	59	58	68	53	38	67	73	73	70	65	44	52	42	58	61	57	81	65	45	52	74	62	71	55	52	61	69	57	56	44
PMS2	NM_000535	c.2156DELA	p.Q719Rfs*6	CDS 12 (c.2007_2174)	7	6022472	6022473	74	53	69	76	58	63	74	77	65	80	64	64	63	65	60	71	45	63	64	81	91	59	44	56	64	75	66	70	82	67	50	72	74	94	81	67	57	58	68	75	52	50
PMS2	NM_000535	c.2249G>A	p.G750D	CDS 13 (c.2175_2275)	7	6018252	6018253	59	47	11	28	36	41	51	31	33	53	39	27	16	61	61	40	39	56	41	39	40	38	15	57	25	47	29	39	64	52	34	59	36	33	36	35	60	40	41	71	38	15
PMS2	NM_000535	c.23+1G>T	NA	Intron 1 (C)	7	6048626	6048627	185	184	138	171	114	96	194	174	184	204	164	223	207	192	165	160	159	144	175	228	110	209	138	172	208	202	222	213	246	190	123	232	206	257	217	238	137	153	204	190	210	206
PMS2	NM_000535	c.2404C>T	p.R802*	CDS 14 (c.2276_2445)	7	6017259	6017260	7	13	6	10	11	11	10	6	7	8	14	7	5	6	27	7	8	17	7	6	18	12	2	22	7	12	11	8	23	14	9	17	8	7	7	5	16	8	7	16	7	6
PMS2	NM_000535	c.2500_2501DELATINSG	NA	CDS 15 (c.2446_2589)	7	6013117	6013118	43	23	33	40	18	27	33	28	29	13	16	20	15	30	24	25	30	54	41	13	20	28	18	29	29	35	39	58	52	44	38	41	43	46	35	40	53	51	34	17	23	28
PMS2	NM_000535	c.325DELG	p.E109Kfs*3	CDS 4 (c.251_353)	7	6043348	6043349	10	11	9	5	7	8	11	9	4	18	8	5	7	7	8	6	9	12	13	13	17	13	9	2	9	10	16	12	8	11	6	7	7	6	9	11	3	12	16	6	10	4
PMS2	NM_000535	c.354-2A>G	NA	Intron 4 (C)	7	6042268	6042269	60	59	63	82	95	75	57	53	57	36	48	66	50	46	46	63	42	46	45	71	84	71	39	47	51	65	50	46	52	61	66	75	31	71	42	64	61	46	57	70	41	61
PMS2	NM_000535	c.400C>T	p.R134*	CDS 5 (c.354_537)	7	6042220	6042221	67	59	73	80	107	85	67	56	66	42	43	71	61	48	49	64	42	60	47	79	88	73	38	50	49	55	61	49	55	63	64	87	33	71	47	69	64	51	53	60	47	67
PMS2	NM_000535	c.703C>T	p.Q235*	CDS 6 (c.538_705)	7	6038740	6038741	140	127	160	129	166	212	121	112	108	117	120	153	115	89	101	152	101	90	117	140	144	117	101	90	99	121	128	126	116	120	156	124	114	160	119	145	110	90	138	132	102	84
PMS2	NM_000535	c.736_741DEL6INS11	NA	CDS 7 (c.706_803)	7	6037018	6037019	202	167	124	138	147	185	198	175	193	156	171	249	203	159	166	123	169	196	179	182	144	165	169	163	184	161	200	177	182	216	143	222	183	256	213	168	193	156	201	248	197	126
PMS2	NM_000535	c.746_753DEL8	NA	CDS 7 (c.706_803)	7	6037006	6037007	212	180	146	148	163	204	216	187	200	161	189	272	221	176	186	133	177	205	187	192	160	172	184	181	207	174	219	180	198	239	157	243	201	279	237	181	206	178	221	270	213	135
PMS2	NM_000535	c.857_864DEL8	p.D286Vfs*10	CDS 8 (c.804_903)	7	6035203	6035204	75	56	58	36	32	50	65	57	51	64	64	71	58	61	50	38	49	46	54	65	40	56	47	55	59	51	62	69	63	53	41	63	55	73	56	57	56	60	73	74	76	52
PMS2	NM_000535	c.862_863DELCA	p.Q288VFS*10	CDS 8 (c.804_903)	7	6035204	6035205	75	57	56	35	32	49	65	56	50	66	62	70	58	60	50	38	52	45	53	65	40	57	46	53	58	49	62	69	63	53	39	63	54	73	54	57	55	58	74	74	74	51
PMS2	NM_000535	c.88C>T	p.Q30*	CDS 2 (c.24_163)	7	6045597	6045598	66	50	29	20	21	30	61	55	48	46	48	46	45	32	52	28	53	41	51	54	25	50	41	51	39	61	57	33	57	53	28	59	50	62	35	61	49	31	49	48	47	48
PMS2	NM_000535	c.904-2A>G	NA	Intron 8 (C)	7	6031689	6031690	45	30	33	31	18	17	49	45	34	42	22	61	48	23	40	30	30	34	45	43	23	62	39	48	44	59	41	40	37	47	33	54	52	68	57	56	47	32	47	68	44	47
PMS2	NM_000535	c.943C>T	p.R315*	CDS 9 (c.904_988)	7	6031648	6031649	46	44	41	38	23	28	54	53	45	46	35	74	54	28	45	30	41	42	43	42	30	75	37	44	44	68	55	43	45	68	37	73	50	72	68	66	52	42	47	67	48	60
PMS2	NM_000535	c.989-2A>G	NA	Intron 9 (C)	7	6029587	6029588	53	43	39	36	40	55	46	43	52	54	62	54	66	46	55	35	46	61	39	62	47	57	52	50	48	45	46	41	47	50	39	40	43	69	53	51	63	46	49	48	48	39
PQBP1	NM_001032383	c.459_462DELAGAG	p.R153Sfs*41	CDS 4 (c.293_577)	X	48759675	48759676	143	318	67	75	57	160	375	169	310	184	136	216	283	265	299	79	296	167	274	322	169	313	164	267	250	356	190	319	412	255	113	327	185	197	343	158	265	270	183	188	125	222
PTEN	NM_000314	c.1003C>T	p.R335*	CDS 8 (c.802_1026)	10	89720851	89720852	467	404	176	118	169	165	479	470	490	460	450	466	516	436	470	143	407	408	459	532	117	522	402	374	406	476	453	408	447	433	140	452	420	522	520	627	473	383	558	541	541	419
PTEN	NM_000314	c.1026+2T>G	NA	Intron 8 (C)	10	89720876	89720877	388	383	159	104	153	145	439	421	434	431	406	409	460	392	414	133	359	383	420	462	106	466	375	349	381	421	387	366	408	415	137	384	390	457	473	537	425	374	483	485	475	357
PTEN	NM_000314	c.1027-2A>G	NA	Intron 8 (C)	10	89725041	89725042	304	219	180	163	171	230	276	254	249	275	248	292	294	251	254	156	238	270	265	316	194	303	253	238	233	254	285	238	230	302	191	254	244	281	320	328	264	225	303	303	303	239
PTEN	NM_000314	c.105_106DELGGINSAC	NA	CDS 2 (c.80_164)	10	89653806	89653807	93	76	43	28	31	57	85	67	81	82	64	66	109	81	75	30	62	83	87	93	55	64	98	81	79	76	90	43	71	100	57	69	81	99	80	102	81	64	104	112	91	96
PTEN	NM_000314	c.1066A>G	p.N356D	CDS 9 (c.1027_1212)	10	89725082	89725083	292	219	183	154	163	244	276	269	260	256	253	288	322	250	251	163	251	267	276	320	190	313	252	239	247	259	288	237	232	300	204	251	250	291	330	342	265	227	332	313	294	238
PTEN	NM_000314	c.328C>T	p.Q110*	CDS 5 (c.254_492)	10	89692843	89692844	250	199	146	136	102	153	228	237	246	236	196	203	221	204	227	145	189	190	225	226	127	229	231	188	147	215	245	182	232	228	140	198	183	216	253	226	229	162	249	227	234	205
PTEN	NM_000314	c.370T>G	p.C124G	CDS 5 (c.254_492)	10	89692885	89692886	275	204	142	139	107	140	234	222	261	249	195	206	227	207	249	138	204	207	244	231	108	235	229	195	165	225	276	202	258	212	147	223	210	227	279	252	251	170	244	245	261	220
PTEN	NM_000314	c.376_377DELGC	p.A126WFS*53	CDS 5 (c.254_492)	10	89692891	89692892	267	197	138	140	104	140	233	224	258	246	195	202	223	206	245	142	205	206	243	218	106	230	223	194	163	226	271	197	247	209	145	224	210	233	269	242	250	172	240	237	258	224
PTEN	NM_000314	c.377C>T	p.A126V	CDS 5 (c.254_492)	10	89692892	89692893	267	198	138	141	104	140	233	224	259	246	199	204	223	206	245	142	205	206	243	218	106	232	223	195	163	226	273	197	247	210	145	224	211	233	269	242	251	172	242	237	258	225
PTEN	NM_000314	c.388C>T	p.R130*	CDS 5 (c.254_492)	10	89692903	89692904	259	205	139	136	99	130	241	222	255	244	202	214	231	216	252	134	201	211	222	224	107	225	219	189	162	224	274	192	249	211	142	217	205	238	262	254	249	166	243	247	244	225
PTEN	NM_000314	c.389G>A	p.R130Q	CDS 5 (c.254_492)	10	89692904	89692905	257	205	139	140	99	127	241	222	254	246	203	215	232	222	254	135	204	212	220	227	105	223	223	187	162	226	273	190	252	213	144	215	208	237	260	253	254	168	243	248	245	222
PTEN	NM_000314	c.389G>C	p.R130P	CDS 5 (c.254_492)	10	89692904	89692905	257	205	139	140	99	127	241	222	254	246	203	215	232	222	254	135	204	212	220	227	105	223	223	187	162	226	273	190	252	213	144	215	208	237	260	253	254	168	243	248	245	222
PTEN	NM_000314	c.395G>T	p.G132V	CDS 5 (c.254_492)	10	89692910	89692911	257	204	139	137	89	130	240	222	258	244	202	211	233	217	246	129	203	207	218	223	98	231	214	182	160	222	277	183	252	212	141	220	207	242	244	242	245	170	243	257	226	214
PTEN	NM_000314	c.403A>G	p.I135V	CDS 5 (c.254_492)	10	89692918	89692919	251	206	145	126	88	122	240	221	267	248	211	220	242	216	246	125	201	207	225	245	99	233	228	187	164	227	280	192	248	215	145	229	209	243	261	251	249	177	244	261	238	225
PTEN	NM_000314	c.48T>A	p.Y16*	CDS 1 (c.1_79)	10	89624273	89624274	116	84	124	82	85	115	95	97	83	92	74	116	90	86	88	79	91	87	89	99	93	98	81	88	96	96	117	87	97	94	109	104	63	120	84	117	85	60	106	101	105	111
PTEN	NM_000314	c.491DELA	p.K164RFS*3	CDS 5 (c.254_492)	10	89693006	89693007	166	139	71	69	52	71	156	146	183	159	165	175	175	131	174	74	147	143	150	190	69	196	160	137	120	153	176	133	151	156	83	142	165	176	176	185	172	121	199	183	154	159
PTEN	NM_000314	c.493-2A>G	NA	Intron 5 (C)	10	89711872	89711873	76	53	33	23	26	49	66	64	80	59	48	52	76	49	57	26	45	53	53	65	22	57	61	60	41	51	59	48	40	54	29	62	49	65	50	59	61	46	51	66	61	52
PTEN	NM_000314	c.493G>T	p.G165*	CDS 6 (c.493_634)	10	89711874	89711875	76	53	34	24	26	49	71	65	82	62	49	53	76	51	60	27	49	53	55	66	23	59	62	61	43	55	61	47	40	57	29	61	47	69	51	65	62	47	51	69	62	53
PTEN	NM_000314	c.50_51DELAA	p.Q17RFS*26	CDS 1 (c.1_79)	10	89624275	89624276	115	85	125	86	89	116	94	100	82	97	75	116	93	87	90	78	94	91	87	99	93	101	84	91	98	96	121	88	101	96	111	109	64	119	89	116	84	62	109	103	104	113
PTEN	NM_000314	c.518G>C	p.R173P	CDS 6 (c.493_634)	10	89711899	89711900	84	64	41	29	35	51	67	74	95	63	60	69	84	64	76	31	51	65	65	93	30	68	68	78	58	70	66	59	56	75	33	76	58	82	60	89	70	56	61	69	75	73
PTEN	NM_000314	c.520T>A	p.Y174N	CDS 6 (c.493_634)	10	89711901	89711902	84	62	42	30	36	53	70	73	94	64	60	71	85	64	75	32	54	64	65	96	30	71	72	79	60	69	67	64	57	77	33	78	60	84	58	93	72	58	64	72	80	77
PTEN	NM_000314	c.545T>G	p.L182*	CDS 6 (c.493_634)	10	89711926	89711927	86	69	49	38	52	56	78	72	103	82	65	84	97	68	84	36	53	65	72	104	31	110	74	93	78	76	76	65	74	89	37	84	64	89	74	110	74	70	68	91	97	87
PTEN	NM_000314	c.598T>G	p.F200V	CDS 6 (c.493_634)	10	89711979	89711980	64	72	46	37	48	47	79	70	89	70	66	74	75	69	72	37	55	70	80	98	31	96	75	79	71	69	75	66	86	84	35	79	63	73	71	120	57	64	75	78	89	71
PTEN	NM_000314	c.640C>T	p.Q214*	CDS 7 (c.635_801)	10	89717614	89717615	161	152	161	121	123	150	150	131	140	161	125	145	138	136	138	154	129	129	150	174	139	166	108	126	102	139	145	138	151	171	154	127	168	161	158	140	129	139	156	180	165	118
PTEN	NM_000314	c.697C>T	p.R233*	CDS 7 (c.635_801)	10	89717671	89717672	186	193	201	163	175	171	190	164	160	184	152	185	177	174	180	187	168	160	185	193	173	196	122	158	142	195	186	181	171	205	182	152	202	177	175	181	156	155	186	221	185	146
PTEN	NM_000314	c.706DUPG	p.D236GFS*7	CDS 7 (c.635_801)	10	89717680	89717681	192.5	187.5	208	168.5	174	175	184.5	165	162.5	186	158.5	184	183	168	177	190	163.5	163.5	191	187	178.5	198	121	161	140	194	183.5	180.5	172.5	205	180	155	202	173	179.5	181.5	157	165.5	188	227.5	183.5	148
PTEN	NM_000314	c.70G>A	p.D24N	CDS 1 (c.1_79)	10	89624295	89624296	118	92	125	84	91	110	99	101	83	106	82	122	111	103	93	91	97	95	89	107	96	109	89	97	108	105	123	96	105	106	119	111	76	121	87	124	93	64	111	112	110	122
PTEN	NM_000314	c.71A>G	p.D24G	CDS 1 (c.1_79)	10	89624296	89624297	119	91	126	85	90	112	98	101	83	105	82	122	111	103	94	90	96	95	88	106	97	108	89	97	108	106	123	96	104	106	118	111	74	121	87	124	93	63	111	111	110	122
PTEN	NM_000314	c.737C>T	p.P246L	CDS 7 (c.635_801)	10	89717711	89717712	179	184	196	158	184	173	178	140	144	167	167	175	180	150	159	188	164	165	185	184	184	194	131	138	138	202	171	160	164	177	165	155	184	162	169	174	151	152	187	221	160	132
PTEN	NM_000314	c.740DELT	p.L247YFS*9	CDS 7 (c.635_801)	10	89717714	89717715	175	179	203	156	182	176	175	137	144	164	163	180	179	146	164	188	162	167	189	180	181	197	127	141	140	202	172	157	164	178	166	154	179	162	167	173	149	151	193	226	162	126
PTEN	NM_000314	c.741DUPA	p.P248Tfs*5	CDS 7 (c.635_801)	10	89717715	89717716	175.5	178	205	158	183	176	174.5	138.5	145	163.5	165	180.5	183	145	165	192	162	166.5	189.5	184	179.5	198.5	128	140.5	142	204.5	171.5	157.5	166.5	177.5	169.5	154.5	179.5	161.5	167	170.5	153	152.5	194	224	161.5	126.5
PTEN	NM_000314	c.74DUPT	p.L25FFS*19	CDS 1 (c.1_79)	10	89624299	89624300	123.5	92.5	125	95	93.5	111.5	100.5	102.5	89.5	111.5	84	121	108	106.5	96	95.5	96	96	84.5	107.5	98	109	91	100.5	112	110.5	123.5	96	106	107.5	118.5	115	75.5	120.5	88	128	91.5	67.5	115	113.5	111	123
PTEN	NM_000314	c.757DUPA	p.I253NFS*45	CDS 7 (c.635_801)	10	89717731	89717732	178.5	170.5	205	158	172.5	171.5	182.5	143.5	144.5	158	163.5	189	168.5	138.5	168.5	182	158.5	162.5	182	192	159.5	191.5	133.5	142	138.5	187.5	158	156.5	170.5	171.5	169.5	151	183	157.5	155.5	161	155.5	158	196	223	142.5	121
PTEN	NM_000314	c.772_773DELTT	p.F258Pfs*39	CDS 7 (c.635_801)	10	89717746	89717747	168	168	187	133	160	150	161	122	136	142	151	173	159	135	153	158	145	153	168	175	150	173	123	125	127	169	147	134	146	172	155	133	163	143	139	133	146	138	163	218	123	114
PTEN	NM_000314	c.802-2A>T	NA	Intron 7 (C)	10	89720648	89720649	71	75	22	30	28	29	88	94	81	86	97	85	68	77	84	23	66	75	105	80	20	84	104	84	90	80	86	73	82	77	29	76	65	81	83	108	89	73	107	75	80	67
PTEN	NM_000314	c.822G>A	p.W274*	CDS 8 (c.802_1026)	10	89720670	89720671	137	120	30	40	46	53	148	149	142	143	151	129	148	112	140	47	117	121	154	136	45	159	162	130	140	137	123	133	126	137	45	141	104	158	133	165	145	124	176	127	139	137
PTEN	NM_000314	c.865A>G	p.K289E	CDS 8 (c.802_1026)	10	89720713	89720714	288	232	72	73	92	100	291	295	286	280	271	250	328	227	232	94	216	223	273	300	87	304	279	224	282	281	256	242	258	274	82	274	223	337	262	326	299	216	338	298	276	270
PTEN	NM_000314	c.964A>T	p.K322*	CDS 8 (c.802_1026)	10	89720812	89720813	497	432	186	141	183	186	544	492	549	505	458	502	554	495	507	180	436	444	512	602	127	551	466	417	470	539	528	473	481	496	151	477	441	581	534	657	513	445	597	606	588	481
PTEN	NM_000314	c.987_990DELTAAA	p.N329KFS*14	CDS 8 (c.802_1026)	10	89720835	89720836	497	429	180	125	181	186	522	500	527	495	462	493	548	470	507	156	429	425	505	575	116	544	446	407	447	501	499	430	474	471	150	486	441	570	556	651	493	437	602	578	577	457
PTPN11	NM_002834	c.1403C>T	p.T468M	CDS 12 (c.1380_1447)	12	112926269	112926270	53	59	47	67	84	96	55	43	48	46	60	59	42	45	47	50	31	42	41	58	102	71	49	43	49	55	56	70	60	63	72	55	49	84	61	46	70	33	41	59	56	57
PTPN11	NM_002834	c.1510A>G	p.M504V	CDS 13 (c.1448_1599)	12	112926889	112926890	145	138	144	137	200	228	152	138	135	157	126	119	160	130	141	152	103	109	140	159	204	139	119	118	124	138	139	155	140	106	167	143	130	173	156	166	134	84	155	158	124	144
RAD50	NM_005732	c.1237C>T	p.Q413*	CDS 8 (c.1052_1245)	5	131924563	131924564	279	215	143	97	114	133	269	221	248	232	238	228	238	232	231	125	225	223	234	270	93	238	213	247	238	268	248	182	201	276	105	248	235	259	257	327	243	200	270	313	327	248
RAD50	NM_005732	c.1268_1269DEL	p.L424Efs*7	CDS 9 (c.1246_1452)	5	131925344	131925345	355	309	118	97	102	155	295	324	342	323	318	327	313	264	301	104	262	252	265	393	118	355	336	266	264	289	331	220	244	343	119	273	262	346	300	339	348	293	333	407	366	302
RAD50	NM_005732	c.1716_1717INSA	NA	CDS 11 (c.1636_1793)	5	131927648	131927649	244.5	202.5	131.5	108	137.5	167	220	224	228.5	216.5	192	258	246.5	248	214	139.5	166	227	174.5	315	116	308	207.5	174	229	226	273	208	192	305	121	239.5	197	255	239.5	324.5	236.5	173	270.5	269	260	238
RAD50	NM_005732	c.1794-1G>T	NA	Intron 11 (C)	5	131930559	131930560	69	57	23	30	35	34	66	64	77	81	61	85	86	58	88	29	84	63	78	79	27	98	70	62	57	54	72	48	70	68	28	70	61	82	72	90	74	53	83	68	80	66
RAD50	NM_005732	c.1958C>A	p.S653*	CDS 12 (c.1794_1969)	5	131930724	131930725	57	76	41	25	28	32	68	63	72	76	55	87	87	55	86	34	71	67	84	78	26	95	75	68	66	60	75	32	73	84	42	62	67	80	81	85	71	48	72	70	76	81
RAD50	NM_005732	c.1969+1G>A	NA	Intron 12 (C)	5	131930736	131930737	50	76	36	24	27	28	53	50	69	63	42	67	70	53	76	25	63	56	74	70	19	77	61	59	54	50	54	27	72	70	38	54	57	68	73	73	67	38	64	59	62	67
RAD50	NM_005732	c.2156DUPT	p.E723Gfs*5	CDS 13 (c.1970_2207)	5	131931450	131931451	35	29	27	32.5	27	47.5	32.5	29	35.5	34.5	29	27	35	22	24	24	15	18.5	23	21.5	31.5	21.5	31	22.5	9	29	28	21.5	39	23	33	16	25	26	29	45	20.5	19	29.5	39	29	32.5
RAD50	NM_005732	c.2165DUPA	p.E723Gfs*5	CDS 13 (c.1970_2207)	5	131931459	131931460	28	24	25.5	31	24	38.5	32.5	28	32	35	31	23	32.5	20	19	23.5	11	16.5	24.5	17	28	23	29	20	9	26	26.5	17	38.5	16	29	15.5	23	27	24	40	20.5	16	23	36	27.5	27
RAD50	NM_005732	c.2202DELC	p.P734PFS*2	CDS 13 (c.1970_2207)	5	131931496	131931497	21	14	19	17	15	29	19	20	17	26	22	13	16	12	15	11	12	14	20	10	22	13	17	13	9	20	18	12	26	10	18	9	16	16	14	24	10	10	12	24	14	15
RAD50	NM_005732	c.2498_2499DELAA	p.Q833RFS*11	CDS 15 (c.2398_2524)	5	131939711	131939712	322	274	216	186	173	205	311	277	306	283	268	344	348	254	291	214	261	274	259	364	143	320	252	254	269	259	331	230	229	347	211	303	265	371	351	434	265	226	378	345	346	277
RAD50	NM_005732	c.2516T>A	p.L839*	CDS 15 (c.2398_2524)	5	131939729	131939730	302	260	221	175	184	203	311	247	289	277	252	316	334	252	279	199	269	257	247	345	141	314	235	230	248	258	307	227	224	334	211	300	251	354	355	413	245	219	374	330	355	273
RAD50	NM_005732	c.2517DUPA	p.L839LFS*6	CDS 15 (c.2398_2524)	5	131939730	131939731	300.5	261	220.5	175.5	184	206	311.5	243.5	289	277	249.5	314	331	247	277.5	197.5	271.5	261	245.5	339.5	142	314	236.5	233	246	256	307.5	224.5	224.5	329.5	210	301.5	255.5	351	351.5	409.5	240.5	216.5	373	327	353.5	272.5
RAD50	NM_005732	c.2789_2792DELTCAA	p.I930TFS*9	CDS 17 (c.2719_2829)	5	131944376	131944377	183	130	38	25	33	55	146	158	131	145	133	192	178	148	131	22	111	114	151	206	38	199	160	173	137	148	138	117	128	172	51	149	106	170	167	197	160	111	143	208	169	149
RAD50	NM_005732	c.2821C>T	p.Q941*	CDS 17 (c.2719_2829)	5	131944408	131944409	170	118	36	18	26	43	130	137	118	131	119	170	157	125	126	20	98	89	127	180	29	167	140	143	99	106	120	108	116	151	41	132	97	147	153	178	134	89	131	177	147	132
RAD50	NM_005732	c.2980_2983DEL	p.E995Rfs*2	CDS 19 (c.2923_3036)	5	131945031	131945032	210	161	56	53	41	69	213	211	203	191	172	208	221	158	193	62	151	197	199	215	54	220	166	208	179	193	221	168	173	225	52	143	157	218	210	251	208	164	234	254	211	193
RAD50	NM_005732	c.3209DELA	p.N1070IFS*6	CDS 21 (c.3165_3389)	5	131953805	131953806	195	166	89	82	79	104	208	178	173	187	164	201	200	176	175	81	140	174	208	213	78	200	188	155	167	163	214	162	163	161	91	122	165	215	179	226	198	146	215	184	170	136
RAD50	NM_005732	c.326_329DELCAGA	p.T109Nfs*20	CDS 3 (c.214_365)	5	131911580	131911581	132	93	38	39	47	45	125	114	109	105	93	114	125	93	103	39	93	97	90	131	32	140	96	105	102	94	115	101	101	128	38	85	87	139	97	115	93	91	108	152	129	103
RAD50	NM_005732	c.3476-10_3480DEL15	NA	between Intron 22 (C) and CDS 23	5	131973762	131973763	123	111	74	52	37	56	134	113	120	118	130	130	138	117	103	67	93	101	117	152	60	122	136	125	108	108	125	115	122	114	67	130	124	129	132	135	111	119	132	149	130	117
RAD50	NM_005732	c.354DELT	p.T119Lfs*11	CDS 3 (c.214_365)	5	131911608	131911609	101	77	32	28	40	30	108	107	89	100	86	92	97	82	86	29	84	92	94	115	25	108	73	82	64	79	109	83	83	105	23	81	71	109	88	109	94	83	94	125	100	84
RAD50	NM_005732	c.3598C>T	p.R1200*	CDS 23 (c.3476_3618)	5	131973894	131973895	108	136	64	92	59	74	111	121	161	128	125	123	141	119	116	71	100	107	93	130	57	138	136	124	95	110	155	133	140	127	62	152	127	145	122	136	108	112	135	166	118	105
RAD50	NM_005732	c.3618+1G>A	NA	Intron 23 (C)	5	131973915	131973916	86	109	52	72	51	59	101	106	129	117	106	104	116	97	100	60	91	93	88	107	52	125	124	106	83	92	127	111	118	104	54	119	119	128	95	104	94	91	123	143	100	95
RAD50	NM_005732	c.3779DELG	p.R1260LFS*7	CDS 25 (c.3753_3939)	5	131977895	131977896	132	97	85	66	99	130	112	105	129	100	93	118	102	98	92	70	74	84	99	130	98	119	95	120	106	101	117	105	105	106	79	99	89	158	108	138	104	74	131	118	105	102
RAD50	NM_005732	c.399_400DELTG	p.A134Rfs*3	CDS 4 (c.366_551)	5	131915041	131915042	117	112	90	63	94	92	117	78	87	135	96	127	105	96	90	69	86	83	80	143	65	101	103	85	91	105	101	78	105	117	80	89	98	107	111	107	107	91	109	123	108	107
RAD50	NM_005732	c.3G>A	p.M1I	CDS 1 (c.1_129)	5	131893018	131893019	217	204	143	132	178	167	224	213	146	232	206	288	201	182	180	124	146	174	195	208	172	175	172	164	185	201	228	201	230	183	150	210	199	266	202	213	195	164	200	201	208	199
RAD50	NM_005732	c.541DUPT	p.S181FFS*7	CDS 4 (c.366_551)	5	131915183	131915184	117	112.5	69	72	58	73.5	126	103.5	109.5	137.5	104	123.5	111.5	87.5	102.5	51	108	100	106	139.5	53.5	125.5	109.5	103	81.5	112	113	91	112	114	66.5	87	92.5	138	100.5	122	114.5	108.5	122	159.5	105.5	104
RAD50	NM_005732	c.643C>T	p.Q215*	CDS 5 (c.552_756)	5	131915644	131915645	356	301	198	160	201	255	325	345	311	356	307	337	355	301	322	181	265	358	342	396	201	395	377	291	289	330	384	289	299	361	198	291	273	359	406	394	322	324	411	382	404	307
RAD50	NM_005732	c.687DELT	p.S229RFS*6	CDS 5 (c.552_756)	5	131915688	131915689	395	286	189	160	241	289	356	362	342	390	342	359	408	332	368	186	302	391	347	445	227	452	390	325	347	350	417	291	326	417	201	329	303	399	407	434	349	329	468	431	437	345
RAD50	NM_005732	c.756+2T>C	NA	Intron 5 (C)	5	131915759	131915760	231	198	125	93	157	209	228	189	231	237	254	225	226	221	241	103	195	229	234	304	166	290	253	197	224	210	213	171	223	262	120	201	177	254	241	278	219	203	303	262	274	229
RAD50	NM_005732	c.904G>T	p.E302*	CDS 7 (c.886_1051)	5	131923633	131923634	162	137	59	40	57	51	155	117	133	173	111	124	149	130	147	62	135	144	141	160	48	154	127	134	125	140	181	116	134	142	53	87	143	129	146	163	165	118	148	154	143	125
RAD50	NM_005732	c.93_94INSA	p.T32Nfs*16	CDS 1 (c.1_129)	5	131893108	131893109	252.5	229.5	141.5	133	212.5	208	264.5	236.5	175	227	221	320.5	255	240	212	124.5	172	209	218	226	210	202.5	206	186	205	258.5	255	277.5	259.5	214	158.5	225	235.5	312.5	250	273.5	219.5	189	216.5	248.5	226.5	229
RAD51C	NM_058216	c.158DEL	p.S53Lfs*6	CDS 2 (c.146_404)	17	56772303	56772304	59	59	31	34	48	51	78	72	62	90	69	79	82	56	59	47	66	67	81	89	45	86	82	58	80	58	89	78	73	68	34	64	50	76	72	76	98	57	82	83	64	69
RAD51C	NM_058216	c.186_187DELAA	p.Q62Hfs*10	CDS 2 (c.146_404)	17	56772331	56772332	86	72	39	47	61	60	99	92	72	103	92	94	103	71	68	56	72	84	85	96	59	111	107	64	92	85	95	99	91	91	48	85	60	105	93	90	104	66	98	106	85	89
RAD51C	NM_058216	c.405-1G>C	NA	Intron 2 (C)	17	56774052	56774053	114	106	113	102	121	163	80	99	96	88	88	102	121	97	92	85	65	89	104	128	132	100	72	85	80	86	97	94	88	96	91	79	98	99	102	97	109	69	89	98	101	95
RAD51C	NM_058216	c.414G>C	p.L138F	CDS 3 (c.405_571)	17	56774062	56774063	120	109	120	111	133	177	91	111	106	94	92	110	135	101	99	89	72	95	116	137	134	114	84	90	86	96	102	107	95	98	98	94	108	112	117	107	110	71	89	108	111	104
RAD51C	NM_058216	c.501_502DUPTA	p.R168IFS*4	CDS 3 (c.405_571)	17	56774149	56774150	90	98	101	90.5	120.5	153.5	86	92	88.5	89	81.5	96.5	100.5	106.5	77.5	82.5	59.5	77	101	112	108	94	76	79	76	78.5	72	89	90	94.5	96	84	93	91.5	108	100.5	92	66.5	94.5	95.5	101	82.5
RAD51C	NM_058216	c.502A>T	p.R168*	CDS 3 (c.405_571)	17	56774150	56774151	90	99	101	91	121	154	86	92	89	88	82	97	101	107	77	84	59	77	101	112	107	94	76	79	77	79	72	89	90	94	96	84	93	92	109	100	93	67	95	96	101	83
RAD51C	NM_058216	c.577C>T	p.R193*	CDS 4 (c.572_705)	17	56780561	56780562	64	64	29	22	18	21	59	53	47	46	43	54	65	66	57	34	44	46	42	81	14	72	70	65	49	51	55	48	56	71	39	46	46	67	60	70	48	41	44	74	67	56
RAD51C	NM_058216	c.630T>G	p.Y210*	CDS 4 (c.572_705)	17	56780614	56780615	61	48	31	29	13	30	47	39	33	36	44	55	49	50	45	28	37	32	34	72	21	63	48	50	42	49	45	39	54	47	35	32	38	57	46	67	39	36	35	72	58	46
RAD51C	NM_058216	c.651_652DEL	p.E218Vfs*33	CDS 4 (c.572_705)	17	56780635	56780636	56	40	33	26	14	28	51	42	34	36	36	50	43	45	46	28	39	30	40	75	28	60	52	51	52	49	43	36	56	45	40	41	34	51	39	68	40	33	44	62	55	39
RAD51C	NM_058216	c.701C>G	p.S234*	CDS 4 (c.572_705)	17	56780685	56780686	48	39	32	28	17	33	40	39	26	35	39	36	30	40	42	21	37	32	35	60	31	51	39	42	48	37	51	39	55	38	39	39	29	33	34	66	34	25	42	51	43	28
RAD51C	NM_058216	c.706-2A>G	NA	Intron 4 (C)	17	56787217	56787218	56	46	60	54	54	57	57	42	47	47	58	65	58	43	60	78	39	59	54	48	50	55	45	50	52	34	74	52	57	51	51	61	43	72	54	71	57	52	67	62	52	51
RAD51C	NM_058216	c.773G>A	p.R258H	CDS 5 (c.706_837)	17	56787286	56787287	118	81	98	90	86	92	108	90	81	76	84	113	112	90	103	112	60	103	89	84	69	124	90	94	86	71	116	79	97	102	101	112	81	165	101	117	94	85	123	121	99	106
RAD51C	NM_058216	c.904+5G>T	NA	Intron 6 (C)	17	56798177	56798178	23	27	26	19	55	68	36	36	45	33	31	25	41	21	30	29	23	25	21	27	63	22	31	27	31	21	40	34	24	26	24	33	21	28	29	32	27	36	33	33	37	23
RAD51C	NM_058216	c.905-2_905-1DELAG	NA	Intron 6 (C)	17	56801398	56801399	121	106	83	86	89	94	101	109	110	136	122	136	113	84	114	72	87	92	119	145	69	122	123	111	102	117	108	103	122	114	96	120	110	124	136	134	114	107	142	138	129	116
RAD51C	NM_058216	c.93DELG	p.G31GFS*9	CDS 1 (c.1_145)	17	56770096	56770097	144	124	71	109	87	82	129	119	136	138	106	174	118	120	108	91	104	99	112	147	88	120	120	104	100	160	162	145	141	111	91	141	136	166	121	158	112	98	149	170	111	121
RAD51C	NM_058216	c.955C>T	p.R319*	CDS 7 (c.905_965)	17	56801450	56801451	137	126	97	94	89	95	117	120	122	150	111	159	127	114	108	76	102	113	150	163	71	125	131	137	136	118	120	123	131	131	88	145	114	145	139	157	138	126	179	154	159	144
RAD51C	NM_058216	c.97C>T	p.Q33*	CDS 1 (c.1_145)	17	56770100	56770101	143	123	73	105	91	84	128	119	134	142	105	173	118	115	107	94	107	97	111	148	87	124	120	105	101	161	164	146	140	113	90	143	134	161	124	159	114	98	151	172	110	120
RAD51D	NM_002878	c.140_141INSAA	p.Y47*	CDS 2 (c.83_144)	17	33446132	33446133	174	163.5	121.5	112	137	120	140.5	120	156	138	130.5	182.5	156	142	118.5	108	113	136	138.5	189.5	98	166.5	128.5	147.5	130	143.5	145	156	170.5	124.5	100.5	157	138	158.5	150	168.5	139	114	177.5	145	134	136.5
RAD51D	NM_002878	c.185_200DEL16	p.S62LFS*9	CDS 3 (c.145_263)	17	33445582	33445583	57	53	37	59	57	55	41	42	47	52	48	65	36	40	48	44	39	45	42	67	54	54	34	55	46	51	39	52	73	58	47	58	60	71	63	53	48	34	61	63	47	41
RAD51D	NM_002878	c.326DUPC	p.G110Rfs*2	CDS 4 (c.264_345)	17	33434403	33434404	100.5	87.5	115	106.5	123.5	122.5	72.5	86.5	97	93	95.5	107.5	86	62	87	87.5	92.5	80	79	149	101.5	105	84	98.5	85	100.5	118	109.5	98	100.5	94.5	65.5	81.5	137	88.5	79.5	88.5	78.5	67.5	130.5	87	83.5
RAD51D	NM_002878	c.330DUPT	p.G110GFS*2	CDS 4 (c.264_345)	17	33434399	33434400	98	89	114.5	110.5	125	123.5	72	84.5	98.5	94.5	99	106.5	87	61.5	88	86.5	92	81	82	149	101	104.5	86.5	100	86.5	107.5	117.5	108	105	101	97	62.5	81.5	138	89	82.5	87	80.5	66.5	126.5	88	83.5
RAD51D	NM_002878	c.451C>T	p.Q151*	CDS 5 (c.346_480)	17	33434035	33434036	69	64	109	96	95	99	88	56	57	64	65	86	60	64	64	110	59	60	61	75	99	86	57	77	69	75	78	71	64	65	77	68	81	117	80	72	52	56	62	84	58	58
RAD51D	NM_002878	c.547C>T	p.Q183*	CDS 6 (c.481_576)	17	33433433	33433434	48	40	80	93	93	98	60	38	38	50	29	50	34	40	42	74	34	24	51	41	80	48	41	32	34	46	55	52	35	46	77	26	40	64	48	50	35	31	52	36	35	29
RAD51D	NM_002878	c.556C>T	p.R186*	CDS 6 (c.481_576)	17	33433424	33433425	43	39	81	91	80	95	51	34	34	47	27	48	32	37	39	72	30	25	52	40	69	42	38	31	32	45	50	52	30	44	78	23	37	65	47	47	32	32	47	36	31	29
RAD51D	NM_002878	c.649_655DELGGAGGTCINSTGAGGTT	NA	CDS 7 (c.577_667)	17	33430484	33430485	93	99	102	119	96	135	101	74	113	113	86	115	107	73	96	122	94	88	90	116	141	98	93	85	72	95	99	104	115	97	126	109	133	150	109	99	91	95	107	101	83	74
RAD51D	NM_002878	c.694C>T	p.R232*	CDS 8 (c.668_738)	17	33430316	33430317	144	159	167	190	236	265	165	148	183	140	150	210	165	146	133	167	131	153	161	165	250	149	147	153	129	161	185	169	199	164	147	177	169	232	167	177	141	127	161	175	147	135
RAD51D	NM_002878	c.748DELC	p.H250TFS*2	CDS 9 (c.739_903)	17	33428374	33428375	32	46	46	51	41	43	53	46	43	56	38	56	41	51	38	59	40	45	38	53	50	39	44	56	30	44	47	68	47	49	40	55	58	69	50	57	52	35	44	50	34	51
RAD51D	NM_002878	c.757C>T	p.R253*	CDS 9 (c.739_903)	17	33428365	33428366	34	48	51	53	51	47	64	47	50	63	42	56	44	53	49	64	42	47	47	65	52	45	44	54	35	44	52	70	55	54	40	59	62	77	59	67	58	34	48	54	37	54
RAD51D	NM_002878	c.898C>T	p.R300*	CDS 9 (c.739_903)	17	33428224	33428225	68	67	83	81	52	61	81	87	86	74	73	89	76	60	65	71	55	72	75	75	81	79	64	70	58	99	85	84	89	65	79	74	88	64	92	75	75	53	86	58	60	57
RAD51D	NM_002878	c.898DELC	p.R300DFS*10	CDS 9 (c.739_903)	17	33428224	33428225	68	67	82	81	52	61	80	86	86	74	71	86	76	59	65	71	54	70	75	75	80	79	64	70	58	97	85	80	88	65	79	73	87	64	92	74	75	53	84	58	59	57
RET	NM_020975	c.1901G>A	p.C634Y	CDS 11 (c.1880_2136)	10	43609948	43609949	35	32	71	52	42	36	45	32	39	34	37	45	19	42	35	69	28	51	45	44	38	46	34	41	29	38	47	46	40	34	63	42	52	53	42	68	37	32	49	39	34	33
RET	NM_020975	c.1998G>T	p.K666N	CDS 11 (c.1880_2136)	10	43610045	43610046	40	62	82	87	60	60	38	35	41	38	43	54	30	45	33	83	38	37	25	49	60	42	55	43	50	37	55	40	69	41	64	50	50	58	42	68	52	28	45	52	29	55
RET	NM_020975	c.2410G>A	p.V804M	CDS 14 (c.2393_2607)	10	43614995	43614996	29	24	43	46	33	25	26	34	25	40	20	32	21	21	21	42	22	35	27	18	30	23	15	28	16	34	29	25	39	28	53	14	39	23	32	30	33	18	26	23	14	21
RPGR	NM_000328	c.28+1G>A	NA	Intron 1 (C)	X	38186591	38186592	25	51	5	12	1	9	26	19	48	20	12	25	30	37	28	9	30	23	33	29	12	19	13	26	26	49	22	36	48	24	14	27	25	19	42	20	31	15	21	21	17	44
RPGR	NM_000328	c.789_790DUPGT	p.Y264VFS*35	CDS 8 (c.779_934)	X	38164031	38164032	177	260.5	97.5	77.5	106	228.5	340.5	167.5	341	136	133	173	295	261	278	86	240.5	143	293	350	171.5	326	166	245	278.5	250	151.5	285	269	316	189	265.5	116.5	167	299	167	279	220	170.5	186.5	174.5	268.5
RSPH4A	NM_001010892	c.1351C>T	p.Q451*	CDS 3 (c.922_1662)	6	116949220	116949221	124	119	65	61	59	38	106	102	127	160	116	136	148	96	113	84	96	125	140	127	44	149	118	126	85	134	141	128	138	120	62	138	157	91	134	147	147	101	123	109	108	88
RSPH4A	NM_001010892	c.1393C>T	p.R465*	CDS 3 (c.922_1662)	6	116949262	116949263	94	90	47	50	42	38	89	90	102	114	87	97	116	74	101	54	89	99	97	103	31	115	87	84	67	100	107	89	94	93	50	101	111	81	95	112	98	76	98	85	92	69
RSPH4A	NM_001010892	c.325C>T	p.Q109*	CDS 1 (c.1_686)	6	116938110	116938111	90	134	128	128	115	115	140	106	106	121	91	104	94	101	106	120	94	76	95	91	149	94	102	94	82	87	100	100	145	102	107	86	112	115	109	82	95	90	110	121	88	93
RSPH4A	NM_001010892	c.347_348DELTG	NA	CDS 1 (c.1_686)	6	116938132	116938133	97	128	128	129	119	126	146	109	104	131	100	106	99	100	113	127	104	80	95	93	142	100	103	94	81	96	110	98	135	102	112	93	120	106	128	79	94	89	114	117	102	98
RSPH9	NM_152732	c.466C>T	p.R156*	CDS 3 (c.394_523)	6	43623370	43623371	94	79	117	104	83	83	92	87	61	92	69	114	78	66	79	106	65	60	84	87	94	97	62	92	71	95	77	93	102	66	111	90	81	117	70	86	78	65	87	100	102	65
RYR2	NM_001035	c.12325A>G	p.M4109V	CDS 90 (c.11963_13260)	1	237947336	237947337	154	146	174	173	211	184	168	155	151	140	121	168	131	151	136	167	124	125	145	142	167	116	139	133	122	130	163	131	174	146	156	164	162	147	149	123	138	104	161	160	152	146
RYR2	NM_001035	c.7202G>A	p.R2401H	CDS 47 (c.7116_7221)	1	237804282	237804283	55	79	93	91	76	93	59	79	77	84	50	87	75	54	68	100	60	61	66	97	77	68	62	60	55	76	81	57	78	64	115	79	82	84	103	88	66	64	114	88	68	64
SCN5A	NM_198056	c.4719C>T	p.G1573G	CDS 26 (c.4543_4813)	3	38595863	38595864	101	134	176	173	200	222	134	103	110	121	87	138	106	101	108	171	89	98	99	136	172	117	90	110	80	116	114	115	149	105	176	112	122	145	128	123	110	91	137	132	88	120
SCN5A	NM_198056	c.5129C>T	p.S1710L	CDS 27 (c.4814_6051)	3	38592733	38592734	147	164	143	151	143	145	156	136	190	173	109	175	144	133	123	133	141	123	133	136	154	125	120	146	121	168	160	169	207	136	159	140	178	154	153	154	146	118	167	171	121	128
SDHA	NM_004168	c.667DELG	p.D223IFS*3	CDS 6 (c.622_770)	5	228344	228345	45	30	30	33	31	35	33	36	41	47	39	63	40	43	35	30	21	30	34	64	27	59	25	40	41	43	26	28	40	51	35	30	30	55	21	49	49	26	41	48	53	64
SDHA	NM_004168	c.818C>T	p.T273I	CDS 7 (c.771_895)	5	231037	231038	245	336	516	532	461	520	336	297	243	276	209	392	214	214	228	463	219	228	246	323	446	310	234	242	198	266	220	247	318	219	398	257	258	307	258	289	284	232	259	316	217	220
SDHA	NM_004168	c.91C>T	p.R31*	CDS 2 (c.64_150)	5	223623	223624	278	215	239	230	231	263	279	287	256	238	228	342	275	230	265	207	238	233	224	358	257	300	226	238	235	260	285	246	269	270	249	303	240	326	308	295	268	210	273	286	261	271
SDHB	NM_003000	c.136C>T	p.R46*	CDS 2 (c.73_200)	1	17371319	17371320	65	45	26	41	47	62	50	42	44	45	39	51	37	48	35	42	45	29	34	54	51	62	47	48	65	37	59	48	53	49	35	40	39	79	43	33	44	34	40	65	55	50
SDHB	NM_003000	c.137G>A	p.R46Q	CDS 2 (c.73_200)	1	17371318	17371319	63	45	25	41	46	63	51	41	44	45	38	52	37	47	35	42	43	29	34	54	51	62	46	50	64	36	60	49	51	49	35	40	39	77	44	34	44	34	40	64	55	49
SDHB	NM_003000	c.166_170DELCCTCA	p.P56YFS*5	CDS 2 (c.73_200)	1	17371285	17371286	56	39	31	43	54	78	53	38	38	41	39	55	34	40	35	39	40	32	40	54	59	62	39	43	57	41	56	51	43	47	40	38	46	76	46	33	43	33	35	66	55	46
SDHB	NM_003000	c.286+1G>A	NA	Intron 3 (C)	1	17359553	17359554	239	222	223	231	284	292	283	190	224	248	212	306	284	247	179	217	187	232	231	304	252	241	240	189	202	212	259	223	271	232	219	216	259	268	233	255	226	188	255	270	219	239
SDHB	NM_003000	c.286+2T>A	NA	Intron 3 (C)	1	17359552	17359553	236	222	224	227	286	291	282	190	222	246	213	307	283	248	179	211	186	229	229	301	250	243	236	186	200	212	258	223	274	233	219	215	259	268	233	251	226	188	255	269	217	241
SDHB	NM_003000	c.286G>A	p.G96S	CDS 3 (c.201_286)	1	17359554	17359555	237	223	221	232	286	290	285	189	225	249	213	304	285	249	179	219	185	234	230	304	255	239	239	188	204	212	259	224	269	230	215	218	258	272	237	254	227	189	254	269	221	236
SDHB	NM_003000	c.287-1G>C	NA	Intron 3 (C)	1	17355231	17355232	59	50	59	56	78	76	32	47	42	46	43	51	46	50	60	61	42	43	54	54	83	59	37	53	36	41	51	52	61	35	60	41	60	53	47	61	57	52	58	43	55	40
SDHB	NM_003000	c.380T>G	p.I127S	CDS 4 (c.287_423)	1	17355137	17355138	82	86	81	79	85	106	65	80	79	81	66	76	87	71	88	90	55	66	81	102	80	100	65	67	67	65	81	60	98	69	65	79	81	99	88	111	88	88	98	91	68	62
SDHB	NM_003000	c.418G>T	p.V140F	CDS 4 (c.287_423)	1	17355099	17355100	67	77	64	63	56	76	51	76	75	83	66	66	79	61	77	75	58	73	70	87	60	95	58	61	61	66	73	53	96	64	56	65	76	81	73	99	74	84	91	79	62	59
SDHB	NM_003000	c.423+1G>A	NA	Intron 4 (C)	1	17355093	17355094	63	75	61	60	53	68	47	73	74	78	67	63	75	58	73	72	49	69	64	85	58	90	57	57	58	63	63	48	94	60	52	64	76	74	67	94	77	78	82	76	61	53
SDHB	NM_003000	c.541-2A>G	NA	Intron 5 (C)	1	17350570	17350571	37	19	29	19	59	37	29	30	20	31	26	37	23	30	31	28	26	31	16	17	41	23	21	29	27	27	24	22	35	31	28	32	24	31	25	20	20	22	28	39	23	17
SDHB	NM_003000	c.575G>A	p.C192Y	CDS 6 (c.541_642)	1	17350534	17350535	42	30	32	27	81	50	45	44	32	38	36	60	36	34	45	40	27	41	19	27	50	31	33	41	43	33	37	31	45	44	45	45	37	48	33	37	25	31	33	63	33	24
SDHB	NM_003000	c.600G>T	p.W200C	CDS 6 (c.541_642)	1	17350509	17350510	48	28	33	31	79	51	52	49	34	42	33	63	45	34	42	44	35	43	27	31	55	36	36	44	52	38	42	37	46	54	53	44	41	47	35	39	31	43	33	66	41	36
SDHB	NM_003000	c.607_616DEL10	p.G203IFS*14	CDS 6 (c.541_642)	1	17350493	17350494	45	32	31	34	75	50	54	48	38	41	33	59	45	37	44	47	36	42	26	37	52	38	38	45	52	39	43	41	49	52	56	49	40	54	33	41	30	43	34	67	39	37
SDHB	NM_003000	c.654G>A	p.W218*	CDS 7 (c.643_765)	1	17349213	17349214	65	76	91	103	106	112	88	65	69	80	66	99	78	68	73	103	55	73	51	73	119	80	55	46	52	69	75	88	102	68	114	93	96	97	75	98	68	47	76	92	48	72
SDHB	NM_003000	c.688C>T	p.R230C	CDS 7 (c.643_765)	1	17349179	17349180	87	95	125	129	127	144	117	93	87	107	81	118	99	92	94	126	71	89	80	112	140	107	59	61	64	86	87	99	126	90	130	118	113	128	92	130	80	56	100	114	75	93
SDHB	NM_003000	c.689G>A	p.R230H	CDS 7 (c.643_765)	1	17349178	17349179	89	94	124	130	127	146	117	95	87	106	81	118	100	92	94	127	72	89	81	114	142	105	58	62	66	88	88	100	128	91	131	120	113	129	93	129	81	57	100	113	75	92
SDHB	NM_003000	c.689G>T	p.R230L	CDS 7 (c.643_765)	1	17349178	17349179	89	94	124	130	127	146	117	95	87	106	81	118	100	92	94	127	72	89	81	114	142	105	58	62	66	88	88	100	128	91	131	120	113	129	93	129	81	57	100	113	75	92
SDHB	NM_003000	c.716_719DELCTCT	p.S239Yfs*8	CDS 7 (c.643_765)	1	17349148	17349149	92	93	127	153	127	156	119	93	86	116	84	124	108	100	91	133	76	87	94	118	156	98	57	69	68	96	88	105	125	94	123	121	114	140	87	127	91	62	100	107	84	101
SDHB	NM_003000	c.72+1G>T	NA	Intron 1 (C)	1	17380441	17380442	151	160	101	118	99	104	184	135	158	149	133	206	163	129	127	139	142	135	120	197	110	131	129	117	156	190	184	170	212	170	108	157	170	173	156	172	119	111	196	179	140	157
SDHB	NM_003000	c.725G>A	p.R242H	CDS 7 (c.643_765)	1	17349142	17349143	93	99	124	148	128	165	121	86	87	120	86	126	105	101	92	133	76	87	94	119	159	95	59	66	70	98	91	107	127	86	123	118	105	143	89	129	90	60	106	103	84	102
SDHB	NM_003000	c.79C>T	p.R27*	CDS 2 (c.73_200)	1	17371376	17371377	49	30	13	24	22	38	36	29	31	38	28	38	27	34	26	22	42	21	29	37	30	41	41	39	48	34	51	36	37	37	20	28	27	52	34	31	37	20	33	35	35	34
SDHC	NM_003001	c.397C>T	p.R133*	CDS 5 (c.242_405)	1	161326621	161326622	114	100	114	131	111	125	113	96	97	85	94	131	109	94	87	114	90	97	105	127	129	103	118	91	102	86	123	112	131	107	107	123	108	156	89	139	95	101	114	100	104	99
SDHC	NM_003001	c.43C>T	p.R15*	CDS 2 (c.21_77)	1	161293425	161293426	47	33	16	18	26	24	35	33	42	25	19	29	23	35	19	19	20	28	33	40	15	48	18	35	25	16	24	38	23	40	25	34	23	49	30	33	20	25	30	47	42	43
SDHC	NM_003001	c.78-1G>A	NA	Intron 2 (C)	1	161298184	161298185	140	128	90	80	46	56	134	138	120	125	118	156	117	102	128	56	113	103	132	161	37	147	135	126	101	133	122	118	136	141	71	141	126	188	147	162	145	120	157	133	116	123
SDHD	NM_003002	c.155C>A	p.S52*	CDS 2 (c.53_169)	11	111958682	111958683	52	61	86	106	110	93	56	59	69	71	55	74	60	58	70	120	60	59	66	67	92	62	49	45	42	71	76	72	72	47	101	71	58	81	78	59	52	56	85	66	49	55
SDHD	NM_003002	c.242C>T	p.P81L	CDS 3 (c.170_314)	11	111959662	111959663	113	69	89	88	127	116	118	92	102	119	97	136	97	72	104	115	81	99	111	107	93	116	94	89	105	87	129	131	118	106	96	98	94	125	123	125	104	118	134	103	115	102
SDHD	NM_003002	c.304C>A	p.H102N	CDS 3 (c.170_314)	11	111959724	111959725	68	61	78	70	99	101	67	63	78	75	71	94	69	47	72	85	58	62	71	66	77	78	62	67	66	57	94	100	75	84	82	57	72	91	69	79	61	76	85	76	67	67
SLC16A2	NM_006517	c.1690G>A	p.G564R	CDS 6 (c.1622_1842)	X	73751235	73751236	80	147	94	99	87	147	155	70	158	80	86	96	161	117	139	96	128	81	149	167	146	169	71	150	130	156	73	173	156	143	176	155	103	86	176	79	145	130	94	81	66	118
SLC16A2	NM_006517	c.453DELC	NA	CDS 1 (c.1_652)	X	73641702	73641703	33	91	27	19	13	28	82	27	68	39	32	37	60	54	41	21	78	44	70	54	27	28	9	44	49	76	32	71	86	29	45	36	43	22	71	18	52	47	25	23	21	46
SLC2A10	NM_030777	c.685C>T	p.R229*	CDS 2 (c.5_1288)	20	45354359	45354360	44	51	60	76	74	81	33	33	33	55	29	34	27	25	44	76	30	38	40	46	83	27	28	24	32	42	37	38	42	27	65	37	33	37	44	31	35	30	39	44	28	22
SLC2A10	NM_030777	c.692G>A	p.R231Q	CDS 2 (c.5_1288)	20	45354366	45354367	37	52	62	76	73	88	38	37	33	53	31	37	29	24	43	82	30	39	41	44	80	30	27	24	29	43	40	37	45	30	67	39	34	40	42	33	31	27	42	45	29	26
SLC9A6	NM_006359	c.976C>T	p.Q326*	CDS 8 (c.946_1051)	X	135095137	135095138	33	57	73	82	72	168	59	27	77	39	31	56	75	59	60	74	55	38	62	76	164	69	30	61	66	70	37	59	73	56	173	92	45	44	96	43	76	59	42	47	35	80
SMAD4	NM_005359	c.1245_1248DELCAGA	p.D415EFS*20	CDS 9 (c.1140_1308)	18	48593493	48593494	122	73	84	77	76	106	90	85	112	90	86	131	83	83	71	83	74	62	60	116	60	106	82	78	88	106	96	94	103	135	73	108	78	138	88	118	80	62	94	138	105	93
SMAD4	NM_005359	c.1308+1G>T	NA	Intron 9 (C)	18	48593557	48593558	62	52	53	46	36	47	58	55	58	65	63	82	51	60	46	55	52	46	60	65	37	78	61	54	65	43	56	65	79	99	48	73	50	83	42	65	61	48	57	87	69	57
SMAD4	NM_005359	c.1333C>T	p.R445*	CDS 10 (c.1309_1447)	18	48603031	48603032	251	227	156	121	115	152	242	207	223	185	185	276	223	178	225	118	187	213	217	254	115	258	184	187	188	205	252	197	242	220	132	237	210	270	231	237	217	158	234	258	235	225
SMAD4	NM_005359	c.1344_1368DEL	p.A451Lfs*17	CDS 10 (c.1309_1447)	18	48603042	48603043	264	225	167	120	119	154	238	215	230	195	187	292	235	172	228	122	197	208	217	256	117	263	190	194	188	217	251	210	244	235	134	261	215	281	245	242	218	153	231	267	247	237
SMAD4	NM_005359	c.1345C>T	p.Q449*	CDS 10 (c.1309_1447)	18	48603043	48603044	266	222	169	121	119	152	238	211	227	194	190	291	234	171	223	123	196	205	217	258	118	261	188	197	188	217	249	212	244	230	134	260	211	283	243	244	217	154	233	272	245	235
SMAD4	NM_005359	c.898_904+1DUPCATTACTG	NA	between CDS 6 and Intron 6 (C)	18	48584819	48584820	59	52	60	38	65	61	68	59	56	57	65	83	53	48	52	45	60	38	62	71	46	60	52	60	47	50	55	52	82	59	50	63	62	53	59	79	42	31	77	59	54	65
SMAD4	NM_005359	c.989A>G	p.E330G	CDS 8 (c.956_1139)	18	48591825	48591826	127	108	121	110	176	174	131	129	106	132	100	140	119	109	97	153	85	106	112	164	136	140	114	98	102	103	123	123	110	123	105	115	104	127	120	151	104	85	130	160	126	100
STK11	NM_000455	c.106DELT	p.Y36TFS*15	CDS 1 (c.1_290)	19	1207017	1207018	220	263	101	140	126	120	255	215	212	255	247	294	203	205	206	129	213	225	243	238	123	202	212	187	216	249	271	260	332	188	122	233	283	269	226	248	164	206	253	251	197	177
STK11	NM_000455	c.180C>G	p.Y60*	CDS 1 (c.1_290)	19	1207091	1207092	308	295	152	182	142	165	359	271	284	366	285	399	284	252	264	153	284	274	316	341	153	287	283	279	301	350	329	342	464	271	138	351	330	422	333	329	202	267	340	329	272	263
STK11	NM_000455	c.250A>T	p.K84*	CDS 1 (c.1_290)	19	1207161	1207162	378	352	189	213	172	206	439	335	350	393	330	504	349	378	310	178	323	335	372	480	175	368	290	320	397	422	406	413	559	333	177	453	363	537	390	453	257	323	449	450	351	346
STK11	NM_000455	c.397_398DEL	p.C134Wfs*28	CDS 3 (c.375_464)	19	1219344	1219345	139	128	69	82	61	89	140	149	137	106	90	200	203	129	105	82	94	113	103	152	60	146	85	130	147	128	158	151	161	103	81	151	127	172	117	136	128	78	130	147	99	119
STK11	NM_000455	c.488G>A	p.G163D	CDS 4 (c.465_597)	19	1220394	1220395	58	90	50	76	47	74	70	61	68	64	44	86	60	56	52	54	61	44	58	80	66	71	44	56	59	71	68	69	99	67	57	98	66	94	75	75	50	63	70	73	48	69
STK11	NM_000455	c.574DELA	p.I192SFS*95	CDS 4 (c.465_597)	19	1220480	1220481	75	78	41	67	52	53	78	65	74	75	43	101	80	56	61	56	55	51	46	84	49	73	38	60	65	76	72	74	99	69	35	98	64	82	79	96	48	51	65	86	61	83
STK11	NM_000455	c.580G>A	p.D194N	CDS 4 (c.465_597)	19	1220486	1220487	74	76	44	69	46	46	77	62	70	72	43	103	75	54	61	53	54	51	45	80	50	66	36	55	63	71	73	73	93	62	35	93	64	82	75	95	48	53	60	80	56	78
STK11	NM_000455	c.582C>A	p.D194E	CDS 4 (c.465_597)	19	1220488	1220489	73	73	41	68	46	42	74	58	68	69	43	101	73	56	62	51	52	51	47	76	46	63	35	53	56	73	73	72	91	60	33	87	61	78	71	95	46	52	59	77	54	75
STK11	NM_000455	c.597+1G>T	NA	Intron 4 (C)	19	1220504	1220505	64	68	39	53	40	37	62	56	55	70	39	85	65	45	56	48	47	47	52	67	42	46	27	44	40	79	62	74	82	40	37	65	56	58	68	85	44	57	54	58	43	67
STK11	NM_000455	c.608DUPC	p.P203PFS*63	CDS 5 (c.598_734)	19	1220589	1220590	42	71	36.5	47	20	13	54	41	41.5	53	23	62	46	32.5	16.5	30	25.5	40	42	20.5	21	13	4	16	14.5	67.5	41	50	60.5	9.5	33	20	45.5	15.5	57	40.5	29	34	41.5	9.5	18	18
STK11	NM_000455	c.640C>T	p.Q214*	CDS 5 (c.598_734)	19	1220621	1220622	67	85	46	79	34	32	67	51	60	63	38	86	58	48	23	40	38	59	49	44	36	38	20	32	40	82	61	64	80	38	47	41	65	51	80	69	38	43	62	34	33	44
STK11	NM_000455	c.734+1G>T	NA	Intron 5 (C)	19	1220716	1220717	82	96	79	102	50	52	82	79	82	93	47	116	65	59	34	75	50	67	67	64	60	47	30	42	59	93	85	97	109	58	76	65	92	75	90	92	50	50	88	94	78	58
STK11	NM_000455	c.842DUPC	p.L282Afs*3	CDS 6 (c.735_862)	19	1221318	1221319	59.5	50	63.5	57.5	91.5	91.5	37.5	59	56	55	46	65.5	49	56	48	50.5	54.5	50	36.5	68	100	65	58	46.5	54	61	61.5	52	76	50	63.5	55.5	60	44	62	55.5	40	38.5	67	42.5	55	52
STK11	NM_000455	c.876DELC	p.Y292*	CDS 7 (c.863_920)	19	1221960	1221961	44	46	45	66	74	90	29	32	34	28	21	48	42	30	20	58	34	32	41	57	64	41	26	25	49	25	34	47	54	33	44	39	33	41	49	45	30	25	39	40	36	25
STK11	NM_000455	c.913C>T	p.Q305*	CDS 7 (c.863_920)	19	1221997	1221998	34	38	27	64	69	78	32	28	24	28	18	35	40	27	15	46	28	23	41	36	50	34	15	21	36	22	29	35	45	20	36	31	28	28	42	30	22	24	38	27	33	20
SYN1	NM_006950	c.635G>T	p.S212I	CDS 4 (c.528_684)	X	47464670	47464671	140	217	130	153	163	341	286	117	277	136	123	146	227	272	241	135	261	125	251	281	283	278	125	265	243	304	141	263	266	263	228	294	138	182	281	148	271	221	157	162	124	244
TGFBR1	NM_004612	c.722C>T	p.S241L	CDS 4 (c.575_805)	9	101900287	101900288	327	269	141	107	132	181	291	263	305	310	246	340	297	282	265	116	230	279	264	287	116	358	223	248	231	302	288	244	292	287	140	256	261	295	286	367	262	237	343	286	266	239
TGFBR1	NM_004612	c.757A>G	p.M253V	CDS 4 (c.575_805)	9	101900322	101900323	257	238	138	106	103	134	262	225	267	287	214	270	230	252	233	107	206	251	245	229	111	283	216	198	202	258	254	209	249	237	122	201	248	227	258	320	243	186	264	238	234	206
TGFBR2	NM_003242	c.1136A>T	p.D379V	CDS 4 (c.455_1254)	3	30713810	30713811	159	156	205	194	163	208	169	144	160	175	151	193	156	156	153	233	145	148	133	167	183	168	154	140	137	143	157	196	164	142	218	127	189	184	164	189	135	161	209	185	134	129
TGFBR2	NM_003242	c.1261A>G	p.T421A	CDS 5 (c.1255_1396)	3	30715602	30715603	173	154	120	117	129	138	183	150	171	192	154	211	140	152	167	114	143	154	150	204	127	172	168	150	145	174	189	165	196	188	129	163	168	209	181	181	135	147	198	202	158	182
TGFBR2	NM_003242	c.1378C>T	p.R460C	CDS 5 (c.1255_1396)	3	30715719	30715720	196	164	147	133	155	184	210	191	174	205	168	200	191	160	178	127	179	165	180	234	146	218	218	159	155	201	211	206	206	214	145	165	186	209	222	201	160	171	241	237	206	191
TGFBR2	NM_003242	c.831G>T	p.K277N	CDS 4 (c.455_1254)	3	30713505	30713506	142	127	150	171	191	187	170	139	152	148	124	151	141	117	144	176	131	155	154	154	164	156	142	100	103	141	145	150	157	119	160	113	182	163	161	152	123	126	151	143	114	125
TMEM127	NM_017849	c.248DELT	p.F83SFS*3	CDS 2 (c.245_409)	2	96920731	96920732	431	447	293	348	303	296	506	401	415	524	394	508	417	391	399	306	377	412	419	482	254	461	411	357	400	412	498	492	558	378	270	472	456	494	484	514	422	387	511	475	381	420
TMEM127	NM_017849	c.475C>T	p.Q159*	CDS 3 (c.410_717)	2	96919787	96919788	101	105	91	89	91	107	131	83	117	96	101	138	117	111	93	98	94	98	91	126	82	114	85	93	91	117	123	105	124	101	75	122	131	124	119	105	87	64	95	116	97	100
TNNI3	NM_000363	c.523C>T	p.Q175*	CDS 7 (c.373_549)	19	55665423	55665424	42	35	87	96	103	126	47	46	40	47	32	54	57	35	36	83	46	26	58	43	98	54	38	35	51	47	55	57	49	46	97	60	44	61	34	36	36	26	49	47	35	41
TNNT2	NM_001001430	c.629_631DEL	p.K210DEL	CDS 12 (c.580_689)	1	201331098	201331099	69	74	79	94	68	66	88	88	80	65	60	113	91	79	59	70	66	75	71	69	69	92	70	76	58	73	107	76	120	81	62	84	94	80	85	83	70	72	74	88	51	76
TNNT2	NM_001001430	c.832C>T	p.R278C	CDS 15 (c.822_867)	1	201328372	201328373	102	109	50	82	80	62	100	103	81	93	71	104	72	88	71	88	75	116	67	101	70	85	75	97	76	107	86	84	110	88	71	92	104	107	91	89	63	69	101	95	94	70
TP53	NM_000546	c.1009C>T	p.R337C	CDS 9 (c.994_1100)	17	7574017	7574018	69	70	106	116	111	135	100	98	81	84	77	95	83	73	87	99	61	64	67	122	135	89	67	80	79	90	102	94	110	95	85	98	90	119	99	113	84	57	87	97	82	60
TP53	NM_000546	c.1010G>A	p.R337H	CDS 9 (c.994_1100)	17	7574016	7574017	69	71	109	116	111	138	99	98	82	85	79	95	84	76	88	100	62	65	67	121	135	92	67	78	79	90	103	96	110	95	85	98	89	120	100	113	83	57	86	98	82	60
TP53	NM_000546	c.1010G>T	p.R337L	CDS 9 (c.994_1100)	17	7574016	7574017	69	71	109	116	111	138	99	98	82	85	79	95	84	76	88	100	62	65	67	121	135	92	67	78	79	90	103	96	110	95	85	98	89	120	100	113	83	57	86	98	82	60
TP53	NM_000546	c.1024DELC	p.R342EFS*3	CDS 9 (c.994_1100)	17	7574002	7574003	79	73	113	128	117	144	102	110	88	89	79	106	91	84	91	102	60	62	71	115	134	94	70	75	83	104	104	107	118	107	92	109	91	124	104	124	81	57	90	97	83	66
TP53	NM_000546	c.1101-2A>G	NA	Intron 9 (C)	17	7573009	7573010	64	68	53	38	67	45	91	70	87	86	66	97	97	64	55	58	72	76	87	109	48	82	58	65	67	74	91	89	90	85	44	99	78	105	86	107	57	57	87	88	87	57
TP53	NM_000546	c.137DELCINSGT	NA	CDS 3 (c.97_375)	17	7579549	7579550	78	74	59	80	61	47	86	74	68	98	76	74	62	47	78	75	74	62	68	46	76	61	64	72	50	60	93	87	83	53	65	50	91	82	81	72	69	67	76	54	35	52
TP53	NM_000546	c.155_157DUPAAT	NA	CDS 3 (c.97_375)	17	7579529	7579530	85.5	90	64.5	72	56.5	52.5	93	88.5	69.5	100.5	89.5	85	74.5	53.5	75	80	75.5	74.5	75	62.5	69.5	71	72.5	77	62	71	96.5	93	93.5	57.5	74	59	103	86	86.5	71.5	79.5	77	89	66	46	68
TP53	NM_000546	c.323_329DUPGTTTCCG	p.L111Ffs*40	CDS 3 (c.97_375)	17	7579357	7579358	147.5	173.5	125	153.5	121	146.5	202	163	175.5	163.5	206.5	236.5	212.5	131.5	168	141.5	132.5	139.5	175	254	127	163.5	162	179.5	190	187.5	173	212	191.5	183	150	213.5	203	256	173.5	159.5	156.5	134.5	175.5	219	168.5	156
TP53	NM_000546	c.329G>T	p.R110L	CDS 3 (c.97_375)	17	7579357	7579358	149	174	128	159	121	145	206	162	179	166	207	236	215	133	169	145	132	140	178	257	130	165	157	183	192	189	174	213	194	185	155	211	202	262	174	158	157	136	176	220	171	158
TP53	NM_000546	c.391A>T	p.N131Y	CDS 4 (c.376_559)	17	7578538	7578539	57	66	39	40	45	48	77	57	71	75	64	92	68	39	65	51	63	70	61	90	44	60	55	53	65	73	77	88	102	62	44	76	101	80	64	67	59	58	79	83	63	68
TP53	NM_000546	c.422G>A	p.C141Y	CDS 4 (c.376_559)	17	7578507	7578508	81	84	52	53	71	57	109	77	91	98	87	126	89	60	76	71	82	82	77	112	54	72	84	67	89	106	106	118	139	96	62	114	123	111	99	96	79	72	103	109	85	97
TP53	NM_000546	c.447_459DEL	p.T150Afs*16	CDS 4 (c.376_559)	17	7578470	7578471	93	97	61	69	65	61	121	75	103	109	100	153	99	68	85	82	89	91	93	126	67	90	98	86	92	114	118	130	157	105	76	141	136	127	103	114	80	88	132	125	83	101
TP53	NM_000546	c.451C>A	p.P151T	CDS 4 (c.376_559)	17	7578478	7578479	97	99	63	72	64	62	118	73	106	113	101	155	104	70	87	82	92	94	94	124	66	93	99	84	96	112	120	128	158	108	81	142	138	126	104	116	82	89	137	124	79	102
TP53	NM_000546	c.455C>T	p.P152L	CDS 4 (c.376_559)	17	7578474	7578475	96	106	65	76	67	66	122	75	103	116	99	164	112	70	88	84	90	93	96	128	68	95	101	90	100	118	120	132	163	115	82	149	137	125	105	121	79	90	134	127	82	103
TP53	NM_000546	c.467G>A	p.R156H	CDS 4 (c.376_559)	17	7578462	7578463	104	111	70	78	70	63	121	93	116	125	105	162	116	82	87	88	96	101	99	132	71	105	105	94	110	122	127	140	161	114	98	158	147	123	112	123	82	100	143	134	85	114
TP53	NM_000546	c.472C>T	p.R158C	CDS 4 (c.376_559)	17	7578457	7578458	106	111	67	80	72	68	129	100	115	129	106	167	119	83	89	95	96	105	96	138	71	105	109	102	119	131	132	145	167	122	101	161	144	129	118	125	87	105	145	142	90	116
TP53	NM_000546	c.473G>A	p.R158H	CDS 4 (c.376_559)	17	7578456	7578457	106	112	68	84	72	70	131	101	113	129	105	166	119	84	88	98	102	106	98	137	73	103	108	103	120	134	133	146	167	124	101	158	141	129	116	125	89	106	146	142	91	118
TP53	NM_000546	c.524G>A	p.R175H	CDS 4 (c.376_559)	17	7578405	7578406	110	123	98	98	85	87	138	107	107	136	106	156	127	89	92	99	93	119	100	121	101	107	107	122	128	111	136	139	184	122	109	154	128	120	124	120	96	91	141	118	86	113
TP53	NM_000546	c.541C>T	p.R181C	CDS 4 (c.376_559)	17	7578388	7578389	118	124	111	110	104	102	138	113	110	137	106	157	147	90	94	114	97	114	105	126	102	104	104	115	125	117	144	143	176	125	116	150	130	110	128	124	100	92	126	120	90	113
TP53	NM_000546	c.542G>A	p.R181H	CDS 4 (c.376_559)	17	7578387	7578388	120	126	112	112	107	102	137	114	111	136	107	159	148	88	94	115	95	114	103	126	103	105	104	118	126	119	142	142	176	127	117	153	131	111	129	127	100	93	126	119	90	115
TP53	NM_000546	c.578A>G	p.H193R	CDS 5 (c.560_672)	17	7578270	7578271	140	147	146	176	166	170	178	106	135	147	146	192	155	116	123	171	128	133	156	165	168	141	130	140	127	131	193	168	195	147	146	163	171	167	164	162	132	108	176	170	143	117
TP53	NM_000546	c.578A>T	p.H193L	CDS 5 (c.560_672)	17	7578270	7578271	140	147	146	176	166	170	178	106	135	147	146	192	155	116	123	171	128	133	156	165	168	141	130	140	127	131	193	168	195	147	146	163	171	167	164	162	132	108	176	170	143	117
TP53	NM_000546	c.586C>T	p.R196*	CDS 5 (c.560_672)	17	7578262	7578263	139	151	147	175	163	178	183	112	131	147	143	181	161	107	118	165	126	126	165	164	176	147	133	139	128	141	189	169	200	144	155	164	166	174	158	154	128	108	178	172	141	115
TP53	NM_000546	c.58DELT	p.S20QFS*24	CDS 1 (c.1_74)	17	7579854	7579855	111	107	98	96	88	88	96	116	97	118	97	147	102	79	104	62	112	98	94	111	96	117	86	104	108	119	112	109	128	104	83	128	125	109	111	119	94	72	125	90	85	96
TP53	NM_000546	c.615T>A	p.Y205*	CDS 5 (c.560_672)	17	7578233	7578234	137	148	150	172	144	168	166	118	125	162	132	193	154	103	119	158	122	117	158	166	169	151	120	132	136	132	183	169	176	141	156	163	157	187	145	139	124	107	160	172	141	106
TP53	NM_000546	c.637C>T	p.R213*	CDS 5 (c.560_672)	17	7578211	7578212	127	131	135	166	134	150	154	116	116	155	112	188	147	92	110	140	106	102	128	148	167	140	100	125	122	116	165	149	164	122	139	146	139	174	149	125	123	98	139	156	132	86
TP53	NM_000546	c.638G>A	p.R213Q	CDS 5 (c.560_672)	17	7578210	7578211	126	128	137	166	132	150	153	116	117	153	115	192	147	91	109	142	108	100	127	148	169	139	98	125	123	117	162	151	164	120	138	143	135	173	149	125	124	98	139	155	131	87
TP53	NM_000546	c.651_666DEL16	p.V217VFS*25	CDS 5 (c.560_672)	17	7578182	7578183	96	110	109	130	108	108	123	98	102	114	93	161	122	70	99	112	87	71	109	125	147	109	72	110	93	105	135	122	141	105	123	116	116	137	114	110	98	78	112	138	91	75
TP53	NM_000546	c.659A>G	p.Y220C	CDS 5 (c.560_672)	17	7578189	7578190	103	120	117	139	111	125	132	102	111	124	105	176	135	78	106	129	97	79	120	127	159	111	80	118	100	114	152	134	157	115	124	129	116	146	127	114	106	84	125	144	104	82
TP53	NM_000546	c.695T>C	p.I232T	CDS 6 (c.673_782)	17	7577585	7577586	103	118	122	125	117	114	120	106	124	127	102	144	105	104	80	136	98	100	85	144	112	110	97	96	136	112	134	145	120	125	114	143	133	193	127	139	89	75	143	135	100	99
TP53	NM_000546	c.700T>G	p.Y234D	CDS 6 (c.673_782)	17	7577580	7577581	107	116	125	122	120	115	127	108	134	129	103	145	111	105	84	135	101	99	90	145	114	113	101	101	139	105	132	143	118	124	116	149	137	195	133	140	98	78	148	135	107	100
TP53	NM_000546	c.706T>G	p.Y236D	CDS 6 (c.673_782)	17	7577574	7577575	108	112	124	114	120	117	126	108	140	127	103	145	115	110	84	134	102	99	93	140	112	119	95	96	132	110	128	144	123	123	111	152	136	197	129	141	100	74	143	130	107	100
TP53	NM_000546	c.711G>A	p.M237I	CDS 6 (c.673_782)	17	7577569	7577570	106	113	124	109	120	117	130	108	140	121	108	143	122	109	87	138	100	91	93	139	112	120	94	100	129	109	134	144	128	119	112	151	135	191	134	145	102	76	139	132	102	96
TP53	NM_000546	c.722C>T	p.S241F	CDS 6 (c.673_782)	17	7577558	7577559	107	121	119	119	123	128	127	106	144	124	109	143	120	109	82	133	107	92	91	149	110	116	98	111	130	115	133	142	130	111	108	156	133	195	134	150	105	79	140	131	112	103
TP53	NM_000546	c.725G>A	p.C242Y	CDS 6 (c.673_782)	17	7577555	7577556	108	121	119	117	125	131	130	105	148	129	111	145	115	110	83	134	108	95	93	153	112	119	100	112	128	118	133	145	134	112	110	159	134	191	135	148	104	84	144	132	112	105
TP53	NM_000546	c.733G>A	p.G245S	CDS 6 (c.673_782)	17	7577547	7577548	108	120	115	121	129	137	131	107	149	135	112	160	119	113	89	136	113	95	97	160	112	130	105	112	125	125	141	142	144	118	112	165	135	197	146	154	102	88	156	140	115	110
TP53	NM_000546	c.734G>A	p.G245D	CDS 6 (c.673_782)	17	7577546	7577547	110	121	116	123	129	137	131	106	149	135	113	161	120	113	91	136	113	92	97	159	114	130	106	113	124	125	141	144	144	117	113	165	136	198	148	154	102	89	157	142	115	109
TP53	NM_000546	c.742C>T	p.R248W	CDS 6 (c.673_782)	17	7577538	7577539	108	121	114	126	130	136	125	105	145	124	115	163	115	105	87	132	112	100	94	146	108	122	114	116	116	121	136	140	142	121	106	169	139	195	142	157	99	90	157	137	110	107
TP53	NM_000546	c.743G>A	p.R248Q	CDS 6 (c.673_782)	17	7577537	7577538	108	118	114	126	128	136	127	104	144	126	114	167	113	104	87	136	114	102	95	146	109	123	115	116	119	121	138	141	141	121	105	173	140	198	146	159	102	93	155	139	110	107
TP53	NM_000546	c.743G>T	p.R248L	CDS 6 (c.673_782)	17	7577537	7577538	108	118	114	126	128	136	127	104	144	126	114	167	113	104	87	136	114	102	95	146	109	123	115	116	119	121	138	141	141	121	105	173	140	198	146	159	102	93	155	139	110	107
TP53	NM_000546	c.75-2A>G	NA	Intron 1 (C)	17	7579722	7579723	125	104	93	128	115	111	130	116	109	129	100	147	105	75	103	82	98	123	103	119	138	103	98	105	86	89	111	115	136	95	109	113	136	106	109	104	99	100	120	84	74	67
TP53	NM_000546	c.766A>G	p.T256A	CDS 6 (c.673_782)	17	7577514	7577515	107	121	120	132	125	128	120	97	129	127	122	166	112	107	79	138	114	97	91	140	102	119	102	106	109	122	138	140	134	116	107	155	128	190	146	140	101	91	162	141	105	104
TP53	NM_000546	c.770T>G	p.L257R	CDS 6 (c.673_782)	17	7577510	7577511	103	122	117	129	122	126	118	89	128	127	120	159	106	103	77	136	108	96	89	134	96	115	102	98	108	118	135	135	133	108	104	144	126	185	146	136	94	87	152	133	104	101
TP53	NM_000546	c.799C>T	p.R267W	CDS 7 (c.783_919)	17	7577138	7577139	67	71	50	81	78	85	79	64	66	77	71	93	62	59	47	77	47	53	79	66	78	78	66	54	58	57	80	84	76	62	51	63	74	75	66	64	65	43	76	72	40	47
TP53	NM_000546	c.808_817DEL10	p.F270VFS*72	CDS 7 (c.783_919)	17	7577120	7577121	75	76	49	75	92	97	86	67	71	81	76	93	69	63	57	79	55	59	84	73	84	82	68	64	64	63	83	86	82	68	50	63	79	84	70	65	65	46	79	76	45	55
TP53	NM_000546	c.817C>T	p.R273C	CDS 7 (c.783_919)	17	7577120	7577121	82	84	49	79	99	104	88	67	75	85	79	98	75	72	66	81	60	62	88	81	90	82	70	69	67	67	88	97	96	73	53	75	85	88	71	72	70	57	83	80	55	59
TP53	NM_000546	c.818G>A	p.R273H	CDS 7 (c.783_919)	17	7577119	7577120	82	85	48	79	100	104	88	67	74	85	78	102	76	72	66	80	59	62	88	81	92	83	74	69	67	68	89	94	96	73	53	76	85	89	72	73	70	55	83	80	55	59
TP53	NM_000546	c.838_848DEL11INSCA	NA	CDS 7 (c.783_919)	17	7577089	7577090	83	87	54	75	104	103	97	81	82	94	88	119	81	64	75	79	69	78	87	86	102	89	89	77	91	93	91	99	108	73	54	89	95	99	72	78	67	57	88	93	66	71
TP53	NM_000546	c.839G>A	p.R280K	CDS 7 (c.783_919)	17	7577098	7577099	83	87	54	74	105	111	99	81	84	96	90	118	88	65	76	80	69	82	89	84	102	90	92	78	90	97	91	100	111	73	55	91	95	105	74	80	69	57	87	92	69	72
TP53	NM_000546	c.842A>G	p.D281G	CDS 7 (c.783_919)	17	7577095	7577096	85	86	58	75	104	109	100	78	85	96	89	121	85	64	77	81	72	83	91	87	102	88	93	79	91	98	90	105	112	77	57	91	99	102	75	84	68	59	87	92	71	75
TP53	NM_000546	c.844C>G	p.R282G	CDS 7 (c.783_919)	17	7577093	7577094	87	88	56	77	104	108	97	79	85	102	88	118	82	64	80	81	75	86	92	87	103	90	90	78	90	95	90	107	116	78	56	93	103	97	73	85	69	58	90	93	71	77
TP53	NM_000546	c.844C>T	p.R282W	CDS 7 (c.783_919)	17	7577093	7577094	87	88	56	77	104	108	97	79	85	102	88	118	82	64	80	81	75	86	92	87	103	90	90	78	90	95	90	107	116	78	56	93	103	97	73	85	69	58	90	93	71	77
TP53	NM_000546	c.845G>T	p.R282L	CDS 7 (c.783_919)	17	7577092	7577093	88	88	56	78	102	107	98	82	83	104	87	120	81	64	81	80	74	85	92	84	104	89	89	76	90	95	91	108	115	77	55	92	102	98	72	85	69	60	90	93	71	77
TP53	NM_000546	c.848G>A	p.R283H	CDS 7 (c.783_919)	17	7577089	7577090	90	93	56	79	104	103	97	83	85	108	89	125	81	66	87	79	77	88	95	89	102	94	89	77	93	93	95	107	117	75	54	98	107	99	73	87	67	64	95	95	78	79
TP53	NM_000546	c.856G>A	p.E286K	CDS 7 (c.783_919)	17	7577081	7577082	94	97	52	80	103	102	105	94	96	118	89	121	92	73	94	80	78	95	90	93	100	103	98	85	93	95	94	112	125	87	56	107	115	107	79	96	68	72	112	100	79	79
TP53	NM_000546	c.86_96+4DEL15	NA	between CDS 2 and Intron 2 (C)	17	7579695	7579696	125	114	102	132	117	113	135	113	114	134	102	158	111	75	114	80	105	122	105	115	143	103	94	110	88	86	111	118	133	92	114	118	137	107	105	103	103	101	125	83	75	70
TP53	NM_000546	c.906DELG	p.G302GFS*43	CDS 7 (c.783_919)	17	7577031	7577032	129	129	54	76	84	88	133	125	125	136	134	138	122	89	106	85	108	132	111	100	88	113	130	99	117	141	113	134	159	114	62	147	141	121	94	143	111	94	150	122	116	94
TP53	NM_000546	c.916C>T	p.R306*	CDS 7 (c.783_919)	17	7577021	7577022	137	140	67	74	85	79	148	139	142	142	138	150	131	95	114	91	117	147	123	106	87	129	138	109	130	148	130	147	168	115	60	150	145	135	114	169	123	111	163	138	128	102
TP53	NM_000546	c.920-1G>A	NA	Intron 7 (C)	17	7576926	7576927	277	244	102	119	100	108	267	241	301	277	253	271	248	218	242	128	202	254	246	276	82	272	224	229	271	264	261	287	281	288	104	273	272	363	283	316	241	233	302	315	227	246
TP53	NM_000546	c.920-2A>G	NA	Intron 7 (C)	17	7576927	7576928	277	241	106	119	99	106	269	238	298	273	250	274	249	215	244	128	202	251	244	273	81	267	226	228	269	267	262	288	277	287	102	272	274	367	278	317	243	231	304	312	226	246
TP53	NM_000546	c.994-1G>A	NA	Intron 8 (C)	17	7574033	7574034	64	69	97	101	102	126	90	91	74	78	73	89	82	62	83	86	63	65	62	119	116	79	67	76	73	82	89	85	110	86	86	81	84	106	93	110	76	49	79	90	77	50
TSC1	NM_000368	c.812_813DELAT	p.Y271*	CDS 7 (c.738_913)	9	135787768	135787769	109	107	124	147	111	122	116	133	121	112	110	111	99	101	105	133	111	110	107	118	86	118	130	92	102	102	122	123	131	129	117	115	112	157	130	161	95	93	133	120	112	101
TSC2	NM_000548	c.5138G>A	p.R1713H	CDS 39 (c.5069_5160)	16	2138117	2138118	40	56	62	94	67	50	57	49	55	72	44	61	50	35	49	67	40	51	45	35	79	48	44	41	41	51	38	56	69	37	85	38	61	53	53	42	45	42	52	37	53	48
TTN	NM_133378	c.56979DELC	p.P18995Lfs*10	CDS 258 (c.56969_57268)	2	179449684	179449685	42	36	31	35	36	41	52	33	37	54	44	38	25	38	35	47	39	44	41	43	61	48	38	33	30	38	43	42	49	42	53	44	47	33	40	37	34	42	56	34	20	23
TTN	NM_133378	c.56984DEL	p.P18995Lfs*10	CDS 258 (c.56969_57268)	2	179449679	179449680	46	36	32	35	37	41	53	32	40	54	45	37	29	38	33	47	41	47	40	42	62	50	42	33	32	39	42	46	51	42	51	45	45	36	40	36	41	41	56	37	20	27
TTN	NM_133378	c.59933-1G>C	NA	Intron 267 (C)	2	179444120	179444121	18	16	21	10	14	22	13	8	17	10	17	15	11	7	11	14	20	11	15	11	27	12	11	8	11	9	15	16	10	7	24	10	13	9	11	20	15	15	16	16	11	11
TTN	NM_133378	c.65804DEL	p.N21935Ifs*24	CDS 274 (c.62012_79117)	2	179437350	179437351	109	95	83	81	83	115	101	119	95	128	97	132	106	113	104	82	83	92	102	127	92	119	82	98	96	108	111	81	133	93	84	105	86	80	116	130	97	89	108	113	94	93
TTN	NM_133378	c.73636_73640DELAAGAA	p.K24546Qfs*9	CDS 274 (c.62012_79117)	2	179429514	179429515	97	68	104	93	90	68	96	105	89	75	85	88	102	85	85	110	68	66	98	85	80	88	67	92	71	76	95	84	89	97	97	64	84	74	90	97	90	65	83	85	76	91
TTN	NM_133378	c.81313C>T	p.R27105*	CDS 281 (c.81191_81493)	2	179418820	179418821	98	77	78	71	150	176	64	55	88	68	59	96	88	64	58	73	63	73	74	71	137	73	68	75	57	66	82	63	98	68	75	76	75	50	82	87	67	52	94	94	48	77
TTN	NM_133378	c.90595_90596DEL	p.R30199GFS*2	CDS 300 (c.90395_90979)	2	179404491	179404492	85	48	126	97	108	122	70	70	77	78	56	78	65	59	70	106	65	74	64	96	90	57	55	67	37	82	62	67	65	70	104	47	80	66	66	69	80	50	77	61	56	63
TTN	NM_133378	c.91792G>T	p.E30598*	CDS 303 (c.91586_92161)	2	179402437	179402438	153	146	192	136	150	174	144	127	152	151	116	143	133	141	157	163	147	148	131	187	158	149	132	138	114	138	143	139	166	137	164	126	133	153	127	175	137	114	190	150	141	133
TTR	NM_000371	c.424G>A	p.V142I	CDS 4 (c.337_444)	18	29178617	29178618	46	46	96	82	95	93	58	44	52	41	34	61	56	41	30	81	40	44	36	59	85	49	46	43	28	50	62	35	42	52	60	59	46	45	47	56	42	38	62	67	43	50
UBE2A	NM_003336	c.79DEL	p.A27Lfs*7	CDS 2 (c.45_125)	X	118708897	118708898	94	159	34	40	41	69	152	96	168	65	53	130	374	116	100	53	106	68	114	122	81	103	34	121	119	180	119	176	188	101	91	156	95	78	144	105	240	91	88	49	59	117
VHL	NM_000551	c.499C>T	p.R167W	CDS 3 (c.464_642)	3	10191505	10191506	91	101	61	71	68	70	108	108	99	92	87	110	83	80	88	87	65	81	102	82	49	88	76	78	83	77	109	91	99	87	76	89	77	108	82	72	86	71	113	104	69	71
NA, not available
[truncated: 59 more columns]
