# Supplementary material for: Exome sequencing covers >98% of mutations identified on targeted next generation sequencing panels
Source: PLoS One. 2017 Feb 2;12(2):e0170843. doi: 10.1371/journal.pone.0170843 (PMC5289469; doi:10.1371/journal.pone.0170843)
Supplement: S4 Table — (XLSX) [file pone.0170843.s004.xlsx]

## Sheet: S4 Table
S4 Table. ExAC Coverage comparison
Gene	Isoform	Coding change	Protein change	Coding exon/intron number	Chromosome	Position	ExAC
							Mean coverage, X	% of samples with coverage >= 10X	Reported in ExAC?	Samples with coverage >= 10X, n
ACTA2	NM_001613	c.445C>T	p.R149C	CDS 4 (c.370_454)	10	90701551	30.58	0.9642	NO	58532.7
ACTA2	NM_001613	c.536G>A	p.R179H	CDS 5 (c.455_616)	10	90701066	87.13	0.9992	NO	60657.4
ACTA2	NM_001613	c.772C>T	p.R258C	CDS 6 (c.617_808)	10	90699300	91.18	0.9997	NO	60687.8
ANK2	NM_001148	c.4373A>G	p.E1458G	CDS 36 (c.4372_4404)	4	114269433	59.48	0.998	YES	60584.6
APC	NM_000038	c.1101DELT	NA	CDS 9 (c.934_1312)	5	112154830	64.9	0.9986	NO	60621
APC	NM_000038	c.1213C>T	p.R405*	CDS 9 (c.934_1312)	5	112154942	45.45	0.9971	NO	60530
APC	NM_000038	c.147_150DELACAA	NA	CDS 2 (c.136_220)	5	112102034	77.88	0.9975	NO	60554.2
APC	NM_000038	c.2004DEL	NA	CDS 15 (c.1959_8532)	5	112173295	59.69	0.9972	NO	60536
APC	NM_000038	c.220+2T>A	NA	Intron 2 (C)	5	112102109	66.4	0.9952	NO	60414.6
APC	NM_000038	c.2680_2686DUPGTGTCAG	NA	CDS 15 (c.1959_8532)	5	112173971	62.51	1	NO	60706
APC	NM_000038	c.2805C>A	p.Y935*	CDS 15 (c.1959_8532)	5	112174096	49.33	0.9975	NO	60554.2
APC	NM_000038	c.3202_3205DELTCAA	NA	CDS 15 (c.1959_8532)	5	112174493	52.81	0.9977	NO	60566.4
APC	NM_000038	c.3259_3260DEL	NA	CDS 15 (c.1959_8532)	5	112174550	68.28	0.9964	NO	60487.5
APC	NM_000038	c.3486_3487DELTA	NA	CDS 15 (c.1959_8532)	5	112174777	63.34	0.9974	NO	60548.2
APC	NM_000038	c.3920T>A	p.I1307K	CDS 15 (c.1959_8532)	5	112175211	57.75	0.9989	YES	60639.2
APC	NM_000038	c.3927_3931DELAAAGA	NA	CDS 15 (c.1959_8532)	5	112175218	58.31	0.9992	YES	60657.4
APC	NM_000038	c.4216C>T	p.Q1406*	CDS 15 (c.1959_8532)	5	112175507	81.42	0.9998	NO	60693.9
APC	NM_000038	c.423-3T>A	NA	Intron 3 (C)	5	112111323	55.74	0.9902	NO	60111.1
APC	NM_000038	c.426_427DELAT	NA	CDS 4 (c.423_531)	5	112111329	64.84	0.9953	NO	60420.7
APC	NM_000038	c.449A>G	p.K150R	CDS 4 (c.423_531)	5	112111352	80.74	0.998	YES	60584.6
APC	NM_000038	c.4621C>T	p.Q1541*	CDS 15 (c.1959_8532)	5	112175912	72.16	0.995	NO	60402.5
APC	NM_000038	c.4732T>G	p.C1578G	CDS 15 (c.1959_8532)	5	112176023	91.87	0.9964	NO	60487.5
APC	NM_000038	c.4824_4827DELACCAINSTAC	NA	CDS 15 (c.1959_8532)	5	112176115	94.21	0.9995	NO	60675.6
APC	NM_000038	c.5757DELT	NA	CDS 15 (c.1959_8532)	5	112177048	63.72	0.9977	NO	60566.4
APC	NM_000038	c.5934_5937DEL	NA	CDS 15 (c.1959_8532)	5	112177225	56.57	0.9924	NO	60244.6
APC	NM_000038	c.6371_6374DEL	NA	CDS 15 (c.1959_8532)	5	112177662	86.44	0.9995	NO	60675.6
APC	NM_000038	c.637C>T	p.R213*	CDS 5 (c.532_645)	5	112116592	37.76	0.9744	NO	59151.9
APC	NM_000038	c.645+2T>G	NA	Intron 5 (C)	5	112116602	34.37	0.9617	NO	58381
APC	NM_000038	c.904C>T	p.R302*	CDS 8 (c.835_933)	5	112151261	69.53	0.9988	NO	60633.2
APC	NM_000038	c.935DUPT	NA	CDS 9 (c.934_1312)	5	112154664	95.23	0.9998	NO	60693.9
APC	NM_000038	c.994C>T	p.R332*	CDS 9 (c.934_1312)	5	112154723	94.52	0.9995	NO	60675.6
ATM	NM_000051	c.1027_1030DELGAAA	NA	CDS 7 (c.902_1065)	11	108117816	55.05	0.9983	YES	60602.8
ATM	NM_000051	c.103C>T	p.R35*	CDS 2 (c.73_185)	11	108098533	91.1	0.9988	YES	60633.2
ATM	NM_000051	c.1053DUPT	NA	CDS 7 (c.902_1065)	11	108117842	55.11	0.9981	NO	60590.7
ATM	NM_000051	c.1110C>G	p.Y370*	CDS 8 (c.1066_1235)	11	108119704	56.29	0.9988	NO	60633.2
ATM	NM_000051	c.1158DELG	NA	CDS 8 (c.1066_1235)	11	108119752	71.25	0.9992	NO	60657.4
ATM	NM_000051	c.1236-2A>T	NA	Intron 8 (C)	11	108121426	50.21	0.962	YES	58399.2
ATM	NM_000051	c.1236-3_1236-2DEL	NA	Intron 8 (C)	11	108121425	56.33	0.9694	NO	58848.4
ATM	NM_000051	c.1290_1291DELTG	NA	CDS 9 (c.1236_1607)	11	108121482	80.52	0.9986	NO	60621
ATM	NM_000051	c.1329DELA	NA	CDS 9 (c.1236_1607)	11	108121521	80.16	0.9997	NO	60687.8
ATM	NM_000051	c.1339C>T	p.R447*	CDS 9 (c.1236_1607)	11	108121531	80.92	0.9997	YES	60687.8
ATM	NM_000051	c.1355DELC	NA	CDS 9 (c.1236_1607)	11	108121547	81.95	0.9997	NO	60687.8
ATM	NM_000051	c.1402_1403DELAA	NA	CDS 9 (c.1236_1607)	11	108121594	82.66	0.9998	YES	60693.9
ATM	NM_000051	c.1564_1565DELGA	NA	CDS 9 (c.1236_1607)	11	108121756	93.28	0.9952	YES	60414.6
ATM	NM_000051	c.170G>A	p.W57*	CDS 2 (c.73_185)	11	108098600	82.23	0.9978	NO	60572.4
ATM	NM_000051	c.1737G>A	p.W579*	CDS 10 (c.1608_1802)	11	108122693	77.55	0.9991	NO	60651.4
ATM	NM_000051	c.1880DUPT	NA	CDS 11 (c.1803_1898)	11	108123621	48.3	0.995	YES	60402.5
ATM	NM_000051	c.1898+2T>G	NA	Intron 11 (C)	11	108123641	42.55	0.9907	NO	60141.4
ATM	NM_000051	c.2250G>A	p.K750K	CDS 13 (c.2125_2250)	11	108127067	74.38	0.9983	YES	60602.8
ATM	NM_000051	c.2284_2285DELCT	NA	CDS 14 (c.2251_2376)	11	108128241	73.35	1	NO	60706
ATM	NM_000051	c.2502DUPA	NA	CDS 16 (c.2467_2638)	11	108137933	54.51	1	NO	60706
ATM	NM_000051	c.2548G>T	p.E850*	CDS 16 (c.2467_2638)	11	108137979	58.3	1	NO	60706
ATM	NM_000051	c.2638+2T>C	NA	Intron 16 (C)	11	108138071	51.6	0.9997	NO	60687.8
ATM	NM_000051	c.2839-3_2839DELTAGTINSGATACTA	NA	between Intron 17 (C) and CDS 18	11	108141788	50.48	0.998	NO	60584.6
ATM	NM_000051	c.283C>T	p.Q95*	CDS 3 (c.186_331)	11	108100002	43.24	0.9953	YES	60420.7
ATM	NM_000051	c.2882DELT	NA	CDS 18 (c.2839_2921)	11	108141834	60.6	0.9998	NO	60693.9
ATM	NM_000051	c.2912_2916DELAACCA	NA	CDS 18 (c.2839_2921)	11	108141864	57.14	0.9997	NO	60687.8
ATM	NM_000051	c.2921+1G>A	NA	Intron 18 (C)	11	108141874	55.47	0.9992	YES	60657.4
ATM	NM_000051	c.2921+1G>T	NA	Intron 18 (C)	11	108141874	55.47	0.9992	NO	60657.4
ATM	NM_000051	c.3077G>A	p.W1026*	CDS 19 (c.2922_3077)	11	108142133	97.31	0.9961	NO	60469.2
ATM	NM_000051	c.3284G>A	p.R1095K	CDS 21 (c.3154_3284)	11	108143579	87.03	0.9995	YES	60675.6
ATM	NM_000051	c.3349C>T	p.Q1117*	CDS 22 (c.3285_3402)	11	108150282	50.38	0.9988	NO	60633.2
ATM	NM_000051	c.3369DELA	NA	CDS 22 (c.3285_3402)	11	108150302	57.3	0.9991	NO	60651.4
ATM	NM_000051	c.3372C>G	p.Y1124*	CDS 22 (c.3285_3402)	11	108150305	58.15	0.9991	NO	60651.4
ATM	NM_000051	c.3381_3384DELTCAG	NA	CDS 22 (c.3285_3402)	11	108150314	59.57	0.9991	NO	60651.4
ATM	NM_000051	c.3388G>T	p.G1130*	CDS 22 (c.3285_3402)	11	108150321	60.84	0.9992	NO	60657.4
ATM	NM_000051	c.3625DELT	NA	CDS 24 (c.3577_3746)	11	108153485	74.93	0.9992	NO	60657.4
ATM	NM_000051	c.3754_3756DELTATINSCA	NA	CDS 25 (c.3747_3993)	11	108154961	32.33	0.971	NO	58945.5
ATM	NM_000051	c.378DELT	NA	CDS 4 (c.332_496)	11	108106443	73.22	0.9994	NO	60669.6
ATM	NM_000051	c.3802DELG	NA	CDS 25 (c.3747_3993)	11	108155009	53.33	0.998	YES	60584.6
ATM	NM_000051	c.381DELA	NA	CDS 4 (c.332_496)	11	108106446	75.56	0.9995	NO	60675.6
ATM	NM_000051	c.3836G>A	p.W1279*	CDS 25 (c.3747_3993)	11	108155043	58.2	0.9997	NO	60687.8
ATM	NM_000051	c.3894DUPT	NA	CDS 25 (c.3747_3993)	11	108155101	63.62	0.9992	NO	60657.4
ATM	NM_000051	c.3980T>G	p.L1327*	CDS 25 (c.3747_3993)	11	108155187	67.58	0.9997	NO	60687.8
ATM	NM_000051	c.3993+1G>A	NA	Intron 25 (C)	11	108155201	65.89	0.9997	YES	60687.8
ATM	NM_000051	c.3994-2A>G	NA	Intron 25 (C)	11	108158325	48.1	0.9971	YES	60530
ATM	NM_000051	c.4052DELT	NA	CDS 26 (c.3994_4109)	11	108158385	63.91	0.9994	NO	60669.6
ATM	NM_000051	c.4143DUPT	NA	CDS 27 (c.4110_4236)	11	108159737	82.75	0.9995	NO	60675.6
ATM	NM_000051	c.4198A>T	p.K1400*	CDS 27 (c.4110_4236)	11	108159792	56.76	0.9978	NO	60572.4
ATM	NM_000051	c.4227DELC	NA	CDS 27 (c.4110_4236)	11	108159821	39.65	0.991	NO	60159.6
ATM	NM_000051	c.4359_4363DELAAAAA	NA	CDS 28 (c.4237_4436)	11	108160451	55.46	0.9978	NO	60572.4
ATM	NM_000051	c.4370T>G	p.L1457*	CDS 28 (c.4237_4436)	11	108160462	56.02	0.998	NO	60584.6
ATM	NM_000051	c.4373DELG	NA	CDS 28 (c.4237_4436)	11	108160465	56.01	0.998	NO	60584.6
ATM	NM_000051	c.4776+2T>C	NA	Intron 30 (C)	11	108164206	79.42	0.9957	NO	60445
ATM	NM_000051	c.478_482DELTCTCA	NA	CDS 4 (c.332_496)	11	108106543	90.49	0.9998	NO	60693.9
ATM	NM_000051	c.4938DELA	NA	CDS 32 (c.4910_5005)	11	108168042	60.66	0.9994	NO	60669.6
ATM	NM_000051	c.513C>G	p.Y171*	CDS 5 (c.497_662)	11	108114696	26.42	0.8033	NO	48765.1
ATM	NM_000051	c.5290DEL	NA	CDS 34 (c.5178_5319)	11	108172487	79.49	0.9997	YES	60687.8
ATM	NM_000051	c.5396DELG	NA	CDS 35 (c.5320_5496)	11	108173656	93.05	0.9997	NO	60687.8
ATM	NM_000051	c.5712DUPA	NA	CDS 37 (c.5675_5762)	11	108178661	52.12	0.9981	NO	60590.7
ATM	NM_000051	c.5791DELGINSCCT	NA	CDS 38 (c.5763_5918)	11	108180915	59.18	0.9978	NO	60572.4
ATM	NM_000051	c.5858C>T	p.T1953I	CDS 38 (c.5763_5918)	11	108180982	72.37	0.9992	NO	60657.4
ATM	NM_000051	c.5893_5897DELAAAAG	NA	CDS 38 (c.5763_5918)	11	108181017	71.1	0.9991	NO	60651.4
ATM	NM_000051	c.5908C>T	p.Q1970*	CDS 38 (c.5763_5918)	11	108181032	67.85	0.9983	NO	60602.8
ATM	NM_000051	c.5910DELA	NA	CDS 38 (c.5763_5918)	11	108181034	67.22	0.998	NO	60584.6
ATM	NM_000051	c.5932G>T	p.E1978*	CDS 39 (c.5919_6006)	11	108183151	90.79	0.998	YES	60584.6
ATM	NM_000051	c.6006+1G>A	NA	Intron 39 (C)	11	108183226	74.92	0.9958	NO	60451
ATM	NM_000051	c.6047A>G	p.D2016G	CDS 40 (c.6007_6095)	11	108186590	63.39	0.9995	NO	60675.6
ATM	NM_000051	c.6095+1G>A	NA	Intron 40 (C)	11	108186639	57.28	0.9995	NO	60675.6
ATM	NM_000051	c.6326G>A	p.W2109*	CDS 42 (c.6199_6347)	11	108188227	93.49	1	NO	60706
ATM	NM_000051	c.6403_6404INSCT	NA	CDS 43 (c.6348_6452)	11	108190736	83.19	0.9986	NO	60621
ATM	NM_000051	c.6433_6445DEL13	NA	CDS 43 (c.6348_6452)	11	108190766	74.2	0.9981	NO	60590.7
ATM	NM_000051	c.6436DUPA	NA	CDS 43 (c.6348_6452)	11	108190769	73.33	0.9983	NO	60602.8
ATM	NM_000051	c.6673DUPG	NA	CDS 45 (c.6573_6807)	11	108196137	91.63	1	NO	60706
ATM	NM_000051	c.6976-2A>C	NA	Intron 46 (C)	11	108198370	43.56	0.9955	NO	60432.8
ATM	NM_000051	c.6997DUPA	NA	CDS 47 (c.6976_7089)	11	108198393	51.34	0.9989	NO	60639.2
ATM	NM_000051	c.7096G>T	p.E2366*	CDS 48 (c.7090_7307)	11	108199754	54.97	0.9981	NO	60590.7
ATM	NM_000051	c.717_720DELCCTC	NA	CDS 6 (c.663_901)	11	108115569	86.98	0.9994	NO	60669.6
ATM	NM_000051	c.7271T>G	p.V2424G	CDS 48 (c.7090_7307)	11	108199929	49.3	0.9978	YES	60572.4
ATM	NM_000051	c.7517_7520DELGAGA	NA	CDS 50 (c.7516_7629)	11	108202172	42.57	0.9941	NO	60347.8
ATM	NM_000051	c.7630-2A>C	NA	Intron 50 (C)	11	108202604	62.52	0.9989	YES	60639.2
ATM	NM_000051	c.7638_7646DELTAGAATTTC	NA	CDS 51 (c.7630_7788)	11	108202614	66.52	0.9988	YES	60633.2
ATM	NM_000051	c.7875_7876DELTGINSGC	NA	CDS 52 (c.7789_7927)	11	108203575	55.21	0.9981	NO	60590.7
ATM	NM_000051	c.790DELT	NA	CDS 6 (c.663_901)	11	108115642	78.71	0.9992	YES	60657.4
ATM	NM_000051	c.7913G>A	p.W2638*	CDS 52 (c.7789_7927)	11	108203613	55.69	0.9974	YES	60548.2
ATM	NM_000051	c.7951C>T	p.Q2651*	CDS 53 (c.7928_8010)	11	108204636	95.59	0.9994	NO	60669.6
ATM	NM_000051	c.7998DUPT	NA	CDS 53 (c.7928_8010)	11	108204683	93.54	0.9986	NO	60621
ATM	NM_000051	c.8185C>T	p.Q2729*	CDS 55 (c.8152_8268)	11	108206605	47.89	0.9986	YES	60621
ATM	NM_000051	c.8205_8206INSAA	NA	CDS 55 (c.8152_8268)	11	108206625	49.25	0.9988	NO	60633.2
ATM	NM_000051	c.8251_8254DELACTA	NA	CDS 55 (c.8152_8268)	11	108206671	46.39	0.9984	NO	60608.9
ATM	NM_000051	c.8266A>T	p.K2756*	CDS 55 (c.8152_8268)	11	108206686	42.96	0.9978	YES	60572.4
ATM	NM_000051	c.8305_8317DEL13	NA	CDS 56 (c.8269_8418)	11	108213985	97.35	0.9998	NO	60693.9
ATM	NM_000051	c.8397DELT	NA	CDS 56 (c.8269_8418)	11	108214077	83.78	0.9995	NO	60675.6
ATM	NM_000051	c.8418+5_8418+8DELGTGA	NA	NA	11	108214103	71.1	0.9995	YES	60675.6
ATM	NM_000051	c.8432DELA	NA	CDS 57 (c.8419_8584)	11	108216483	88.77	0.9969	YES	60517.8
ATM	NM_000051	c.8473C>T	p.Q2825*	CDS 57 (c.8419_8584)	11	108216524	95.97	0.9997	NO	60687.8
ATM	NM_000051	c.8494C>T	p.R2832C	CDS 57 (c.8419_8584)	11	108216545	96.67	0.9997	YES	60687.8
ATM	NM_000051	c.8505C>A	p.C2835*	CDS 57 (c.8419_8584)	11	108216556	97	0.9997	NO	60687.8
ATM	NM_000051	c.8565_8566DELINSAA	NA	CDS 57 (c.8419_8584)	11	108216616	95.81	0.9994	NO	60669.6
ATM	NM_000051	c.8786+1G>T	NA	Intron 59 (C)	11	108224608	93.68	1	NO	60706
ATM	NM_000051	c.8988-2A>G	NA	Intron 61 (C)	11	108236050	79.98	1	NO	60706
ATM	NM_000051	c.8998C>T	p.Q3000*	CDS 62 (c.8988_9171)	11	108236062	81.53	1	NO	60706
ATM	NM_000051	c.9022C>T	p.R3008C	CDS 62 (c.8988_9171)	11	108236086	82.09	1	YES	60706
ATM	NM_000051	c.9023G>A	p.R3008H	CDS 62 (c.8988_9171)	11	108236087	81.92	1	YES	60706
ATM	NM_000051	c.9047_9057DEL11	NA	CDS 62 (c.8988_9171)	11	108236111	80	1	NO	60706
ATRX	NM_000489	c.109C>T	p.R37*	CDS 2 (c.21_133)	X	76972632	84.08	1	NO	60706
ATRX	NM_000489	c.3737-3_3737-1DELAAG	NA	Intron 9 (C)	X	76931794	53.16	0.9908	NO	60147.5
ATRX	NM_000489	c.6406G>A	p.D2136N	CDS 29 (c.6327_6504)	X	76814238	64.27	0.9966	NO	60499.6
BAG3	NM_004281	c.367C>T	p.R123*	CDS 2 (c.181_507)	10	121429549	92.26	0.9998	YES	60693.9
BARD1	NM_000465	c.1212C>G	p.Y404*	CDS 4 (c.365_1314)	2	215645386	82.02	0.9995	NO	60675.6
BARD1	NM_000465	c.1652C>G	p.S551*	CDS 7 (c.1569_1677)	2	215617196	87.69	0.9997	YES	60687.8
BARD1	NM_000465	c.1690C>T	p.Q564*	CDS 8 (c.1678_1810)	2	215610566	94.8	1	YES	60706
BARD1	NM_000465	c.1817_1818DELAT	NA	CDS 9 (c.1811_1903)	2	215609876	54.2	0.9992	NO	60657.4
BARD1	NM_000465	c.1921C>T	p.R641*	CDS 10 (c.1904_2001)	2	215595215	66.87	0.9998	YES	60693.9
BARD1	NM_000465	c.1932_1933DEL	NA	CDS 10 (c.1904_2001)	2	215595203	72.88	1	NO	60706
BARD1	NM_000465	c.1935_1954DUP20	NA	CDS 10 (c.1904_2001)	2	215595182	77.72	1	YES	60706
BARD1	NM_000465	c.2268G>A	p.W756*	CDS 11 (c.2002_2334)	2	215593466	58.38	1	NO	60706
BARD1	NM_000465	c.298C>T	p.Q100*	CDS 3 (c.216_364)	2	215657087	60.49	0.998	NO	60584.6
BARD1	NM_000465	c.334C>T	p.R112*	CDS 3 (c.216_364)	2	215657051	59.52	0.9977	YES	60566.4
BARD1	NM_000465	c.657_660DELTTTA	NA	CDS 4 (c.365_1314)	2	215645938	68.2	0.9871	NO	59922.9
BARD1	NM_000465	c.733C>T	p.Q245*	CDS 4 (c.365_1314)	2	215645865	72	0.9725	YES	59036.6
BARD1	NM_000465	c.860_861DELAG	NA	CDS 4 (c.365_1314)	2	215645737	70.83	0.9972	NO	60536
BARD1	NM_000465	c.947T>G	p.L316*	CDS 4 (c.365_1314)	2	215645651	79.29	0.9974	NO	60548.2
BMPR1A	NM_004329	c.1474-2A>G	NA	Intron 10 (C)	10	88683349	90.07	0.9998	NO	60693.9
BMPR1A	NM_004329	c.176DELT	NA	CDS 2 (c.68_230)	10	88649927	96.09	1	NO	60706
BMPR1A	NM_004329	c.216DUPT	NA	CDS 2 (c.68_230)	10	88649967	95.41	1	NO	60706
BMPR1A	NM_004329	c.355C>T	p.R119C	CDS 4 (c.334_430)	10	88659572	75.9	0.9998	NO	60693.9
BMPR1A	NM_004329	c.371G>A	p.C124Y	CDS 4 (c.334_430)	10	88659588	81.89	1	NO	60706
BMPR1A	NM_004329	c.420DELT	NA	CDS 4 (c.334_430)	10	88659637	82.42	1	NO	60706
BMPR1A	NM_004329	c.682C>T	p.R228*	CDS 7 (c.676_868)	10	88676897	52.08	0.9991	NO	60651.4
BMPR1A	NM_004329	c.817C>T	p.R273*	CDS 7 (c.676_868)	10	88677032	44.27	0.9984	NO	60608.9
BMPR1A	NM_004329	c.826_827DELGA	NA	CDS 7 (c.676_868)	10	88677041	44.91	0.9986	NO	60621
BRCA1	NM_007294	c.1016DUPA	NA	CDS 9 (c.671_4096)	17	41246532	96.11	1	NO	60706
BRCA1	NM_007294	c.1082_1092DEL11	NA	CDS 9 (c.671_4096)	17	41246456	96.27	0.9998	YES	60693.9
BRCA1	NM_007294	c.1116G>A	p.W372*	CDS 9 (c.671_4096)	17	41246432	95.67	1	NO	60706
BRCA1	NM_007294	c.1127DELA	NA	CDS 9 (c.671_4096)	17	41246421	95.15	1	NO	60706
BRCA1	NM_007294	c.117_118DELTG	NA	CDS 2 (c.81_134)	17	41267759	37.13	0.9898	NO	60086.8
BRCA1	NM_007294	c.1175_1214DEL40	NA	CDS 9 (c.671_4096)	17	41246334	89.19	0.9988	YES	60633.2
BRCA1	NM_007294	c.135-1G>T	NA	Intron 2 (C)	17	41258551	37.94	0.9854	YES	59819.7
BRCA1	NM_007294	c.1360_1361DELAG	NA	CDS 9 (c.671_4096)	17	41246187	84.94	0.9995	YES	60675.6
BRCA1	NM_007294	c.1439DUPA	NA	CDS 9 (c.671_4096)	17	41246109	94.77	0.9998	NO	60693.9
BRCA1	NM_007294	c.143DELT	NA	CDS 3 (c.135_212)	17	41258542	42.08	0.9929	NO	60275
BRCA1	NM_007294	c.1450G>T	p.G484*	CDS 9 (c.671_4096)	17	41246098	94.68	0.9998	NO	60693.9
BRCA1	NM_007294	c.1471C>T	p.Q491*	CDS 9 (c.671_4096)	17	41246077	93.25	0.9998	NO	60693.9
BRCA1	NM_007294	c.1488DELT	NA	CDS 9 (c.671_4096)	17	41246060	87.38	0.9995	NO	60675.6
BRCA1	NM_007294	c.1504_1508DELTTAAA	NA	CDS 9 (c.671_4096)	17	41246040	77.72	0.9994	YES	60669.6
BRCA1	NM_007294	c.1510DELC	NA	CDS 9 (c.671_4096)	17	41246038	75.75	0.9994	YES	60669.6
BRCA1	NM_007294	c.1556DELA	NA	CDS 9 (c.671_4096)	17	41245992	53.73	0.9971	NO	60530
BRCA1	NM_007294	c.1576C>T	p.Q526*	CDS 9 (c.671_4096)	17	41245972	49.2	0.9969	NO	60517.8
BRCA1	NM_007294	c.160C>T	p.Q54*	CDS 3 (c.135_212)	17	41258525	46.79	0.9958	NO	60451
BRCA1	NM_007294	c.1687C>T	p.Q563*	CDS 9 (c.671_4096)	17	41245861	59.41	0.9981	YES	60590.7
BRCA1	NM_007294	c.1757DELC	NA	CDS 9 (c.671_4096)	17	41245791	84.27	0.9986	NO	60621
BRCA1	NM_007294	c.1793T>G	p.L598*	CDS 9 (c.671_4096)	17	41245755	87.29	0.9964	YES	60487.5
BRCA1	NM_007294	c.181T>G	p.C61G	CDS 3 (c.135_212)	17	41258504	47.08	0.9961	YES	60469.2
BRCA1	NM_007294	c.1823_1826DELAGAA	NA	CDS 9 (c.671_4096)	17	41245722	85.66	0.9963	NO	60481.4
BRCA1	NM_007294	c.1874_1877DUPTAGT	NA	CDS 9 (c.671_4096)	17	41245671	83.96	0.9994	NO	60669.6
BRCA1	NM_007294	c.188T>A	p.L63*	CDS 3 (c.135_212)	17	41258497	46.66	0.9964	YES	60487.5
BRCA1	NM_007294	c.19_47DEL29	NA	CDS 1 (c.1_80)	17	41276067	58.35	0.9995	NO	60675.6
BRCA1	NM_007294	c.190T>C	p.C64R	CDS 3 (c.135_212)	17	41258495	46.28	0.9961	NO	60469.2
BRCA1	NM_007294	c.190T>G	p.C64G	CDS 3 (c.135_212)	17	41258495	46.28	0.9961	YES	60469.2
BRCA1	NM_007294	c.1916T>A	p.L639*	CDS 9 (c.671_4096)	17	41245632	82.04	0.9998	NO	60693.9
BRCA1	NM_007294	c.191G>A	p.C64Y	CDS 3 (c.135_212)	17	41258494	46.02	0.9961	NO	60469.2
BRCA1	NM_007294	c.1921DUPA	NA	CDS 9 (c.671_4096)	17	41245627	81.68	0.9998	NO	60693.9
BRCA1	NM_007294	c.192T>A	p.C64*	CDS 3 (c.135_212)	17	41258493	45.67	0.9957	NO	60445
BRCA1	NM_007294	c.1953_1956DELGAAA	NA	CDS 9 (c.671_4096)	17	41245592	79.28	0.9998	NO	60693.9
BRCA1	NM_007294	c.1960A>T	p.K654*	CDS 9 (c.671_4096)	17	41245588	79.72	0.9998	NO	60693.9
BRCA1	NM_007294	c.1961DELA	NA	CDS 9 (c.671_4096)	17	41245587	79.61	0.9998	YES	60693.9
BRCA1	NM_007294	c.1961DUPA	NA	CDS 9 (c.671_4096)	17	41245587	79.61	0.9998	YES	60693.9
BRCA1	NM_007294	c.1A>G	p.M1V	CDS 1 (c.1_80)	17	41276113	48.06	0.9984	NO	60608.9
BRCA1	NM_007294	c.2017G>T	p.E673*	CDS 9 (c.671_4096)	17	41245531	84.04	0.9997	NO	60687.8
BRCA1	NM_007294	c.203_204DELTA	NA	CDS 3 (c.135_212)	17	41258481	42.41	0.9944	NO	60366
BRCA1	NM_007294	c.2035A>T	p.K679*	CDS 9 (c.671_4096)	17	41245513	83.63	0.9998	NO	60693.9
BRCA1	NM_007294	c.2056G>T	p.E686*	CDS 9 (c.671_4096)	17	41245492	81.47	0.9995	NO	60675.6
BRCA1	NM_007294	c.2070_2071DELAA	NA	CDS 9 (c.671_4096)	17	41245477	80.27	0.9995	NO	60675.6
BRCA1	NM_007294	c.2071DELA	NA	CDS 9 (c.671_4096)	17	41245477	80.27	0.9995	NO	60675.6
BRCA1	NM_007294	c.2110_2111DELAA	NA	CDS 9 (c.671_4096)	17	41245437	75.24	0.9994	NO	60669.6
BRCA1	NM_007294	c.211A>G	p.R71G	CDS 3 (c.135_212)	17	41258474	40.65	0.9932	NO	60293.2
BRCA1	NM_007294	c.212G>T	p.R71M	CDS 3 (c.135_212)	17	41258473	40.48	0.9932	NO	60293.2
BRCA1	NM_007294	c.2131_2132DELAA	NA	CDS 9 (c.671_4096)	17	41245416	74.68	0.9994	NO	60669.6
BRCA1	NM_007294	c.213-11T>G	NA	Intron 3 (C)	17	41256984	63.33	0.9994	YES	60669.6
BRCA1	NM_007294	c.213-12A>G	NA	Intron 3 (C)	17	41256985	62.83	0.9994	NO	60669.6
BRCA1	NM_007294	c.2158G>T	p.E720*	CDS 9 (c.671_4096)	17	41245390	74.41	0.9988	NO	60633.2
BRCA1	NM_007294	c.2210_2211DELCA	NA	CDS 9 (c.671_4096)	17	41245337	84.08	0.9998	NO	60693.9
BRCA1	NM_007294	c.2299DELA	NA	CDS 9 (c.671_4096)	17	41245249	95.81	1	NO	60706
BRCA1	NM_007294	c.2314DELG	NA	CDS 9 (c.671_4096)	17	41245234	95.51	1	NO	60706
BRCA1	NM_007294	c.2329DELT	NA	CDS 9 (c.671_4096)	17	41245219	95.09	1	NO	60706
BRCA1	NM_007294	c.2338C>T	p.Q780*	CDS 9 (c.671_4096)	17	41245210	94.74	1	NO	60706
BRCA1	NM_007294	c.238_239DELAGINS22	NA	CDS 4 (c.213_301)	17	41256947	79.52	0.9998	NO	60693.9
BRCA1	NM_007294	c.2389_2390DELGA	NA	CDS 9 (c.671_4096)	17	41245158	93.87	0.9998	NO	60693.9
BRCA1	NM_007294	c.2389G>T	p.E797*	CDS 9 (c.671_4096)	17	41245159	93.86	0.9998	NO	60693.9
BRCA1	NM_007294	c.2405_2406DELTG	NA	CDS 9 (c.671_4096)	17	41245142	93.85	0.9998	YES	60693.9
BRCA1	NM_007294	c.2411_2412DELAG	NA	CDS 9 (c.671_4096)	17	41245136	93.92	1	NO	60706
BRCA1	NM_007294	c.2433DELC	NA	CDS 9 (c.671_4096)	17	41245115	93.88	0.9998	YES	60693.9
BRCA1	NM_007294	c.2457DELC	NA	CDS 9 (c.671_4096)	17	41245091	94.11	1	YES	60706
BRCA1	NM_007294	c.2475DELC	NA	CDS 9 (c.671_4096)	17	41245073	94.13	0.9998	NO	60693.9
BRCA1	NM_007294	c.2515DELC	NA	CDS 9 (c.671_4096)	17	41245033	93.1	0.9997	NO	60687.8
BRCA1	NM_007294	c.2545G>T	p.E849*	CDS 9 (c.671_4096)	17	41245003	91.91	0.9995	NO	60675.6
BRCA1	NM_007294	c.2591C>G	p.S864*	CDS 9 (c.671_4096)	17	41244957	90.28	0.9991	NO	60651.4
BRCA1	NM_007294	c.2593A>T	p.K865*	CDS 9 (c.671_4096)	17	41244955	90.36	0.9991	NO	60651.4
BRCA1	NM_007294	c.2603C>G	p.S868*	CDS 9 (c.671_4096)	17	41244945	90.25	0.9995	NO	60675.6
BRCA1	NM_007294	c.2621DELA	NA	CDS 9 (c.671_4096)	17	41244927	89.85	0.9997	NO	60687.8
BRCA1	NM_007294	c.2657_2658DELCT	NA	CDS 9 (c.671_4096)	17	41244890	86.96	0.9998	NO	60693.9
BRCA1	NM_007294	c.2679_2682DELGAAA	NA	CDS 9 (c.671_4096)	17	41244866	82.27	0.9998	NO	60693.9
BRCA1	NM_007294	c.2681_2682DELAA	NA	CDS 9 (c.671_4096)	17	41244866	82.27	0.9998	NO	60693.9
BRCA1	NM_007294	c.2683C>T	p.Q895*	CDS 9 (c.671_4096)	17	41244865	82.19	0.9998	NO	60693.9
BRCA1	NM_007294	c.2706_2707DUPAT	NA	CDS 9 (c.671_4096)	17	41244841	80.03	0.9997	NO	60687.8
BRCA1	NM_007294	c.2722G>T	p.E908*	CDS 9 (c.671_4096)	17	41244826	79.99	0.9995	NO	60675.6
BRCA1	NM_007294	c.2744_2745DELCT	NA	CDS 9 (c.671_4096)	17	41244803	84.32	0.9998	NO	60693.9
BRCA1	NM_007294	c.2806_2809DELGATA	NA	CDS 9 (c.671_4096)	17	41244739	93.5	0.9998	NO	60693.9
BRCA1	NM_007294	c.2864C>A	p.S955*	CDS 9 (c.671_4096)	17	41244684	94.34	1	NO	60706
BRCA1	NM_007294	c.2887DELA	NA	CDS 9 (c.671_4096)	17	41244661	93.85	0.9995	NO	60675.6
BRCA1	NM_007294	c.2921T>A	p.L974*	CDS 9 (c.671_4096)	17	41244627	92.27	0.9984	NO	60608.9
BRCA1	NM_007294	c.2934T>G	p.Y978*	CDS 9 (c.671_4096)	17	41244614	91.66	0.9978	NO	60572.4
BRCA1	NM_007294	c.2940DELA	NA	CDS 9 (c.671_4096)	17	41244608	90.9	0.9974	NO	60548.2
BRCA1	NM_007294	c.2989_2990DUPAA	NA	CDS 9 (c.671_4096)	17	41244558	88.52	0.9932	NO	60293.2
BRCA1	NM_007294	c.2995_2996DELCTINSTA	NA	CDS 9 (c.671_4096)	17	41244552	88.99	0.9947	NO	60384.3
BRCA1	NM_007294	c.3008_3009DELTT	NA	CDS 9 (c.671_4096)	17	41244539	89.79	0.9966	NO	60499.6
BRCA1	NM_007294	c.301+1G>A	NA	Intron 4 (C)	17	41256884	75.27	0.9998	YES	60693.9
BRCA1	NM_007294	c.302-2DELA	NA	Intron 4 (C)	17	41256280	62.48	0.9986	NO	60621
BRCA1	NM_007294	c.3029_3030DELCT	NA	CDS 9 (c.671_4096)	17	41244518	92.21	0.9989	NO	60639.2
BRCA1	NM_007294	c.3044DUPG	NA	CDS 9 (c.671_4096)	17	41244504	93.42	0.9991	NO	60651.4
BRCA1	NM_007294	c.3048_3052DUPTGAGA	NA	CDS 9 (c.671_4096)	17	41244496	93.84	0.9992	YES	60657.4
BRCA1	NM_007294	c.3108DUPT	NA	CDS 9 (c.671_4096)	17	41244440	94.22	0.9997	NO	60687.8
BRCA1	NM_007294	c.3112G>T	p.E1038*	CDS 9 (c.671_4096)	17	41244436	94.38	0.9997	NO	60687.8
BRCA1	NM_007294	c.3228_3229DELAG	NA	CDS 9 (c.671_4096)	17	41244319	93.98	0.9998	NO	60693.9
BRCA1	NM_007294	c.3257T>G	p.L1086*	CDS 9 (c.671_4096)	17	41244291	93.38	0.9997	NO	60687.8
BRCA1	NM_007294	c.3326_3329DELAAAA	NA	CDS 9 (c.671_4096)	17	41244219	88.65	0.9972	NO	60536
BRCA1	NM_007294	c.3331_3334DELCAAG	NA	CDS 9 (c.671_4096)	17	41244214	88.7	0.9972	NO	60536
BRCA1	NM_007294	c.335_338DELATAA	NA	CDS 5 (c.302_441)	17	41256242	89.78	0.9998	NO	60693.9
BRCA1	NM_007294	c.3365_3366DELCA	NA	CDS 9 (c.671_4096)	17	41244182	87.83	0.9958	NO	60451
BRCA1	NM_007294	c.3442DELG	NA	CDS 9 (c.671_4096)	17	41244106	90.21	0.9991	NO	60651.4
BRCA1	NM_007294	c.3481_3491DEL11	NA	CDS 9 (c.671_4096)	17	41244057	83.2	0.9994	NO	60669.6
BRCA1	NM_007294	c.3579_3580INST	NA	CDS 9 (c.671_4096)	17	41243968	50.88	0.995	NO	60402.5
BRCA1	NM_007294	c.3598C>T	p.Q1200*	CDS 9 (c.671_4096)	17	41243950	51.5	0.9963	NO	60481.4
BRCA1	NM_007294	c.3607C>T	p.R1203*	CDS 9 (c.671_4096)	17	41243941	52.56	0.996	NO	60463.2
BRCA1	NM_007294	c.3627DUPA	NA	CDS 9 (c.671_4096)	17	41243921	59.62	0.9986	YES	60621
BRCA1	NM_007294	c.3664G>T	p.E1222*	CDS 9 (c.671_4096)	17	41243884	78.44	0.9997	NO	60687.8
BRCA1	NM_007294	c.3668_3671DUPTTCC	NA	CDS 9 (c.671_4096)	17	41243877	81.43	0.9997	NO	60687.8
BRCA1	NM_007294	c.3672DELC	NA	CDS 9 (c.671_4096)	17	41243876	81.97	0.9997	NO	60687.8
BRCA1	NM_007294	c.3700_3704DELGTAAA	NA	CDS 9 (c.671_4096)	17	41243844	89.86	1	NO	60706
BRCA1	NM_007294	c.3710DELT	NA	CDS 9 (c.671_4096)	17	41243838	90.97	0.9998	NO	60693.9
BRCA1	NM_007294	c.3718C>T	p.Q1240*	CDS 9 (c.671_4096)	17	41243830	92.06	1	NO	60706
BRCA1	NM_007294	c.3748G>T	p.E1250*	CDS 9 (c.671_4096)	17	41243800	93.99	1	YES	60706
BRCA1	NM_007294	c.3756_3759DELGTCT	NA	CDS 9 (c.671_4096)	17	41243789	94.18	1	YES	60706
BRCA1	NM_007294	c.3759DUPT	NA	CDS 9 (c.671_4096)	17	41243789	94.18	1	NO	60706
BRCA1	NM_007294	c.3761_3762INSTT	NA	CDS 9 (c.671_4096)	17	41243786	94.18	1	NO	60706
BRCA1	NM_007294	c.3764DUPA	NA	CDS 9 (c.671_4096)	17	41243784	94.26	1	NO	60706
BRCA1	NM_007294	c.3770_3771DELAG	NA	CDS 9 (c.671_4096)	17	41243777	94.27	1	YES	60706
BRCA1	NM_007294	c.3817C>T	p.Q1273*	CDS 9 (c.671_4096)	17	41243731	95.86	1	NO	60706
BRCA1	NM_007294	c.3841C>T	p.Q1281*	CDS 9 (c.671_4096)	17	41243707	96.35	1	NO	60706
BRCA1	NM_007294	c.3874DELT	NA	CDS 9 (c.671_4096)	17	41243674	96.64	1	NO	60706
BRCA1	NM_007294	c.3893C>A	p.S1298*	CDS 9 (c.671_4096)	17	41243655	96.39	1	NO	60706
BRCA1	NM_007294	c.3895C>T	p.Q1299*	CDS 9 (c.671_4096)	17	41243653	96.36	1	NO	60706
BRCA1	NM_007294	c.3908DUPT	NA	CDS 9 (c.671_4096)	17	41243640	96.09	1	NO	60706
BRCA1	NM_007294	c.390C>A	p.Y130*	CDS 5 (c.302_441)	17	41256190	97.43	1	YES	60706
BRCA1	NM_007294	c.3937C>T	p.Q1313*	CDS 9 (c.671_4096)	17	41243611	95.57	1	NO	60706
BRCA1	NM_007294	c.3969_3970DELAA	NA	CDS 9 (c.671_4096)	17	41243578	94.65	1	NO	60706
BRCA1	NM_007294	c.3G>T	p.M1I	CDS 1 (c.1_80)	17	41276111	48.79	0.9986	NO	60621
BRCA1	NM_007294	c.4015G>T	p.E1339*	CDS 9 (c.671_4096)	17	41243533	91.65	0.9998	NO	60693.9
BRCA1	NM_007294	c.4035DELA	NA	CDS 9 (c.671_4096)	17	41243513	88.81	0.9998	YES	60693.9
BRCA1	NM_007294	c.4038_4041DELAAGA	NA	CDS 9 (c.671_4096)	17	41243507	88.06	0.9998	NO	60693.9
BRCA1	NM_007294	c.4041_4042DELAG	NA	CDS 9 (c.671_4096)	17	41243506	87.94	0.9998	NO	60693.9
BRCA1	NM_007294	c.4065_4068DELTCAA	NA	CDS 9 (c.671_4096)	17	41243480	81.67	0.9997	YES	60687.8
BRCA1	NM_007294	c.4096+1G>A	NA	Intron 9 (C)	17	41243451	74.33	0.9991	YES	60651.4
BRCA1	NM_007294	c.4096+3A>G	NA	Intron 9 (C)	17	41243449	73.4	0.9991	NO	60651.4
BRCA1	NM_007294	c.4117G>T	p.E1373*	CDS 10 (c.4097_4185)	17	41243029	34.78	0.9711	NO	58951.6
BRCA1	NM_007294	c.4120_4121DELAG	NA	CDS 10 (c.4097_4185)	17	41243025	35.03	0.9705	NO	58915.2
BRCA1	NM_007294	c.4128_4129DELAA	NA	CDS 10 (c.4097_4185)	17	41243017	35.17	0.9704	NO	58909.1
BRCA1	NM_007294	c.4183C>T	p.Q1395*	CDS 10 (c.4097_4185)	17	41242963	29.45	0.9238	NO	56080.2
BRCA1	NM_007294	c.4222C>T	p.Q1408*	CDS 11 (c.4186_4357)	17	41234556	83.3	1	YES	60706
BRCA1	NM_007294	c.4250DELT	NA	CDS 11 (c.4186_4357)	17	41234528	92.13	1	NO	60706
BRCA1	NM_007294	c.4251_4252DELGT	NA	CDS 11 (c.4186_4357)	17	41234526	92.39	1	NO	60706
BRCA1	NM_007294	c.427G>T	p.E143*	CDS 5 (c.302_441)	17	41256153	97.87	1	NO	60706
BRCA1	NM_007294	c.4327C>T	p.R1443*	CDS 11 (c.4186_4357)	17	41234451	96.4	1	YES	60706
BRCA1	NM_007294	c.4357+1G>A	NA	Intron 11 (C)	17	41234420	94.41	1	YES	60706
BRCA1	NM_007294	c.4372C>T	p.Q1458*	CDS 12 (c.4358_4484)	17	41228617	81.31	0.9998	NO	60693.9
BRCA1	NM_007294	c.4389C>G	p.Y1463*	CDS 12 (c.4358_4484)	17	41228600	83.04	0.9998	NO	60693.9
BRCA1	NM_007294	c.4391_4393DELCTAINSTT	NA	CDS 12 (c.4358_4484)	17	41228596	83.52	0.9998	NO	60693.9
BRCA1	NM_007294	c.4401DELG	NA	CDS 12 (c.4358_4484)	17	41228588	83.78	0.9998	NO	60693.9
BRCA1	NM_007294	c.4484G>A	p.R1495K	CDS 12 (c.4358_4484)	17	41228505	73.31	0.9998	NO	60693.9
BRCA1	NM_007294	c.4484G>T	p.R1495M	CDS 12 (c.4358_4484)	17	41228505	73.31	0.9998	YES	60693.9
BRCA1	NM_007294	c.4485-2A>G	NA	Intron 12 (C)	17	41226540	43.46	0.9989	NO	60639.2
BRCA1	NM_007294	c.4508C>A	p.S1503*	CDS 13 (c.4485_4675)	17	41226515	55.69	0.9998	YES	60693.9
BRCA1	NM_007294	c.4524G>A	p.W1508*	CDS 13 (c.4485_4675)	17	41226499	61.04	1	NO	60706
BRCA1	NM_007294	c.4611_4612INSG	NA	CDS 13 (c.4485_4675)	17	41226411	78.47	1	NO	60706
BRCA1	NM_007294	c.4655_4658DELACTT	NA	CDS 13 (c.4485_4675)	17	41226365	70.78	1	NO	60706
BRCA1	NM_007294	c.4655DUPA	NA	CDS 13 (c.4485_4675)	17	41226368	71.63	1	NO	60706
BRCA1	NM_007294	c.4675+1G>A	NA	Intron 13 (C)	17	41226347	61.06	0.9998	NO	60693.9
BRCA1	NM_007294	c.4675+1G>T	NA	Intron 13 (C)	17	41226347	61.06	0.9998	NO	60693.9
BRCA1	NM_007294	c.4675G>A	p.E1559K	CDS 13 (c.4485_4675)	17	41226348	61.68	0.9998	NO	60693.9
BRCA1	NM_007294	c.4675G>C	p.E1559Q	CDS 13 (c.4485_4675)	17	41226348	61.68	0.9998	NO	60693.9
BRCA1	NM_007294	c.4676-2A>G	NA	Intron 13 (C)	17	41223257	77.85	0.9907	NO	60141.4
BRCA1	NM_007294	c.4678G>T	p.G1560*	CDS 14 (c.4676_4986)	17	41223253	79.69	0.9932	NO	60293.2
BRCA1	NM_007294	c.4689C>G	p.Y1563*	CDS 14 (c.4676_4986)	17	41223242	85	0.9964	NO	60487.5
BRCA1	NM_007294	c.470_471DELCT	NA	CDS 6 (c.442_547)	17	41251868	95.7	1	NO	60706
BRCA1	NM_007294	c.4799_4800INST	NA	CDS 14 (c.4676_4986)	17	41223131	96.67	1	NO	60706
BRCA1	NM_007294	c.4834C>T	p.Q1612*	CDS 14 (c.4676_4986)	17	41223097	96.93	1	NO	60706
BRCA1	NM_007294	c.485DUPT	NA	CDS 6 (c.442_547)	17	41251854	97.35	1	NO	60706
BRCA1	NM_007294	c.4868C>G	p.A1623G	CDS 14 (c.4676_4986)	17	41223063	95.9	1	YES	60706
BRCA1	NM_007294	c.4903G>T	p.E1635*	CDS 14 (c.4676_4986)	17	41223028	93.62	1	NO	60706
BRCA1	NM_007294	c.4936DELG	NA	CDS 14 (c.4676_4986)	17	41222995	92.19	1	NO	60706
BRCA1	NM_007294	c.4964_4982DEL19	NA	CDS 14 (c.4676_4986)	17	41222949	85.01	1	YES	60706
BRCA1	NM_007294	c.4986+3G>C	NA	Intron 14 (C)	17	41222942	82.22	0.9998	NO	60693.9
BRCA1	NM_007294	c.4986+6T>C	NA	Intron 14 (C)	17	41222939	81.01	0.9998	NO	60693.9
BRCA1	NM_007294	c.4986+6T>G	NA	Intron 14 (C)	17	41222939	81.01	0.9998	YES	60693.9
BRCA1	NM_007294	c.5030_5033DELCTAA	NA	CDS 15 (c.4987_5074)	17	41219666	67.28	0.9997	NO	60687.8
BRCA1	NM_007294	c.5053A>G	p.T1685A	CDS 15 (c.4987_5074)	17	41219646	63.11	0.9995	NO	60675.6
BRCA1	NM_007294	c.5062_5064DELGTT	NA	CDS 15 (c.4987_5074)	17	41219635	60.21	0.9997	NO	60687.8
BRCA1	NM_007294	c.5066T>G	p.M1689R	CDS 15 (c.4987_5074)	17	41219633	59.38	0.9997	NO	60687.8
BRCA1	NM_007294	c.5074+1G>A	NA	Intron 15 (C)	17	41219624	56.48	0.9995	NO	60675.6
BRCA1	NM_007294	c.5095C>T	p.R1699W	CDS 16 (c.5075_5152)	17	41215948	50.51	0.9989	YES	60639.2
BRCA1	NM_007294	c.5096G>A	p.R1699Q	CDS 16 (c.5075_5152)	17	41215947	50.7	0.9989	YES	60639.2
BRCA1	NM_007294	c.5112DELT	NA	CDS 16 (c.5075_5152)	17	41215931	52.45	0.9994	NO	60669.6
BRCA1	NM_007294	c.5123C>A	p.A1708E	CDS 16 (c.5075_5152)	17	41215920	52.28	0.9992	YES	60657.4
BRCA1	NM_007294	c.512DUPT	NA	CDS 6 (c.442_547)	17	41251827	97.53	1	NO	60706
BRCA1	NM_007294	c.5136G>A	p.W1712*	CDS 16 (c.5075_5152)	17	41215907	50.93	0.9991	NO	60651.4
BRCA1	NM_007294	c.5137DELG	NA	CDS 16 (c.5075_5152)	17	41215906	50.79	0.9992	YES	60657.4
BRCA1	NM_007294	c.5143A>T	p.S1715C	CDS 16 (c.5075_5152)	17	41215900	49.67	0.9989	NO	60639.2
BRCA1	NM_007294	c.514DELC	NA	CDS 6 (c.442_547)	17	41251825	97.46	1	YES	60706
BRCA1	NM_007294	c.5153-16_5156DEL20INSAATA	NA	between Intron 16 (C) and CDS 17	17	41215387	46.81	0.9986	NO	60621
BRCA1	NM_007294	c.5153-2DELA	NA	Intron 16 (C)	17	41215392	47.13	0.9986	NO	60621
BRCA1	NM_007294	c.5153G>A	p.W1718*	CDS 17 (c.5153_5193)	17	41215390	47.24	0.9983	NO	60602.8
BRCA1	NM_007294	c.5154G>T	p.W1718C	CDS 17 (c.5153_5193)	17	41215389	46.93	0.9983	NO	60602.8
BRCA1	NM_007294	c.5177_5180DELGAAA	NA	CDS 17 (c.5153_5193)	17	41215363	47.86	0.9984	YES	60608.9
BRCA1	NM_007294	c.5179A>T	p.K1727*	CDS 17 (c.5153_5193)	17	41215364	47.87	0.9981	NO	60590.7
BRCA1	NM_007294	c.5193+1G>C	NA	Intron 17 (C)	17	41215349	46.73	0.9983	NO	60602.8
BRCA1	NM_007294	c.5194-2A>G	NA	Intron 17 (C)	17	41209154	96.91	1	NO	60706
BRCA1	NM_007294	c.5207T>C	p.V1736A	CDS 18 (c.5194_5277)	17	41209139	98.59	1	NO	60706
BRCA1	NM_007294	c.5251C>T	p.R1751*	CDS 18 (c.5194_5277)	17	41209095	99.65	1	NO	60706
BRCA1	NM_007294	c.5266DUPC	NA	CDS 18 (c.5194_5277)	17	41209080	99.7	1	YES	60706
BRCA1	NM_007294	c.5269_5273DELGACAG	NA	CDS 18 (c.5194_5277)	17	41209073	99.69	1	NO	60706
BRCA1	NM_007294	c.5277+1DELG	NA	Intron 18 (C)	17	41209068	99.67	1	NO	60706
BRCA1	NM_007294	c.5277+1G>A	NA	Intron 18 (C)	17	41209068	99.67	1	NO	60706
BRCA1	NM_007294	c.5278-1G>C	NA	Intron 18 (C)	17	41203135	63.59	0.9966	NO	60499.6
BRCA1	NM_007294	c.5310_5311DELGC	NA	CDS 19 (c.5278_5332)	17	41203101	65.66	0.9986	NO	60621
BRCA1	NM_007294	c.5319DUPC	NA	CDS 19 (c.5278_5332)	17	41203093	64.76	0.9991	NO	60651.4
BRCA1	NM_007294	c.5324T>G	p.M1775R	CDS 19 (c.5278_5332)	17	41203088	63.98	0.9986	NO	60621
BRCA1	NM_007294	c.5335DELC	NA	CDS 20 (c.5333_5406)	17	41201209	59.51	0.9998	YES	60693.9
BRCA1	NM_007294	c.5346G>A	p.W1782*	CDS 20 (c.5333_5406)	17	41201198	63.03	1	NO	60706
BRCA1	NM_007294	c.5363G>T	p.G1788V	CDS 20 (c.5333_5406)	17	41201181	64.08	0.9997	YES	60687.8
BRCA1	NM_007294	c.5387C>A	p.S1796*	CDS 20 (c.5333_5406)	17	41201157	60.69	0.9997	NO	60687.8
BRCA1	NM_007294	c.53T>C	p.M18T	CDS 1 (c.1_80)	17	41276061	58.07	0.9995	NO	60675.6
BRCA1	NM_007294	c.5444G>A	p.W1815*	CDS 21 (c.5407_5467)	17	41199683	85.06	0.9998	NO	60693.9
BRCA1	NM_007294	c.5467+1G>A	NA	Intron 21 (C)	17	41199659	86.72	0.9998	NO	60693.9
BRCA1	NM_007294	c.5467+2T>C	NA	Intron 21 (C)	17	41199658	86.68	0.9998	NO	60693.9
BRCA1	NM_007294	c.5470_5477DELATTGGGCA	NA	CDS 22 (c.5468_5592)	17	41197810	65.82	0.9997	NO	60687.8
BRCA1	NM_007294	c.5497G>A	p.V1833M	CDS 22 (c.5468_5592)	17	41197790	65.62	0.9997	NO	60687.8
BRCA1	NM_007294	c.5503C>T	p.R1835*	CDS 22 (c.5468_5592)	17	41197784	64.73	0.9997	NO	60687.8
BRCA1	NM_007294	c.5509T>C	p.W1837R	CDS 22 (c.5468_5592)	17	41197778	64.7	0.9997	NO	60687.8
BRCA1	NM_007294	c.66DUPA	NA	CDS 1 (c.1_80)	17	41276048	57.12	0.9995	NO	60675.6
BRCA1	NM_007294	c.671-1G>T	NA	Intron 8 (C)	17	41246878	21.92	0.9075	NO	55090.7
BRCA1	NM_007294	c.676DELT	NA	CDS 9 (c.671_4096)	17	41246872	24.26	0.9442	NO	57318.6
BRCA1	NM_007294	c.68_69DELAG	NA	CDS 1 (c.1_80)	17	41276045	56.73	0.9992	YES	60657.4
BRCA1	NM_007294	c.697_698DELGT	NA	CDS 9 (c.671_4096)	17	41246850	31.41	0.984	NO	59734.7
BRCA1	NM_007294	c.70_80DEL11	NA	CDS 1 (c.1_80)	17	41276034	54.89	0.9991	NO	60651.4
BRCA1	NM_007294	c.763G>T	p.E255*	CDS 9 (c.671_4096)	17	41246785	60.11	0.9991	NO	60651.4
BRCA1	NM_007294	c.798_799DELTT	NA	CDS 9 (c.671_4096)	17	41246749	74.88	0.9994	NO	60669.6
BRCA1	NM_007294	c.81-1G>A	NA	Intron 1 (C)	17	41267797	34.44	0.9888	YES	60026.1
BRCA1	NM_007294	c.815_824DUPAGCCATGTGG	NA	CDS 9 (c.671_4096)	17	41246724	79.13	1	NO	60706
BRCA1	NM_007294	c.843_846DELCTCA	NA	CDS 9 (c.671_4096)	17	41246702	80.57	1	NO	60706
BRCA1	NM_007294	c.929DELA	NA	CDS 9 (c.671_4096)	17	41246619	93.98	1	NO	60706
BRCA1	NM_007294	c.962G>A	p.W321*	CDS 9 (c.671_4096)	17	41246586	97.23	1	YES	60706
BRCA1	NM_007294	c.981_982DELAT	NA	CDS 9 (c.671_4096)	17	41246566	97.49	1	NO	60706
BRCA2	NM_000059	c.1054DUPT	NA	CDS 9 (c.794_1909)	13	32906669	88.49	0.9922	NO	60232.5
BRCA2	NM_000059	c.1138DELA	NA	CDS 9 (c.794_1909)	13	32906753	91.03	0.9893	NO	60056.4
BRCA2	NM_000059	c.1189_1190INSTTAG	NA	CDS 9 (c.794_1909)	13	32906804	91.04	0.9901	NO	60105
BRCA2	NM_000059	c.1205DELG	NA	CDS 9 (c.794_1909)	13	32906820	90.25	0.9907	NO	60141.4
BRCA2	NM_000059	c.1238DELT	NA	CDS 9 (c.794_1909)	13	32906853	88.5	0.9921	NO	60226.4
BRCA2	NM_000059	c.1257DELT	NA	CDS 9 (c.794_1909)	13	32906872	87.26	0.9922	NO	60232.5
BRCA2	NM_000059	c.1261C>T	p.Q421*	CDS 9 (c.794_1909)	13	32906876	86.97	0.9916	NO	60196.1
BRCA2	NM_000059	c.1265DELA	NA	CDS 9 (c.794_1909)	13	32906880	86.8	0.9919	YES	60214.3
BRCA2	NM_000059	c.1296_1297DELGA	NA	CDS 9 (c.794_1909)	13	32906911	85.99	0.9902	NO	60111.1
BRCA2	NM_000059	c.1308_1309DELGA	NA	CDS 9 (c.794_1909)	13	32906923	85.46	0.9905	NO	60129.3
BRCA2	NM_000059	c.1310_1313DELAAGA	NA	CDS 9 (c.794_1909)	13	32906925	85.37	0.9901	YES	60105
BRCA2	NM_000059	c.1389_1390DELAG	NA	CDS 9 (c.794_1909)	13	32907004	77.21	0.9938	NO	60329.6
BRCA2	NM_000059	c.1399A>T	p.K467*	CDS 9 (c.794_1909)	13	32907014	74.8	0.9941	YES	60347.8
BRCA2	NM_000059	c.1428_1431DELTCAT	NA	CDS 9 (c.794_1909)	13	32907043	71.8	0.9935	NO	60311.4
BRCA2	NM_000059	c.1447DUPG	NA	CDS 9 (c.794_1909)	13	32907062	72.23	0.9919	NO	60214.3
BRCA2	NM_000059	c.145G>T	p.E49*	CDS 2 (c.68_316)	13	32893291	81.03	0.9989	NO	60639.2
BRCA2	NM_000059	c.1496_1497DELAG	NA	CDS 9 (c.794_1909)	13	32907111	74.29	0.9862	NO	59868.3
BRCA2	NM_000059	c.1552DELG	NA	CDS 9 (c.794_1909)	13	32907167	84.66	0.9953	NO	60420.7
BRCA2	NM_000059	c.1642C>T	p.Q548*	CDS 9 (c.794_1909)	13	32907257	90.11	0.9989	NO	60639.2
BRCA2	NM_000059	c.1654DELT	NA	CDS 9 (c.794_1909)	13	32907269	89.32	0.9986	NO	60621
BRCA2	NM_000059	c.1755_1759DELGAAAA	NA	CDS 9 (c.794_1909)	13	32907370	54.47	0.9926	NO	60256.8
BRCA2	NM_000059	c.1763_1766DELATAA	NA	CDS 9 (c.794_1909)	13	32907378	51.07	0.9915	NO	60190
BRCA2	NM_000059	c.1796_1800DELCTTAT	NA	CDS 9 (c.794_1909)	13	32907411	45.12	0.9823	NO	59631.5
BRCA2	NM_000059	c.1800T>A	p.Y600*	CDS 9 (c.794_1909)	13	32907415	44.6	0.9789	NO	59425.1
BRCA2	NM_000059	c.1813DELA	NA	CDS 9 (c.794_1909)	13	32907428	45.16	0.9777	NO	59352.3
BRCA2	NM_000059	c.1813DUPA	NA	CDS 9 (c.794_1909)	13	32907428	45.16	0.9772	YES	59321.9
BRCA2	NM_000059	c.1832C>A	p.S611*	CDS 9 (c.794_1909)	13	32907447	48.2	0.9648	NO	58569.1
BRCA2	NM_000059	c.1909+1G>A	NA	Intron 9 (C)	13	32907525	46.15	0.9407	NO	57106.1
BRCA2	NM_000059	c.1929DELG	NA	CDS 10 (c.1910_6841)	13	32910421	41.26	0.9938	NO	60329.6
BRCA2	NM_000059	c.196C>T	p.Q66*	CDS 2 (c.68_316)	13	32893342	82.92	0.9994	NO	60669.6
BRCA2	NM_000059	c.2059_2063DELGATTA	NA	CDS 10 (c.1910_6841)	13	32910551	44.49	0.9935	NO	60311.4
BRCA2	NM_000059	c.2312T>G	p.L771*	CDS 10 (c.1910_6841)	13	32910804	68.17	0.9984	NO	60608.9
BRCA2	NM_000059	c.2330DUPA	NA	CDS 10 (c.1910_6841)	13	32910822	67.76	0.9983	NO	60602.8
BRCA2	NM_000059	c.2339C>G	p.S780*	CDS 10 (c.1910_6841)	13	32910831	66.23	0.9981	NO	60590.7
BRCA2	NM_000059	c.2376C>A	p.Y792*	CDS 10 (c.1910_6841)	13	32910868	60.51	0.9963	NO	60481.4
BRCA2	NM_000059	c.2435DELA	NA	CDS 10 (c.1910_6841)	13	32910927	57.85	0.9885	NO	60007.9
BRCA2	NM_000059	c.2480DUPA	NA	CDS 10 (c.1910_6841)	13	32910972	57.43	0.9905	NO	60129.3
BRCA2	NM_000059	c.2517C>A	p.Y839*	CDS 10 (c.1910_6841)	13	32911009	57.85	0.9936	NO	60317.5
BRCA2	NM_000059	c.2570DUPT	NA	CDS 10 (c.1910_6841)	13	32911062	51.35	0.9939	NO	60335.7
BRCA2	NM_000059	c.262_263DELCT	NA	CDS 2 (c.68_316)	13	32893408	69.18	0.9983	NO	60602.8
BRCA2	NM_000059	c.2653_2656DELGACA	NA	CDS 10 (c.1910_6841)	13	32911145	57.66	0.9941	YES	60347.8
BRCA2	NM_000059	c.26DELC	NA	CDS 1 (c.1_67)	13	32890623	49.94	0.9981	NO	60590.7
BRCA2	NM_000059	c.2808_2811DELACAA	NA	CDS 10 (c.1910_6841)	13	32911300	62.56	0.9938	YES	60329.6
BRCA2	NM_000059	c.2808DELA	NA	CDS 10 (c.1910_6841)	13	32911300	62.56	0.9938	NO	60329.6
BRCA2	NM_000059	c.2818C>T	p.Q940*	CDS 10 (c.1910_6841)	13	32911310	61.13	0.9927	NO	60262.8
BRCA2	NM_000059	c.2830A>T	p.K944*	CDS 10 (c.1910_6841)	13	32911322	57.65	0.9908	NO	60147.5
BRCA2	NM_000059	c.2836_2837DELGA	NA	CDS 10 (c.1910_6841)	13	32911328	56.76	0.991	NO	60159.6
BRCA2	NM_000059	c.2899_2900DELCT	NA	CDS 10 (c.1910_6841)	13	32911391	61.55	0.9921	NO	60226.4
BRCA2	NM_000059	c.2918C>A	p.S973*	CDS 10 (c.1910_6841)	13	32911410	63.79	0.9918	NO	60208.2
BRCA2	NM_000059	c.2957_2958INSG	NA	CDS 10 (c.1910_6841)	13	32911449	68.08	0.9901	NO	60105
BRCA2	NM_000059	c.2979G>A	p.W993*	CDS 10 (c.1910_6841)	13	32911471	71.15	0.9935	NO	60311.4
BRCA2	NM_000059	c.2T>G	p.M1R	CDS 1 (c.1_67)	13	32890599	46.12	0.9978	YES	60572.4
BRCA2	NM_000059	c.3009_3010DELCA	NA	CDS 10 (c.1910_6841)	13	32911501	68.44	0.9926	NO	60256.8
BRCA2	NM_000059	c.3075_3076DELGAINSTT	NA	CDS 10 (c.1910_6841)	13	32911567	48.29	0.9936	NO	60317.5
BRCA2	NM_000059	c.3103G>T	p.E1035*	CDS 10 (c.1910_6841)	13	32911595	44.8	0.9943	NO	60360
BRCA2	NM_000059	c.3109C>T	p.Q1037*	CDS 10 (c.1910_6841)	13	32911601	44.59	0.9944	NO	60366
BRCA2	NM_000059	c.3158T>G	p.L1053*	CDS 10 (c.1910_6841)	13	32911650	48.69	0.9939	NO	60335.7
BRCA2	NM_000059	c.316+2T>C	NA	Intron 2 (C)	13	32893464	35.2	0.9823	NO	59631.5
BRCA2	NM_000059	c.3160_3163DELGATA	NA	CDS 10 (c.1910_6841)	13	32911652	48.99	0.9939	NO	60335.7
BRCA2	NM_000059	c.3170_3174DELAGAAA	NA	CDS 10 (c.1910_6841)	13	32911662	51.84	0.9935	YES	60311.4
BRCA2	NM_000059	c.3176_3177DELTG	NA	CDS 10 (c.1910_6841)	13	32911668	53.46	0.9939	NO	60335.7
BRCA2	NM_000059	c.3226_3230DELGTAGT	NA	CDS 10 (c.1910_6841)	13	32911718	67.66	0.9901	NO	60105
BRCA2	NM_000059	c.3264DUPT	NA	CDS 10 (c.1910_6841)	13	32911756	67.89	0.9829	YES	59667.9
BRCA2	NM_000059	c.3296C>A	p.S1099*	CDS 10 (c.1910_6841)	13	32911788	62.54	0.9798	NO	59479.7
BRCA2	NM_000059	c.3319C>T	p.Q1107*	CDS 10 (c.1910_6841)	13	32911811	58.21	0.9818	NO	59601.2
BRCA2	NM_000059	c.3351DELA	NA	CDS 10 (c.1910_6841)	13	32911843	55.29	0.9839	NO	59728.6
BRCA2	NM_000059	c.3358DELG	NA	CDS 10 (c.1910_6841)	13	32911850	55.86	0.9854	NO	59819.7
BRCA2	NM_000059	c.3362C>A	p.S1121*	CDS 10 (c.1910_6841)	13	32911854	56.17	0.9877	NO	59959.3
BRCA2	NM_000059	c.3362C>G	p.S1121*	CDS 10 (c.1910_6841)	13	32911854	56.17	0.9877	NO	59959.3
BRCA2	NM_000059	c.3365DELG	NA	CDS 10 (c.1910_6841)	13	32911857	56.62	0.9888	NO	60026.1
BRCA2	NM_000059	c.3411DUPG	NA	CDS 10 (c.1910_6841)	13	32911903	68.22	0.9986	NO	60621
BRCA2	NM_000059	c.3412C>T	p.Q1138*	CDS 10 (c.1910_6841)	13	32911904	68.59	0.9986	NO	60621
BRCA2	NM_000059	c.3545_3546DELTT	NA	CDS 10 (c.1910_6841)	13	32912037	86.71	0.9995	YES	60675.6
BRCA2	NM_000059	c.3599_3600DELGT	NA	CDS 10 (c.1910_6841)	13	32912091	83.66	0.9984	YES	60608.9
BRCA2	NM_000059	c.3680_3681DELTG	NA	CDS 10 (c.1910_6841)	13	32912172	61.23	0.998	NO	60584.6
BRCA2	NM_000059	c.3689DELC	NA	CDS 10 (c.1910_6841)	13	32912181	59.57	0.9975	NO	60554.2
BRCA2	NM_000059	c.3717DELA	NA	CDS 10 (c.1910_6841)	13	32912209	52.53	0.9969	NO	60517.8
BRCA2	NM_000059	c.3744_3747DELTGAG	NA	CDS 10 (c.1910_6841)	13	32912236	44.93	0.9947	NO	60384.3
BRCA2	NM_000059	c.3785C>G	p.S1262*	CDS 10 (c.1910_6841)	13	32912277	34.01	0.9879	YES	59971.5
BRCA2	NM_000059	c.3847_3848DELGT	NA	CDS 10 (c.1910_6841)	13	32912339	20.51	0.8961	YES	54398.6
BRCA2	NM_000059	c.3854DEL	NA	CDS 10 (c.1910_6841)	13	32912346	19.18	0.8616	NO	52304.3
BRCA2	NM_000059	c.3922G>T	p.E1308*	CDS 10 (c.1910_6841)	13	32912414	19.7	0.8548	NO	51891.5
BRCA2	NM_000059	c.3967A>T	p.K1323*	CDS 10 (c.1910_6841)	13	32912459	25.92	0.9466	NO	57464.3
BRCA2	NM_000059	c.3975_3978DUPTGCT	NA	CDS 10 (c.1910_6841)	13	32912467	27.88	0.959	YES	58217.1
BRCA2	NM_000059	c.3G>A	p.M1I	CDS 1 (c.1_67)	13	32890600	46.31	0.9978	NO	60572.4
BRCA2	NM_000059	c.407DELA	NA	CDS 3 (c.317_425)	13	32899303	43.85	0.9949	NO	60396.4
BRCA2	NM_000059	c.4111C>T	p.Q1371*	CDS 10 (c.1910_6841)	13	32912603	66.94	0.9978	NO	60572.4
BRCA2	NM_000059	c.4139_4140DUPTT	NA	CDS 10 (c.1910_6841)	13	32912631	61.72	0.9963	NO	60481.4
BRCA2	NM_000059	c.4188DELA	NA	CDS 10 (c.1910_6841)	13	32912680	57.6	0.991	NO	60159.6
BRCA2	NM_000059	c.4246C>T	p.Q1416*	CDS 10 (c.1910_6841)	13	32912738	61.25	0.9791	NO	59437.2
BRCA2	NM_000059	c.425+1G>A	NA	Intron 3 (C)	13	32899322	36.72	0.985	NO	59795.4
BRCA2	NM_000059	c.4276DUPA	NA	CDS 10 (c.1910_6841)	13	32912768	72.87	0.9791	NO	59437.2
BRCA2	NM_000059	c.4284DUPT	NA	CDS 10 (c.1910_6841)	13	32912776	75.17	0.9789	NO	59425.1
BRCA2	NM_000059	c.429DELT	NA	CDS 4 (c.426_475)	13	32900241	75.24	0.9953	NO	60420.7
BRCA2	NM_000059	c.4325C>A	p.S1442*	CDS 10 (c.1910_6841)	13	32912817	81.52	0.98	NO	59491.9
BRCA2	NM_000059	c.4398_4402DELACATT	NA	CDS 10 (c.1910_6841)	13	32912890	76.41	0.9846	YES	59771.1
BRCA2	NM_000059	c.4478_4481DELAAAG	NA	CDS 10 (c.1910_6841)	13	32912970	66.99	0.9908	NO	60147.5
BRCA2	NM_000059	c.4551_4554DELAGAA	NA	CDS 10 (c.1910_6841)	13	32913043	72.86	0.9929	NO	60275
BRCA2	NM_000059	c.4552DELG	NA	CDS 10 (c.1910_6841)	13	32913044	72.73	0.993	NO	60281.1
BRCA2	NM_000059	c.4588A>T	p.K1530*	CDS 10 (c.1910_6841)	13	32913080	69.37	0.991	NO	60159.6
BRCA2	NM_000059	c.4631DELA	NA	CDS 10 (c.1910_6841)	13	32913123	70.18	0.995	NO	60402.5
BRCA2	NM_000059	c.4631DUPA	NA	CDS 10 (c.1910_6841)	13	32913123	70.18	0.9952	YES	60414.6
BRCA2	NM_000059	c.4638DELT	NA	CDS 10 (c.1910_6841)	13	32913130	71.55	0.9941	NO	60347.8
BRCA2	NM_000059	c.470_474DELAGTCA	NA	CDS 4 (c.426_475)	13	32900282	79.03	0.9958	NO	60451
BRCA2	NM_000059	c.4712_4713DELAG	NA	CDS 10 (c.1910_6841)	13	32913204	86.03	0.9986	NO	60621
BRCA2	NM_000059	c.475+1G>T	NA	Intron 4 (C)	13	32900288	78.01	0.996	NO	60463.2
BRCA2	NM_000059	c.476-2A>G	NA	Intron 4 (C)	13	32900377	50.32	0.9971	NO	60530
BRCA2	NM_000059	c.476-4_476-1DELCCAGINST	NA	Intron 4 (C)	13	32900375	50.28	0.9969	NO	60517.8
BRCA2	NM_000059	c.4780DELA	NA	CDS 10 (c.1910_6841)	13	32913272	87.25	0.9958	NO	60451
BRCA2	NM_000059	c.4821_4823DELTGAINSC	NA	CDS 10 (c.1910_6841)	13	32913313	82.56	0.9912	NO	60171.8
BRCA2	NM_000059	c.4829_4830DELTG	NA	CDS 10 (c.1910_6841)	13	32913321	81.64	0.9896	YES	60074.7
BRCA2	NM_000059	c.4876_4877DELAA	NA	CDS 10 (c.1910_6841)	13	32913368	64.6	0.9879	NO	59971.5
BRCA2	NM_000059	c.4889C>G	p.S1630*	CDS 10 (c.1910_6841)	13	32913381	57.52	0.9881	YES	59983.6
BRCA2	NM_000059	c.4936_4939DELGAAA	NA	CDS 10 (c.1910_6841)	13	32913428	45.55	0.9877	NO	59959.3
BRCA2	NM_000059	c.4940_4941DELCA	NA	CDS 10 (c.1910_6841)	13	32913432	45.47	0.9876	NO	59953.2
BRCA2	NM_000059	c.4947_4948DELAA	NA	CDS 10 (c.1910_6841)	13	32913439	45.14	0.986	NO	59856.1
BRCA2	NM_000059	c.4965C>G	p.Y1655*	CDS 10 (c.1910_6841)	13	32913457	44.49	0.9854	YES	59819.7
BRCA2	NM_000059	c.5073DUPA	NA	CDS 10 (c.1910_6841)	13	32913565	43.92	0.9828	YES	59661.9
BRCA2	NM_000059	c.51_52DELAC	NA	CDS 1 (c.1_67)	13	32890648	46.43	0.9969	NO	60517.8
BRCA2	NM_000059	c.5116_5119DELAATA	NA	CDS 10 (c.1910_6841)	13	32913608	48.57	0.9831	YES	59680.1
BRCA2	NM_000059	c.5130_5133DELTGTA	NA	CDS 10 (c.1910_6841)	13	32913622	50.71	0.9826	YES	59649.7
BRCA2	NM_000059	c.5158DUPT	NA	CDS 10 (c.1910_6841)	13	32913650	54.16	0.9834	NO	59698.3
BRCA2	NM_000059	c.5159C>A	p.S1720*	CDS 10 (c.1910_6841)	13	32913651	54.42	0.9834	NO	59698.3
BRCA2	NM_000059	c.5164_5165DELAG	NA	CDS 10 (c.1910_6841)	13	32913656	55.54	0.985	NO	59795.4
BRCA2	NM_000059	c.5171_5172DUPTA	NA	CDS 10 (c.1910_6841)	13	32913663	56.67	0.9862	NO	59868.3
BRCA2	NM_000059	c.517-1G>A	NA	Intron 5 (C)	13	32900635	59.12	0.9994	NO	60669.6
BRCA2	NM_000059	c.517-2A>G	NA	Intron 5 (C)	13	32900634	58.82	0.9994	NO	60669.6
BRCA2	NM_000059	c.5217_5220DELTTTA	NA	CDS 10 (c.1910_6841)	13	32913709	62.61	0.991	NO	60159.6
BRCA2	NM_000059	c.5217_5223DELTTTAAGT	NA	CDS 10 (c.1910_6841)	13	32913709	62.61	0.991	YES	60159.6
BRCA2	NM_000059	c.5238DUPT	NA	CDS 10 (c.1910_6841)	13	32913730	63.23	0.9936	NO	60317.5
BRCA2	NM_000059	c.5279C>G	p.S1760*	CDS 10 (c.1910_6841)	13	32913771	58.94	0.9916	NO	60196.1
BRCA2	NM_000059	c.5290_5291DELTC	NA	CDS 10 (c.1910_6841)	13	32913782	56.79	0.9907	NO	60141.4
BRCA2	NM_000059	c.5303_5304DELTT	NA	CDS 10 (c.1910_6841)	13	32913795	55.29	0.9907	YES	60141.4
BRCA2	NM_000059	c.5350_5351DELAA	NA	CDS 10 (c.1910_6841)	13	32913842	57.08	0.9935	YES	60311.4
BRCA2	NM_000059	c.5351DUPA	NA	CDS 10 (c.1910_6841)	13	32913843	57.35	0.9939	NO	60335.7
BRCA2	NM_000059	c.5353DELA	NA	CDS 10 (c.1910_6841)	13	32913845	58.08	0.9939	NO	60335.7
BRCA2	NM_000059	c.5362DUPT	NA	CDS 10 (c.1910_6841)	13	32913854	58.97	0.9949	NO	60396.4
BRCA2	NM_000059	c.5386_5387DELGA	NA	CDS 10 (c.1910_6841)	13	32913878	66.39	0.9974	NO	60548.2
BRCA2	NM_000059	c.5410_5411DELGT	NA	CDS 10 (c.1910_6841)	13	32913902	73.5	0.9981	NO	60590.7
BRCA2	NM_000059	c.5422_5423DELAT	NA	CDS 10 (c.1910_6841)	13	32913914	75.88	0.9984	NO	60608.9
BRCA2	NM_000059	c.5454DELA	NA	CDS 10 (c.1910_6841)	13	32913946	76.55	0.9988	NO	60633.2
BRCA2	NM_000059	c.5470_5471DELAA	NA	CDS 10 (c.1910_6841)	13	32913962	76.18	0.9972	NO	60536
BRCA2	NM_000059	c.5542DELA	NA	CDS 10 (c.1910_6841)	13	32914034	64.35	0.9969	YES	60517.8
BRCA2	NM_000059	c.5557DELT	NA	CDS 10 (c.1910_6841)	13	32914049	59.3	0.9971	NO	60530
BRCA2	NM_000059	c.5576_5579DELTTAA	NA	CDS 10 (c.1910_6841)	13	32914068	53.1	0.9947	YES	60384.3
BRCA2	NM_000059	c.5578A>T	p.K1860*	CDS 10 (c.1910_6841)	13	32914070	52.45	0.9943	NO	60360
BRCA2	NM_000059	c.5583DELA	NA	CDS 10 (c.1910_6841)	13	32914075	51.6	0.9946	NO	60378.2
BRCA2	NM_000059	c.5609_5610DELTCINSAG	NA	CDS 10 (c.1910_6841)	13	32914101	49.41	0.9949	NO	60396.4
BRCA2	NM_000059	c.5614A>T	p.K1872*	CDS 10 (c.1910_6841)	13	32914106	49.21	0.9943	NO	60360
BRCA2	NM_000059	c.5616_5620DELAGTAA	NA	CDS 10 (c.1910_6841)	13	32914108	49.27	0.9944	YES	60366
BRCA2	NM_000059	c.5621_5624DELTTAA	NA	CDS 10 (c.1910_6841)	13	32914113	49.37	0.9939	NO	60335.7
BRCA2	NM_000059	c.5626G>T	p.E1876*	CDS 10 (c.1910_6841)	13	32914118	49.7	0.9941	NO	60347.8
BRCA2	NM_000059	c.5645C>A	p.S1882*	CDS 10 (c.1910_6841)	13	32914137	50.08	0.9944	YES	60366
BRCA2	NM_000059	c.5681DUPA	NA	CDS 10 (c.1910_6841)	13	32914173	48.63	0.993	NO	60281.1
BRCA2	NM_000059	c.5682C>A	p.Y1894*	CDS 10 (c.1910_6841)	13	32914174	49.15	0.9936	NO	60317.5
BRCA2	NM_000059	c.5682C>G	p.Y1894*	CDS 10 (c.1910_6841)	13	32914174	49.15	0.9936	NO	60317.5
BRCA2	NM_000059	c.5715DUPT	NA	CDS 10 (c.1910_6841)	13	32914207	54.51	0.9977	NO	60566.4
BRCA2	NM_000059	c.5722_5723DELCT	NA	CDS 10 (c.1910_6841)	13	32914214	55.88	0.998	NO	60584.6
BRCA2	NM_000059	c.574_575DELAT	NA	CDS 6 (c.517_631)	13	32900693	75.47	1	NO	60706
BRCA2	NM_000059	c.5763DELT	NA	CDS 10 (c.1910_6841)	13	32914255	61.83	0.9988	NO	60633.2
BRCA2	NM_000059	c.5791C>T	p.Q1931*	CDS 10 (c.1910_6841)	13	32914283	66.99	0.9984	NO	60608.9
BRCA2	NM_000059	c.5796_5797DELTA	NA	CDS 10 (c.1910_6841)	13	32914288	68.33	0.9974	YES	60548.2
BRCA2	NM_000059	c.5799_5802DELCCAA	NA	CDS 10 (c.1910_6841)	13	32914291	69.15	0.9978	NO	60572.4
BRCA2	NM_000059	c.5828DELC	NA	CDS 10 (c.1910_6841)	13	32914320	78.06	0.9969	NO	60517.8
BRCA2	NM_000059	c.5851_5854DELAGTT	NA	CDS 10 (c.1910_6841)	13	32914343	86.2	0.9974	NO	60548.2
BRCA2	NM_000059	c.5857G>T	p.E1953*	CDS 10 (c.1910_6841)	13	32914349	87.25	0.9972	YES	60536
BRCA2	NM_000059	c.5864C>A	p.S1955*	CDS 10 (c.1910_6841)	13	32914356	88.68	0.9969	YES	60517.8
BRCA2	NM_000059	c.5864C>G	p.S1955*	CDS 10 (c.1910_6841)	13	32914356	88.68	0.9969	NO	60517.8
BRCA2	NM_000059	c.5909C>A	p.S1970*	CDS 10 (c.1910_6841)	13	32914401	90.51	0.9953	NO	60420.7
BRCA2	NM_000059	c.593_596DELTAGCINSAGG	NA	CDS 6 (c.517_631)	13	32900712	71.34	1	NO	60706
BRCA2	NM_000059	c.5934DUPT	NA	CDS 10 (c.1910_6841)	13	32914426	89.16	0.9924	NO	60244.6
BRCA2	NM_000059	c.5946DELT	NA	CDS 10 (c.1910_6841)	13	32914438	87.9	0.9916	YES	60196.1
BRCA2	NM_000059	c.6024DUPG	NA	CDS 10 (c.1910_6841)	13	32914516	77.35	0.9908	NO	60147.5
BRCA2	NM_000059	c.6037A>T	p.K2013*	CDS 10 (c.1910_6841)	13	32914529	75.98	0.9926	NO	60256.8
BRCA2	NM_000059	c.6068_6072DELACCAG	NA	CDS 10 (c.1910_6841)	13	32914560	72.62	0.9953	NO	60420.7
BRCA2	NM_000059	c.6070C>T	p.Q2024*	CDS 10 (c.1910_6841)	13	32914562	72.63	0.9952	NO	60414.6
BRCA2	NM_000059	c.6079DUPA	NA	CDS 10 (c.1910_6841)	13	32914571	71.82	0.9957	YES	60445
BRCA2	NM_000059	c.6082_6086DELGAAGA	NA	CDS 10 (c.1910_6841)	13	32914574	71.35	0.9958	YES	60451
BRCA2	NM_000059	c.6091DUPA	NA	CDS 10 (c.1910_6841)	13	32914583	70.62	0.9964	NO	60487.5
BRCA2	NM_000059	c.610DELC	NA	CDS 6 (c.517_631)	13	32900729	66.96	1	NO	60706
BRCA2	NM_000059	c.6124C>T	p.Q2042*	CDS 10 (c.1910_6841)	13	32914616	67.81	0.9967	YES	60505.7
BRCA2	NM_000059	c.6198_6199DELTT	NA	CDS 10 (c.1910_6841)	13	32914690	71.98	0.9969	NO	60517.8
BRCA2	NM_000059	c.6202DUPA	NA	CDS 10 (c.1910_6841)	13	32914694	72.11	0.9971	NO	60530
BRCA2	NM_000059	c.6216DELC	NA	CDS 10 (c.1910_6841)	13	32914708	73.26	0.9969	NO	60517.8
BRCA2	NM_000059	c.6226_6229DELGTTA	NA	CDS 10 (c.1910_6841)	13	32914718	74.45	0.9958	NO	60451
BRCA2	NM_000059	c.6267_6269DELGCAINSC	NA	CDS 10 (c.1910_6841)	13	32914759	72.51	0.9933	NO	60299.3
BRCA2	NM_000059	c.6275_6276DELTT	NA	CDS 10 (c.1910_6841)	13	32914767	71.07	0.9938	YES	60329.6
BRCA2	NM_000059	c.6308C>G	p.S2103*	CDS 10 (c.1910_6841)	13	32914800	61.54	0.9919	NO	60214.3
BRCA2	NM_000059	c.631+1G>A	NA	Intron 6 (C)	13	32900751	56.42	1	NO	60706
BRCA2	NM_000059	c.631+2T>G	NA	Intron 6 (C)	13	32900752	55.72	1	NO	60706
BRCA2	NM_000059	c.6331_6332DELAA	NA	CDS 10 (c.1910_6841)	13	32914823	54.83	0.9879	NO	59971.5
BRCA2	NM_000059	c.6348_6349INST	NA	CDS 10 (c.1910_6841)	13	32914840	51.11	0.9834	NO	59698.3
BRCA2	NM_000059	c.6373DUPA	NA	CDS 10 (c.1910_6841)	13	32914865	44.07	0.977	NO	59309.8
BRCA2	NM_000059	c.6405_6409DELCTTAA	NA	CDS 10 (c.1910_6841)	13	32914897	36.34	0.975	YES	59188.3
BRCA2	NM_000059	c.6446_6450DELTTAAA	NA	CDS 10 (c.1910_6841)	13	32914938	37.23	0.9876	NO	59953.2
BRCA2	NM_000059	c.6447_6448DUPTA	NA	CDS 10 (c.1910_6841)	13	32914939	37.39	0.9876	NO	59953.2
BRCA2	NM_000059	c.6468_6469DELTC	NA	CDS 10 (c.1910_6841)	13	32914960	39.4	0.9905	NO	60129.3
BRCA2	NM_000059	c.6486_6489DELACAA	NA	CDS 10 (c.1910_6841)	13	32914978	40.27	0.993	YES	60281.1
BRCA2	NM_000059	c.6535_6536INSA	NA	CDS 10 (c.1910_6841)	13	32915027	41.44	0.9938	YES	60329.6
BRCA2	NM_000059	c.6547G>T	p.E2183*	CDS 10 (c.1910_6841)	13	32915039	41.17	0.9932	NO	60293.2
BRCA2	NM_000059	c.658_659DELGT	NA	CDS 7 (c.632_681)	13	32903606	33.3	0.9255	YES	56183.4
BRCA2	NM_000059	c.6591_6592DELTG	NA	CDS 10 (c.1910_6841)	13	32915083	45.72	0.9896	NO	60074.7
BRCA2	NM_000059	c.6600_6601DELTT	NA	CDS 10 (c.1910_6841)	13	32915092	47.62	0.9901	NO	60105
BRCA2	NM_000059	c.6634_6637DELTGTT	NA	CDS 10 (c.1910_6841)	13	32915126	61.22	0.9947	NO	60384.3
BRCA2	NM_000059	c.6641DUPC	NA	CDS 10 (c.1910_6841)	13	32915133	65.6	0.9958	NO	60451
BRCA2	NM_000059	c.6644_6647DELACTC	NA	CDS 10 (c.1910_6841)	13	32915136	67.42	0.9961	NO	60469.2
BRCA2	NM_000059	c.6663_6664INSAAAG	NA	CDS 10 (c.1910_6841)	13	32915155	78.24	0.9961	NO	60469.2
BRCA2	NM_000059	c.67+1G>T	NA	Intron 1 (C)	13	32890665	41.22	0.9947	NO	60384.3
BRCA2	NM_000059	c.6702DELT	NA	CDS 10 (c.1910_6841)	13	32915194	91.9	0.9981	NO	60590.7
BRCA2	NM_000059	c.6703_6704DELAT	NA	CDS 10 (c.1910_6841)	13	32915195	92.1	0.9984	NO	60608.9
BRCA2	NM_000059	c.6757_6758DELCT	NA	CDS 10 (c.1910_6841)	13	32915249	94.38	0.9989	NO	60639.2
BRCA2	NM_000059	c.6816_6820DELAAGAG	NA	CDS 10 (c.1910_6841)	13	32915308	92.5	0.9863	NO	59874.3
BRCA2	NM_000059	c.6833_6837DELTCTTA	NA	CDS 10 (c.1910_6841)	13	32915325	90.83	0.9831	NO	59680.1
BRCA2	NM_000059	c.6836_6837DELTAINSCTTTGTGGTAAGTTT	NA	CDS 10 (c.1910_6841)	13	32915328	90.3	0.9828	NO	59661.9
BRCA2	NM_000059	c.6944_6947DELTAAA	NA	CDS 12 (c.6938_7007)	13	32920970	42.57	0.9902	YES	60111.1
BRCA2	NM_000059	c.7007G>A	p.R2336H	CDS 12 (c.6938_7007)	13	32921033	40.03	0.9891	NO	60044.3
BRCA2	NM_000059	c.7069_7070DELCT	NA	CDS 13 (c.7008_7435)	13	32929059	73.11	0.9988	YES	60633.2
BRCA2	NM_000059	c.7180A>T	p.R2394*	CDS 13 (c.7008_7435)	13	32929170	83.92	1	NO	60706
BRCA2	NM_000059	c.7208_7211DELCCAA	NA	CDS 13 (c.7008_7435)	13	32929198	79.75	0.9998	YES	60693.9
BRCA2	NM_000059	c.729_732DELTGAT	NA	CDS 8 (c.682_793)	13	32905103	40.47	0.9941	NO	60347.8
BRCA2	NM_000059	c.7412_7421DEL10	NA	CDS 13 (c.7008_7435)	13	32929402	47.17	0.9974	NO	60548.2
BRCA2	NM_000059	c.7414_7415DELAA	NA	CDS 13 (c.7008_7435)	13	32929404	46.96	0.9972	NO	60536
BRCA2	NM_000059	c.7480C>T	p.R2494*	CDS 14 (c.7436_7617)	13	32930609	97.21	1	YES	60706
BRCA2	NM_000059	c.755_758DELACAG	NA	CDS 8 (c.682_793)	13	32905129	40.75	0.9957	NO	60445
BRCA2	NM_000059	c.7558C>T	p.R2520*	CDS 14 (c.7436_7617)	13	32930687	95.37	0.9989	YES	60639.2
BRCA2	NM_000059	c.756_757DELCA	NA	CDS 8 (c.682_793)	13	32905130	40.61	0.9958	NO	60451
BRCA2	NM_000059	c.7618-1G>A	NA	Intron 14 (C)	13	32931878	62.08	0.9955	NO	60432.8
BRCA2	NM_000059	c.767_768DELCA	NA	CDS 8 (c.682_793)	13	32905141	39.73	0.9941	NO	60347.8
BRCA2	NM_000059	c.7673_7674DELAG	NA	CDS 15 (c.7618_7805)	13	32931934	76.34	0.9997	NO	60687.8
BRCA2	NM_000059	c.7689DELC	NA	CDS 15 (c.7618_7805)	13	32931950	77.65	0.9998	NO	60693.9
BRCA2	NM_000059	c.771_775DELTCAAA	NA	CDS 8 (c.682_793)	13	32905145	39.32	0.9936	YES	60317.5
BRCA2	NM_000059	c.772C>T	p.Q258*	CDS 8 (c.682_793)	13	32905146	39.22	0.9922	NO	60232.5
BRCA2	NM_000059	c.7757G>A	p.W2586*	CDS 15 (c.7618_7805)	13	32932018	81.98	0.9998	NO	60693.9
BRCA2	NM_000059	c.7777G>T	p.G2593*	CDS 15 (c.7618_7805)	13	32932038	78.79	1	NO	60706
BRCA2	NM_000059	c.778_779DELGA	NA	CDS 8 (c.682_793)	13	32905152	38.51	0.9912	NO	60171.8
BRCA2	NM_000059	c.7806-2A>G	NA	Intron 15 (C)	13	32936658	61.6	0.9971	NO	60530
BRCA2	NM_000059	c.7855DUPT	NA	CDS 16 (c.7806_7976)	13	32936709	71.4	0.9997	NO	60687.8
BRCA2	NM_000059	c.7857G>A	p.W2619*	CDS 16 (c.7806_7976)	13	32936711	71.37	0.9997	NO	60687.8
BRCA2	NM_000059	c.7868A>G	p.H2623R	CDS 16 (c.7806_7976)	13	32936722	71.78	0.9997	NO	60687.8
BRCA2	NM_000059	c.7877G>A	p.W2626*	CDS 16 (c.7806_7976)	13	32936731	71.58	1	NO	60706
BRCA2	NM_000059	c.7879A>T	p.I2627F	CDS 16 (c.7806_7976)	13	32936733	71.29	1	NO	60706
BRCA2	NM_000059	c.7913_7917DELTTCCT	NA	CDS 16 (c.7806_7976)	13	32936767	73.5	1	NO	60706
BRCA2	NM_000059	c.7934DELG	NA	CDS 16 (c.7806_7976)	13	32936788	72.08	1	NO	60706
BRCA2	NM_000059	c.7976+1G>A	NA	Intron 16 (C)	13	32936831	59.76	0.9998	NO	60693.9
BRCA2	NM_000059	c.7976G>A	p.R2659K	CDS 16 (c.7806_7976)	13	32936830	60.27	0.9998	YES	60693.9
BRCA2	NM_000059	c.7977-1G>C	NA	Intron 16 (C)	13	32937315	46.55	0.9877	NO	59959.3
BRCA2	NM_000059	c.8009C>T	p.S2670L	CDS 17 (c.7977_8331)	13	32937348	62.65	0.9995	NO	60675.6
BRCA2	NM_000059	c.8023A>G	p.I2675V	CDS 17 (c.7977_8331)	13	32937362	67.97	0.9997	NO	60687.8
BRCA2	NM_000059	c.8165C>G	p.T2722R	CDS 17 (c.7977_8331)	13	32937504	92.86	1	NO	60706
BRCA2	NM_000059	c.8167G>C	p.D2723H	CDS 17 (c.7977_8331)	13	32937506	93	1	NO	60706
BRCA2	NM_000059	c.8168A>G	p.D2723G	CDS 17 (c.7977_8331)	13	32937507	92.89	1	NO	60706
BRCA2	NM_000059	c.8168A>T	p.D2723V	CDS 17 (c.7977_8331)	13	32937507	92.89	1	NO	60706
BRCA2	NM_000059	c.8188G>C	p.A2730P	CDS 17 (c.7977_8331)	13	32937527	91.7	1	NO	60706
BRCA2	NM_000059	c.8237_8238DELCA	NA	CDS 17 (c.7977_8331)	13	32937576	80.39	0.9998	NO	60693.9
BRCA2	NM_000059	c.8247_8248DELGA	NA	CDS 17 (c.7977_8331)	13	32937586	76.68	0.9997	NO	60687.8
BRCA2	NM_000059	c.8297DELC	NA	CDS 17 (c.7977_8331)	13	32937636	60.45	0.9992	NO	60657.4
BRCA2	NM_000059	c.8332-1G>T	NA	Intron 17 (C)	13	32944538	84.88	1	NO	60706
BRCA2	NM_000059	c.8332-2A>G	NA	Intron 17 (C)	13	32944537	84.13	0.9998	NO	60693.9
BRCA2	NM_000059	c.8340_8343DELTAAC	NA	CDS 18 (c.8332_8487)	13	32944547	90.12	1	NO	60706
BRCA2	NM_000059	c.8377G>A	p.G2793R	CDS 18 (c.8332_8487)	13	32944584	94.84	1	YES	60706
BRCA2	NM_000059	c.8487+1G>A	NA	Intron 18 (C)	13	32944695	54.17	0.9988	NO	60633.2
BRCA2	NM_000059	c.8505DELA	NA	CDS 19 (c.8488_8632)	13	32945110	68.98	0.9998	NO	60693.9
BRCA2	NM_000059	c.8537_8538DELAG	NA	CDS 19 (c.8488_8632)	13	32945142	74.96	0.9998	YES	60693.9
BRCA2	NM_000059	c.8575DELC	NA	CDS 19 (c.8488_8632)	13	32945180	76.22	0.9998	NO	60693.9
BRCA2	NM_000059	c.8581A>T	p.R2861*	CDS 19 (c.8488_8632)	13	32945186	75.88	0.9997	NO	60687.8
BRCA2	NM_000059	c.8594DUPT	NA	CDS 19 (c.8488_8632)	13	32945199	73.74	0.9997	NO	60687.8
BRCA2	NM_000059	c.8608C>T	p.Q2870*	CDS 19 (c.8488_8632)	13	32945213	69.73	0.9986	NO	60621
BRCA2	NM_000059	c.8754+3G>C	NA	Intron 20 (C)	13	32950931	40.42	0.9955	NO	60432.8
BRCA2	NM_000059	c.8754G>A	p.E2918E	CDS 20 (c.8633_8754)	13	32950928	41.26	0.9961	NO	60469.2
BRCA2	NM_000059	c.8755-1G>A	NA	Intron 20 (C)	13	32953453	50.64	0.9953	NO	60420.7
BRCA2	NM_000059	c.8770G>T	p.E2924*	CDS 21 (c.8755_8953)	13	32953469	56.6	0.9974	NO	60548.2
BRCA2	NM_000059	c.8773C>T	p.Q2925*	CDS 21 (c.8755_8953)	13	32953472	57.33	0.9972	NO	60536
BRCA2	NM_000059	c.8837T>A	p.L2946*	CDS 21 (c.8755_8953)	13	32953536	72.83	0.9994	NO	60669.6
BRCA2	NM_000059	c.8904DELC	NA	CDS 21 (c.8755_8953)	13	32953603	80.84	0.9966	NO	60499.6
BRCA2	NM_000059	c.8948_8953+5DEL11	NA	between CDS 21 and Intron 21 (C)	13	32953647	60.29	0.9919	NO	60214.3
BRCA2	NM_000059	c.8953+1G>T	NA	Intron 21 (C)	13	32953653	56.81	0.9901	NO	60105
BRCA2	NM_000059	c.8954-1_8955DELGTTINSAA	NA	between Intron 21 (C) and CDS 22	13	32953886	68.53	0.9978	NO	60572.4
BRCA2	NM_000059	c.8954-3C>G	NA	Intron 21 (C)	13	32953884	67.91	0.9977	NO	60566.4
BRCA2	NM_000059	c.8969G>A	p.W2990*	CDS 22 (c.8954_9117)	13	32953902	71.45	0.9981	NO	60590.7
BRCA2	NM_000059	c.8996DUPT	NA	CDS 22 (c.8954_9117)	13	32953929	69.68	0.9983	NO	60602.8
BRCA2	NM_000059	c.9004G>A	p.E3002K	CDS 22 (c.8954_9117)	13	32953937	67.1	0.9983	NO	60602.8
BRCA2	NM_000059	c.9018C>A	p.Y3006*	CDS 22 (c.8954_9117)	13	32953951	63.4	0.9981	NO	60590.7
BRCA2	NM_000059	c.9026_9030DELATCAT	NA	CDS 22 (c.8954_9117)	13	32953959	60.06	0.998	NO	60584.6
BRCA2	NM_000059	c.9041C>G	p.S3014*	CDS 22 (c.8954_9117)	13	32953974	53.4	0.9971	NO	60530
BRCA2	NM_000059	c.9054_9055DELTA	NA	CDS 22 (c.8954_9117)	13	32953987	48.17	0.9958	NO	60451
BRCA2	NM_000059	c.9076C>T	p.Q3026*	CDS 22 (c.8954_9117)	13	32954009	41.69	0.9919	NO	60214.3
BRCA2	NM_000059	c.9097DUPA	NA	CDS 22 (c.8954_9117)	13	32954030	36.79	0.9823	YES	59631.5
BRCA2	NM_000059	c.9117G>A	p.P3039P	CDS 22 (c.8954_9117)	13	32954050	34.72	0.9716	NO	58981.9
BRCA2	NM_000059	c.9127G>T	p.E3043*	CDS 23 (c.9118_9256)	13	32954153	46.45	0.9949	YES	60396.4
BRCA2	NM_000059	c.9154C>T	p.R3052W	CDS 23 (c.9118_9256)	13	32954180	54.93	0.9978	YES	60572.4
BRCA2	NM_000059	c.9182T>A	p.L3061*	CDS 23 (c.9118_9256)	13	32954208	58.79	0.9992	NO	60657.4
BRCA2	NM_000059	c.9194_9195DELTT	NA	CDS 23 (c.9118_9256)	13	32954220	59.57	0.9992	NO	60657.4
BRCA2	NM_000059	c.9196C>T	p.Q3066*	CDS 23 (c.9118_9256)	13	32954222	59.74	0.9991	NO	60651.4
BRCA2	NM_000059	c.9253DUPA	NA	CDS 23 (c.9118_9256)	13	32954279	47.61	0.9977	NO	60566.4
BRCA2	NM_000059	c.9256_9256+1DELGGINSTA	NA	between CDS 23 and Intron 23 (C)	13	32954282	46.39	0.9974	NO	60548.2
BRCA2	NM_000059	c.9257-1G>A	NA	Intron 23 (C)	13	32968825	39.96	0.9863	NO	59874.3
BRCA2	NM_000059	c.9257-1G>C	NA	Intron 23 (C)	13	32968825	39.96	0.9863	NO	59874.3
BRCA2	NM_000059	c.9257-5_9278DEL27	NA	between Intron 23 (C) and CDS 24	13	32968821	37.93	0.9775	NO	59340.1
BRCA2	NM_000059	c.9285C>G	p.D3095E	CDS 24 (c.9257_9501)	13	32968854	45.57	0.9943	NO	60360
BRCA2	NM_000059	c.9294C>G	p.Y3098*	CDS 24 (c.9257_9501)	13	32968863	47.31	0.9958	YES	60451
BRCA2	NM_000059	c.930_931DELAT	NA	CDS 9 (c.794_1909)	13	32906545	63.97	0.9922	NO	60232.5
BRCA2	NM_000059	c.9331G>T	p.E3111*	CDS 24 (c.9257_9501)	13	32968900	53.31	0.9986	NO	60621
BRCA2	NM_000059	c.9371A>T	p.N3124I	CDS 24 (c.9257_9501)	13	32968940	63.19	0.9988	YES	60633.2
BRCA2	NM_000059	c.9380G>A	p.W3127*	CDS 24 (c.9257_9501)	13	32968949	64.69	0.9988	NO	60633.2
BRCA2	NM_000059	c.9382C>T	p.R3128*	CDS 24 (c.9257_9501)	13	32968951	64.55	0.9989	YES	60639.2
BRCA2	NM_000059	c.9435_9436DELGT	NA	CDS 24 (c.9257_9501)	13	32969004	66.64	0.9994	NO	60669.6
BRCA2	NM_000059	c.9502-2A>C	NA	Intron 24 (C)	13	32971033	94.07	0.9997	NO	60687.8
BRCA2	NM_000059	c.9561T>A	p.N3187K	CDS 25 (c.9502_9648)	13	32971094	97.48	1	NO	60706
BRCA2	NM_000059	c.9666DELT	NA	CDS 26 (c.9649_10257)	13	32972316	80.9	0.9932	YES	60293.2
BRCA2	NM_000059	c.9672DUPA	NA	CDS 26 (c.9649_10257)	13	32972322	83.1	0.9953	NO	60420.7
BRCA2	NM_000059	c.9699_9702DELTATG	NA	CDS 26 (c.9649_10257)	13	32972349	89.88	0.9997	YES	60687.8
BRCA2	NM_000059	c.9770_9773DELAAGA	NA	CDS 26 (c.9649_10257)	13	32972420	95.44	0.9998	YES	60693.9
BRCA2	NM_000059	c.9883C>T	p.Q3295*	CDS 26 (c.9649_10257)	13	32972533	91.64	0.9998	NO	60693.9
BRCA2	NM_000059	c.9924C>G	p.Y3308*	CDS 26 (c.9649_10257)	13	32972574	81.03	0.9997	YES	60687.8
BRIP1	NM_032043	c.1005G>A	p.W335*	CDS 7 (c.919_1140)	17	59878749	97.15	0.9998	NO	60693.9
BRIP1	NM_032043	c.1066C>T	p.R356*	CDS 7 (c.919_1140)	17	59878688	98.37	1	NO	60706
BRIP1	NM_032043	c.1082DELA	NA	CDS 7 (c.919_1140)	17	59878672	98.47	1	NO	60706
BRIP1	NM_032043	c.1114_1116DELCTTINSAT	NA	CDS 7 (c.919_1140)	17	59878638	97.75	0.9998	NO	60693.9
BRIP1	NM_032043	c.1126_1127DELCA	NA	CDS 7 (c.919_1140)	17	59878627	97.03	0.9998	YES	60693.9
BRIP1	NM_032043	c.1240C>T	p.Q414*	CDS 8 (c.1141_1340)	17	59876561	79.32	0.9994	YES	60669.6
BRIP1	NM_032043	c.133G>T	p.E45*	CDS 2 (c.94_205)	17	59937229	76.93	1	YES	60706
BRIP1	NM_032043	c.141DELC	NA	CDS 2 (c.94_205)	17	59937221	77.89	1	NO	60706
BRIP1	NM_032043	c.1853_1854INSG	NA	CDS 12 (c.1795_1935)	17	59857703	83.95	0.9997	NO	60687.8
BRIP1	NM_032043	c.1871C>A	p.S624*	CDS 12 (c.1795_1935)	17	59857686	84.85	0.9997	YES	60687.8
BRIP1	NM_032043	c.2038_2039DUPTT	NA	CDS 13 (c.1936_2097)	17	59853820	92.15	0.9998	NO	60693.9
BRIP1	NM_032043	c.2237_2240DEL	NA	CDS 14 (c.2098_2257)	17	59821810	96.24	1	NO	60706
BRIP1	NM_032043	c.2255_2256DELAA	NA	CDS 14 (c.2098_2257)	17	59821794	94.84	0.9998	YES	60693.9
BRIP1	NM_032043	c.2377C>T	p.Q793*	CDS 15 (c.2258_2379)	17	59820376	68.22	0.9992	YES	60657.4
BRIP1	NM_032043	c.2392C>T	p.R798*	CDS 16 (c.2380_2492)	17	59793412	45.12	0.9919	YES	60214.3
BRIP1	NM_032043	c.2400C>G	p.Y800*	CDS 16 (c.2380_2492)	17	59793404	50.39	0.9957	YES	60445
BRIP1	NM_032043	c.2576-1G>A	NA	Intron 17 (C)	17	59763527	66.18	0.9808	NO	59540.4
BRIP1	NM_032043	c.2595DELG	NA	CDS 18 (c.2576_2905)	17	59763507	80.96	0.9918	NO	60208.2
BRIP1	NM_032043	c.2765T>G	p.L922*	CDS 18 (c.2576_2905)	17	59763337	97.26	0.9998	YES	60693.9
BRIP1	NM_032043	c.394DUPA	NA	CDS 4 (c.380_507)	17	59926603	70.71	0.9984	NO	60608.9
BRIP1	NM_032043	c.463C>T	p.Q155*	CDS 4 (c.380_507)	17	59926534	90.91	0.9997	NO	60687.8
BRIP1	NM_032043	c.667C>T	p.Q223*	CDS 6 (c.628_918)	17	59886079	63.5	0.9991	NO	60651.4
BRIP1	NM_032043	c.804T>G	p.Y268*	CDS 6 (c.628_918)	17	59885942	90.94	0.9998	NO	60693.9
BRIP1	NM_032043	c.918+1G>A	NA	Intron 6 (C)	17	59885827	72.67	0.9992	NO	60657.4
BRIP1	NM_032043	c.93+1G>T	NA	Intron 1 (C)	17	59938807	48.96	0.9972	NO	60536
BRWD3	NM_153252	c.1848DEL	NA	CDS 17 (c.1651_1876)	X	79978089	67.93	0.9997	NO	60687.8
CBS	NM_000071	c.1105C>T	p.R369C	CDS 10 (c.1040_1145)	21	44480591	64.08	0.9806	YES	59528.3
CBS	NM_000071	c.833T>C	p.I278T	CDS 8 (c.829_954)	21	44483184	78.39	0.9981	YES	60590.7
CDH1	NM_004360	c.1003C>T	p.R335*	CDS 7 (c.833_1008)	16	68845757	55.96	0.9998	NO	60693.9
CDH1	NM_004360	c.1118C>T	p.P373L	CDS 8 (c.1009_1137)	16	68846147	85.27	1	NO	60706
CDH1	NM_004360	c.1137+1G>A	NA	Intron 8 (C)	16	68846167	79.38	1	NO	60706
CDH1	NM_004360	c.1137G>A	p.T379T	CDS 8 (c.1009_1137)	16	68846166	79.87	1	NO	60706
CDH1	NM_004360	c.1147C>T	p.Q383*	CDS 9 (c.1138_1320)	16	68847225	91.64	1	NO	60706
CDH1	NM_004360	c.1237_1238DUPTA	NA	CDS 9 (c.1138_1320)	16	68847315	98.63	1	NO	60706
CDH1	NM_004360	c.1531C>T	p.Q511*	CDS 10 (c.1321_1565)	16	68849628	91.08	1	NO	60706
CDH1	NM_004360	c.1565+1G>A	NA	Intron 10 (C)	16	68849663	79.4	1	NO	60706
CDH1	NM_004360	c.1565+1G>T	NA	Intron 10 (C)	16	68849663	79.4	1	NO	60706
CDH1	NM_004360	c.1711+1G>A	NA	Intron 11 (C)	16	68853329	59.41	1	NO	60706
CDH1	NM_004360	c.1746DUPG	NA	CDS 12 (c.1712_1936)	16	68855938	90.61	1	NO	60706
CDH1	NM_004360	c.1792C>T	p.R598*	CDS 12 (c.1712_1936)	16	68855984	92.71	1	NO	60706
CDH1	NM_004360	c.1921C>T	p.Q641*	CDS 12 (c.1712_1936)	16	68856113	66.31	1	YES	60706
CDH1	NM_004360	c.1979DUPT	NA	CDS 13 (c.1937_2164)	16	68857344	89.19	1	NO	60706
CDH1	NM_004360	c.1999DELC	NA	CDS 13 (c.1937_2164)	16	68857364	92.23	1	NO	60706
CDH1	NM_004360	c.202DELT	NA	CDS 3 (c.164_387)	16	68835611	97.47	1	NO	60706
CDH1	NM_004360	c.2064_2065DELTG	NA	CDS 13 (c.1937_2164)	16	68857429	93.81	1	NO	60706
CDH1	NM_004360	c.387+1G>A	NA	Intron 3 (C)	16	68835797	51.92	0.9966	YES	60499.6
CDH1	NM_004360	c.454_460DUPCAGAAGA	NA	CDS 4 (c.388_531)	16	68842393	78.7	1	NO	60706
CDH1	NM_004360	c.521DUPA	NA	CDS 4 (c.388_531)	16	68842460	60.89	0.9986	NO	60621
CDH1	NM_004360	c.715G>A	p.G239R	CDS 6 (c.688_832)	16	68844127	97.22	1	NO	60706
CDKN2A	NM_000077	c.146T>C	p.I49T	CDS 1 (c.1_150)	9	21974681	83.72	0.9952	YES	60414.6
CDKN2A	NM_000077	c.335_337DUPGTC	NA	CDS 2 (c.151_457)	9	21971021	40.8	0.9469	YES	57482.5
CFTR	NM_000492	c.1210-12_1210-11DELINSTG	NA	Intron 9 (C)	7	117188683	30.54	0.9527	NO	57834.6
CFTR	NM_000492	c.1210-7_1210-6DEL	NA	Intron 9 (C)	7	117188688	30.54	0.9539	YES	57907.5
CFTR	NM_000492	c.1327G>T	p.D443Y	CDS 10 (c.1210_1392)	7	117188812	30.38	0.9308	YES	56505.1
CFTR	NM_000492	c.1520_1522DEL	NA	CDS 11 (c.1393_1584)	7	117199645	73.68	0.9997	NO	60687.8
CFTR	NM_000492	c.1521_1523DELCTT	NA	CDS 11 (c.1393_1584)	7	117199646	73.51	0.9941	YES	60347.8
CFTR	NM_000492	c.1646G>A	p.S549N	CDS 12 (c.1585_1679)	7	117227854	59.78	0.998	YES	60584.6
CFTR	NM_000492	c.1727G>C	p.G576A	CDS 13 (c.1680_1766)	7	117230454	76.5	0.9966	YES	60499.6
CFTR	NM_000492	c.2012DELT	NA	CDS 14 (c.1767_2490)	7	117232233	58.01	0.9929	YES	60275
CFTR	NM_000492	c.2735C>A	p.S912*	CDS 17 (c.2658_2908)	7	117243663	80.92	0.9995	NO	60675.6
CFTR	NM_000492	c.3154T>G	p.F1052V	CDS 20 (c.3140_3367)	7	117251649	39.63	0.9907	YES	60141.4
CFTR	NM_000492	c.3205G>A	p.G1069R	CDS 20 (c.3140_3367)	7	117251700	52.21	0.9969	YES	60517.8
CFTR	NM_000492	c.3267G>C	p.W1089C	CDS 20 (c.3140_3367)	7	117251762	62.05	0.9977	YES	60566.4
CFTR	NM_000492	c.328G>C	p.D110H	CDS 4 (c.274_489)	7	117171007	54.45	0.9978	YES	60572.4
CFTR	NM_000492	c.3415A>G	p.I1139V	CDS 21 (c.3368_3468)	7	117254714	87.32	0.9995	YES	60675.6
CFTR	NM_000492	c.350G>A	p.R117H	CDS 4 (c.274_489)	7	117171029	53.74	0.9971	YES	60530
CFTR	NM_000492	c.958T>G	p.L320V	CDS 8 (c.870_1116)	7	117180242	74.26	0.9991	YES	60651.4
CHEK2	NM_007194	c.1011C>A	p.Y337*	CDS 9 (c.1009_1095)	22	29092973	48.07	0.9983	YES	60602.8
CHEK2	NM_007194	c.1100DELC	NA	CDS 10 (c.1096_1259)	22	29091857	59.88	0.9684	YES	58787.7
CHEK2	NM_007194	c.1111C>T	p.H371Y	CDS 10 (c.1096_1259)	22	29091846	62.87	0.9792	YES	59443.3
CHEK2	NM_007194	c.1169A>C	p.Y390S	CDS 10 (c.1096_1259)	22	29091788	73.33	0.9988	YES	60633.2
CHEK2	NM_007194	c.1212T>A	p.Y404*	CDS 10 (c.1096_1259)	22	29091745	61.92	0.9963	NO	60481.4
CHEK2	NM_007194	c.1260-1G>A	NA	Intron 10 (C)	22	29091231	39.42	0.9896	NO	60074.7
CHEK2	NM_007194	c.1263DELT	NA	CDS 11 (c.1260_1375)	22	29091227	40.97	0.9927	YES	60262.8
CHEK2	NM_007194	c.1283C>T	p.S428F	CDS 11 (c.1260_1375)	22	29091207	47.69	0.9975	YES	60554.2
CHEK2	NM_007194	c.1368DUPA	NA	CDS 11 (c.1260_1375)	22	29091122	52.74	0.9986	YES	60621
CHEK2	NM_007194	c.151C>T	p.Q51*	CDS 1 (c.1_319)	22	29130559	93.71	1	YES	60706
CHEK2	NM_007194	c.216T>G	p.Y72*	CDS 1 (c.1_319)	22	29130494	77.88	0.9998	NO	60693.9
CHEK2	NM_007194	c.247DELC	NA	CDS 1 (c.1_319)	22	29130463	66.22	0.9998	YES	60693.9
CHEK2	NM_007194	c.279G>A	p.W93*	CDS 1 (c.1_319)	22	29130431	55.23	0.998	YES	60584.6
CHEK2	NM_007194	c.283C>T	p.R95*	CDS 1 (c.1_319)	22	29130427	53.52	0.9977	YES	60566.4
CHEK2	NM_007194	c.319+2T>A	NA	Intron 1 (C)	22	29130389	42.18	0.9955	YES	60432.8
CHEK2	NM_007194	c.349A>G	p.R117G	CDS 2 (c.320_444)	22	29121326	94.29	1	YES	60706
CHEK2	NM_007194	c.433C>T	p.R145W	CDS 2 (c.320_444)	22	29121242	92.61	1	YES	60706
CHEK2	NM_007194	c.444+1G>A	NA	Intron 2 (C)	22	29121230	92.59	0.9998	YES	60693.9
CHEK2	NM_007194	c.445-1G>C	NA	Intron 2 (C)	22	29121113	88.57	0.9995	NO	60675.6
CHEK2	NM_007194	c.470T>C	p.I157T	CDS 3 (c.445_592)	22	29121087	88.48	0.9998	YES	60693.9
CHEK2	NM_007194	c.507DEL	NA	CDS 3 (c.445_592)	22	29121050	84.17	0.9997	YES	60687.8
CHEK2	NM_007194	c.591DELA	NA	CDS 3 (c.445_592)	22	29120966	56.54	0.9988	YES	60633.2
CHEK2	NM_007194	c.902DELT	NA	CDS 7 (c.847_908)	22	29099499	17.17	0.554	YES	33631.1
CHEK2	NM_007194	c.908+1G>A	NA	Intron 7 (C)	22	29099492	16.33	0.5209	NO	31621.8
COL3A1	NM_000090	c.2642DELC	NA	CDS 38 (c.2608_2661)	2	189868494	84.45	1	NO	60706
COL3A1	NM_000090	c.3229G>A	p.G1077S	CDS 44 (c.3202_3255)	2	189871690	64.76	0.9998	NO	60693.9
COL3A1	NM_000090	c.3500_3501DELGTINSAA	NA	CDS 47 (c.3418_3525)	2	189872843	35.22	0.9863	NO	59874.3
CUL4B	NM_003588	c.2493G>A	p.T831T	CDS 19 (c.2321_2493)	X	119666277	38.63	0.9857	NO	59837.9
DLG3	NM_021120	c.546_549DELTGTG	NA	CDS 4 (c.534_703)	X	69669552	36.34	0.9621	NO	58405.2
DNAAF2	NM_018139	c.2027_2028DEL	NA	CDS 3 (c.2008_2514)	14	50092746	15.99	0.5923	YES	35956.2
DNAH5	NM_001369	c.10226G>C	p.W3409S	CDS 60 (c.10102_10281)	5	13762886	72.96	0.9998	YES	60693.9
DNAH5	NM_001369	c.10441C>T	p.R3481*	CDS 62 (c.10420_10555)	5	13754426	91.38	0.9994	NO	60669.6
DNAH5	NM_001369	c.10616G>A	p.R3539H	CDS 63 (c.10556_10872)	5	13753598	89.92	0.9984	YES	60608.9
DNAH5	NM_001369	c.10815DELT	NA	CDS 63 (c.10556_10872)	5	13753399	76.16	0.9991	YES	60651.4
DNAH5	NM_001369	c.1089+1G>A	NA	Intron 8 (C)	5	13917251	54.57	0.9986	YES	60621
DNAH5	NM_001369	c.1198G>A	p.V400M	CDS 10 (c.1198_1320)	5	13914751	75.98	0.9994	YES	60669.6
DNAH5	NM_001369	c.12752_12753INSA	NA	CDS 74 (c.12706_12909)	5	13716752	55.9	0.9994	NO	60669.6
DNAH5	NM_001369	c.13096A>T	p.K4366*	CDS 75 (c.12910_13125)	5	13714543	86.75	0.9995	NO	60675.6
DNAH5	NM_001369	c.13194_13197DELCAGA	NA	CDS 76 (c.13126_13338)	5	13708373	97.22	1	YES	60706
DNAH5	NM_001369	c.13426C>T	p.R4476*	CDS 77 (c.13339_13491)	5	13701458	92.66	0.9997	YES	60687.8
DNAH5	NM_001369	c.13452DELT	NA	CDS 77 (c.13339_13491)	5	13701432	90.65	0.9992	NO	60657.4
DNAH5	NM_001369	c.13458DEL	NA	CDS 77 (c.13339_13491)	5	13701426	89.82	0.9988	NO	60633.2
DNAH5	NM_001369	c.13458DUPT	NA	CDS 77 (c.13339_13491)	5	13701426	89.82	0.9988	YES	60633.2
DNAH5	NM_001369	c.13486C>T	p.R4496*	CDS 77 (c.13339_13491)	5	13701398	85.16	0.9972	YES	60536
DNAH5	NM_001369	c.252T>G	p.Y84*	CDS 3 (c.193_277)	5	13928228	69.39	0.9997	YES	60687.8
DNAH5	NM_001369	c.349G>T	p.E117*	CDS 4 (c.278_438)	5	13923478	95.74	1	NO	60706
DNAH5	NM_001369	c.4348C>T	p.Q1450*	CDS 27 (c.4117_4355)	5	13865784	56.94	0.9969	YES	60517.8
DNAH5	NM_001369	c.5389C>T	p.Q1797*	CDS 33 (c.5272_5484)	5	13841896	83.45	1	NO	60706
DNAH5	NM_001369	c.5563DUPA	NA	CDS 34 (c.5485_5709)	5	13841161	75.49	0.9997	YES	60687.8
DNAH5	NM_001369	c.5883-2A>C	NA	Intron 35 (C)	5	13830886	64.62	0.9995	NO	60675.6
DNAH5	NM_001369	c.5983C>T	p.R1995*	CDS 36 (c.5883_6061)	5	13830784	88.42	0.9997	YES	60687.8
DNAH5	NM_001369	c.7340_7341INST	NA	CDS 44 (c.7231_7407)	5	13811822	76.58	1	NO	60706
DNAH5	NM_001369	c.8404C>T	p.Q2802*	CDS 50 (c.8225_8448)	5	13792147	52.15	0.9983	NO	60602.8
DNAH5	NM_001369	c.8440_8447DELGAACCAAA	NA	CDS 50 (c.8225_8448)	5	13792104	43.14	0.9947	YES	60384.3
DNAH5	NM_001369	c.9427A>T	p.K3143*	CDS 56 (c.9374_9605)	5	13771036	65.61	0.9991	YES	60651.4
DNAH5	NM_001369	c.9502C>T	p.R3168*	CDS 56 (c.9374_9605)	5	13770961	79.67	0.9997	NO	60687.8
DNAI1	NM_012144	c.1222G>A	p.V408M	CDS 13 (c.1064_1311)	9	34506783	68.27	0.9992	NO	60657.4
DNAI1	NM_012144	c.1543G>A	p.G515S	CDS 16 (c.1490_1569)	9	34513163	95.09	1	YES	60706
DNAI1	NM_012144	c.1925_1926DUPCC	NA	CDS 19 (c.1819_2001)	9	34517389	62.2	0.9997	NO	60687.8
DNAI1	NM_012144	c.389-1G>C	NA	Intron 5 (C)	9	34490009	38.79	0.9961	YES	60469.2
DNAI1	NM_012144	c.48+2DUPT	NA	Intron 1 (C)	9	34459053	54.2	0.9992	YES	60657.4
DSP	NM_004415	c.3865C>T	p.Q1289*	CDS 23 (c.3085_5379)	6	7580288	90.78	0.993	YES	60281.1
DSP	NM_004415	c.8188DELC	NA	CDS 24 (c.5380_8616)	6	7585683	92.1	0.9998	NO	60693.9
EMD	NM_000117	c.153dupC	NA	CDS 2 (c.83_187)	X	153608120	47.26	0.9024	NO	54781.1
FBN1	NM_000138	c.1211_1212INSC	NA	CDS 10 (c.1148_1327)	15	48808495	90.37	0.9991	NO	60651.4
FBN1	NM_000138	c.1285C>T	p.R429*	CDS 10 (c.1148_1327)	15	48808422	92.99	0.9991	NO	60651.4
FBN1	NM_000138	c.1468+5G>A	NA	Intron 11 (C)	15	48807579	53.7	0.9991	NO	60651.4
FBN1	NM_000138	c.1571DELC	NA	CDS 12 (c.1469_1588)	15	48805763	78.18	0.9998	NO	60693.9
FBN1	NM_000138	c.2201G>A	p.C734Y	CDS 18 (c.2168_2293)	15	48789555	72.95	0.9995	NO	60675.6
FBN1	NM_000138	c.2433C>A	p.C811*	CDS 20 (c.2420_2539)	15	48787772	95.55	0.9978	NO	60572.4
FBN1	NM_000138	c.2524A>T	p.K842*	CDS 20 (c.2420_2539)	15	48787681	95.41	0.9986	NO	60621
FBN1	NM_000138	c.2645C>T	p.A882V	CDS 21 (c.2540_2677)	15	48787352	51.39	0.9986	NO	60621
FBN1	NM_000138	c.2725DELG	NA	CDS 22 (c.2678_2728)	15	48786404	56.28	0.9984	NO	60608.9
FBN1	NM_000138	c.2728+2T>C	NA	Intron 22 (C)	15	48786399	54.85	0.9983	NO	60602.8
FBN1	NM_000138	c.3269DELC	NA	CDS 26 (c.3209_3337)	15	48780378	81.8	1	NO	60706
FBN1	NM_000138	c.3457T>C	p.C1153R	CDS 27 (c.3338_3463)	15	48779515	83.21	1	NO	60706
FBN1	NM_000138	c.3668G>A	p.C1223Y	CDS 29 (c.3590_3712)	15	48777615	84.47	1	NO	60706
FBN1	NM_000138	c.3963A>G	p.T1321T	CDS 31 (c.3839_3964)	15	48773853	77.71	0.9997	NO	60687.8
FBN1	NM_000138	c.412A>T	p.K138*	CDS 4 (c.347_442)	15	48892366	86.04	1	NO	60706
FBN1	NM_000138	c.4412_4415DELAGTG	NA	CDS 35 (c.4337_4459)	15	48762875	74.77	0.9998	NO	60693.9
FBN1	NM_000138	c.4615C>T	p.R1539*	CDS 37 (c.4583_4747)	15	48760267	80.54	0.9995	NO	60675.6
FBN1	NM_000138	c.4930C>T	p.R1644*	CDS 39 (c.4817_4942)	15	48757777	93.23	1	YES	60706
FBN1	NM_000138	c.5067_5073DELTATGAGA	NA	CDS 41 (c.5066_5224)	15	48755430	87.97	0.9998	NO	60693.9
FBN1	NM_000138	c.5368C>T	p.R1790*	CDS 43 (c.5297_5422)	15	48748888	90.9	1	NO	60706
FBN1	NM_000138	c.5372G>A	p.C1791Y	CDS 43 (c.5297_5422)	15	48748884	91.33	1	NO	60706
FBN1	NM_000138	c.5726T>C	p.I1909T	CDS 46 (c.5672_5788)	15	48738965	73.73	0.9989	NO	60639.2
FBN1	NM_000138	c.5789-2A>G	NA	Intron 46 (C)	15	48737703	79.23	0.9989	NO	60639.2
FBN1	NM_000138	c.6430A>C	p.N2144H	CDS 52 (c.6380_6496)	15	48729224	70.17	0.9988	NO	60633.2
FBN1	NM_000138	c.6884G>A	p.C2295Y	CDS 56 (c.6872_6997)	15	48720656	62.45	0.9998	NO	60693.9
FBN1	NM_000138	c.7708G>A	p.E2570K	CDS 62 (c.7700_7819)	15	48712995	57.02	0.9988	NO	60633.2
FBN1	NM_000138	c.7754T>C	p.I2585T	CDS 62 (c.7700_7819)	15	48712949	68.04	0.9995	NO	60675.6
FBN1	NM_000138	c.7939C>T	p.Q2647*	CDS 63 (c.7820_8051)	15	48707845	92.99	1	NO	60706
FBN1	NM_000138	c.7C>T	p.R3*	CDS 1 (c.1_164)	15	48936960	39.88	0.9814	NO	59576.9
FBN1	NM_000138	c.8006G>T	p.G2669V	CDS 63 (c.7820_8051)	15	48707778	83.2	0.9998	NO	60693.9
FBN1	NM_000138	c.8038C>T	p.R2680C	CDS 63 (c.7820_8051)	15	48707746	74.21	0.9998	NO	60693.9
FBN1	NM_000138	c.8149G>T	p.E2717*	CDS 64 (c.8052_8226)	15	48704843	98.67	1	NO	60706
FBN1	NM_000138	c.8488C>T	p.Q2830*	CDS 65 (c.8227_8616)	15	48703315	89.03	0.9997	NO	60687.8
FBN2	NM_001999	c.1804DELT	NA	CDS 13 (c.1724_1849)	5	127713490	96.45	0.9998	NO	60693.9
FBN2	NM_001999	c.523T>C	p.C175R	CDS 4 (c.437_532)	5	127863574	49.62	0.9947	NO	60384.3
FH	NM_000143	c.1027C>T	p.R343*	CDS 7 (c.905_1108)	1	241667423	66.39	0.9995	YES	60675.6
FH	NM_000143	c.301C>T	p.R101*	CDS 3 (c.268_378)	1	241676980	88.19	1	NO	60706
FH	NM_000143	c.557G>A	p.S186N	CDS 5 (c.556_738)	1	241672084	44.97	0.9969	NO	60517.8
FH	NM_000143	c.697C>T	p.R233C	CDS 5 (c.556_738)	1	241671944	77.06	0.9997	NO	60687.8
FLCN	NM_144997	c.1285DUPC	NA	CDS 8 (c.1177_1300)	17	17119709	36.25	0.9848	YES	59783.3
FLCN	NM_144997	c.250-1G>A	NA	Intron 1 (C)	17	17129637	81.05	0.9997	NO	60687.8
FLCN	NM_144997	c.499C>T	p.Q167*	CDS 3 (c.397_618)	17	17127355	48.15	0.9964	NO	60487.5
FLCN	NM_144997	c.943G>T	p.E315*	CDS 6 (c.872_1062)	17	17122452	95.39	1	NO	60706
GLA	NM_000169	c.902G>A	p.R301Q	CDS 6 (c.802_999)	X	100653455	93.46	1	NO	60706
GRIA3	NM_000828	c.2167_2175DELGCCCGAGTG	NA	CDS 13 (c.2077_2324)	X	122598806	71.52	0.9984	NO	60608.9
GRIA3	NM_000828	c.2T>C	p.M1T	CDS 1 (c.1_109)	X	122318389	90.62	1	YES	60706
HPRT1	NM_000194	c.575DEL	NA	CDS 8 (c.533_609)	X	133632680	51.43	0.9964	NO	60487.5
KCNH2	NM_000238	c.1280A>C	p.Y427S	CDS 6 (c.1129_1557)	7	150649790	94.63	1	NO	60706
KCNH2	NM_000238	c.1681G>C	p.A561P	CDS 7 (c.1558_1945)	7	150648800	61.38	0.9978	NO	60572.4
KCNQ1	NM_000218	c.1552C>T	p.R518*	CDS 12 (c.1515_1590)	11	2790111	64.03	0.9991	YES	60651.4
KCNQ1	NM_000218	c.564G>A	p.W188*	CDS 3 (c.478_604)	11	2591944	63.09	0.9891	NO	60044.3
KDM5C	NM_004187	c.229G>A	p.A77T	CDS 3 (c.229_351)	X	53247580	53.23	0.9992	NO	60657.4
L1CAM	NM_000425	c.3581C>T	p.S1194L	CDS 28 (c.3543_3774)	X	153128311	40.19	0.9944	NO	60366
LMNA	NM_005572	c.1057C>T	p.Q353*	CDS 6 (c.937_1157)	1	156105812	70.66	0.9988	NO	60633.2
LMNA	NM_005572	c.1566C>A	p.C522*	CDS 9 (c.1489_1608)	1	156106981	26.21	0.8908	NO	54076.9
LMNA	NM_005572	c.1622G>A	p.R541H	CDS 10 (c.1609_1719)	1	156107458	16.86	0.2077	YES	12608.6
MAOA	NM_000240	c.1165-2A>G	NA	Intron 11 (C)	X	43601195	45.99	0.9919	NO	60214.3
MAX	NM_002382	c.223C>T	p.R75*	CDS 4 (c.172_295)	14	65544703	86.14	1	NO	60706
MAX	NM_002382	c.233DUPA	NA	CDS 4 (c.172_295)	14	65544693	86.07	1	NO	60706
MECP2	NM_004992	c.1152_1155DEL	NA	CDS 3 (c.378_1461)	X	153296124	36.89	0.9213	NO	55928.4
MECP2	NM_004992	c.1208DEL	NA	CDS 3 (c.378_1461)	X	153296071	75.8	0.9595	NO	58247.4
MECP2	NM_004992	c.1213C>T	p.P405S	CDS 3 (c.378_1461)	X	153296066	77.89	0.9656	YES	58617.7
MECP2	NM_004992	c.499C>T	p.R167W	CDS 3 (c.378_1461)	X	153296780	75.5	0.9991	NO	60651.4
MITF	NM_000248	c.952G>A	p.E318K	CDS 9 (c.859_1260)	3	70014091	88.04	0.9998	YES	60693.9
MLH1	NM_000249	c.1039-1G>T	NA	Intron 11 (C)	3	37067127	23.08	0.9226	NO	56007.4
MLH1	NM_000249	c.112A>C	p.N38H	CDS 1 (c.1_116)	3	37035150	60.05	0.9989	NO	60639.2
MLH1	NM_000249	c.116+2T>G	NA	Intron 1 (C)	3	37035156	55.23	0.9983	NO	60602.8
MLH1	NM_000249	c.117-2A>G	NA	Intron 1 (C)	3	37038108	62.33	0.9997	NO	60687.8
MLH1	NM_000249	c.1378G>T	p.E460*	CDS 12 (c.1039_1409)	3	37067467	91.17	0.9935	NO	60311.4
MLH1	NM_000249	c.1380_1381DELGA	NA	CDS 12 (c.1039_1409)	3	37067469	91.02	0.9932	NO	60293.2
MLH1	NM_000249	c.1381A>T	p.K461*	CDS 12 (c.1039_1409)	3	37067470	90.92	0.9932	NO	60293.2
MLH1	NM_000249	c.1401DELC	NA	CDS 12 (c.1039_1409)	3	37067490	88.76	0.9901	NO	60105
MLH1	NM_000249	c.1411_1414DELAAGA	NA	CDS 13 (c.1410_1558)	3	37070276	96.58	1	NO	60706
MLH1	NM_000249	c.1449DUPA	NA	CDS 13 (c.1410_1558)	3	37070314	98.28	1	NO	60706
MLH1	NM_000249	c.1459C>T	p.R487*	CDS 13 (c.1410_1558)	3	37070324	98.35	0.9998	NO	60693.9
MLH1	NM_000249	c.1528C>T	p.Q510*	CDS 13 (c.1410_1558)	3	37070393	97.6	1	NO	60706
MLH1	NM_000249	c.1554DUPT	NA	CDS 13 (c.1410_1558)	3	37070419	96.79	1	NO	60706
MLH1	NM_000249	c.1559-2A>G	NA	Intron 13 (C)	3	37081675	66.56	0.9995	NO	60675.6
MLH1	NM_000249	c.1588_1590DELTTC	NA	CDS 14 (c.1559_1667)	3	37081706	83.17	0.9998	NO	60693.9
MLH1	NM_000249	c.1667G>C	p.S556T	CDS 14 (c.1559_1667)	3	37081785	68.75	0.9994	YES	60669.6
MLH1	NM_000249	c.1731G>A	p.S577S	CDS 15 (c.1668_1731)	3	37083822	71.54	0.9991	NO	60651.4
MLH1	NM_000249	c.1758DELC	NA	CDS 16 (c.1732_1896)	3	37089036	77.19	0.9998	NO	60693.9
MLH1	NM_000249	c.1852_1854DELAAG	NA	CDS 16 (c.1732_1896)	3	37089130	97.93	1	NO	60706
MLH1	NM_000249	c.187G>A	p.D63N	CDS 2 (c.117_207)	3	37038180	60.74	0.9997	NO	60687.8
MLH1	NM_000249	c.1884_1888DELGGAAA	NA	CDS 16 (c.1732_1896)	3	37089162	97	1	NO	60706
MLH1	NM_000249	c.1890DUPT	NA	CDS 16 (c.1732_1896)	3	37089168	96.54	1	NO	60706
MLH1	NM_000249	c.1897-28_1900DEL32INSTCAGAAAAT	NA	between Intron 16 (C) and CDS 17	3	37089980	68.61	0.9995	NO	60675.6
MLH1	NM_000249	c.1942C>T	p.P648S	CDS 17 (c.1897_1989)	3	37090053	95.32	1	NO	60706
MLH1	NM_000249	c.1975C>T	p.R659*	CDS 17 (c.1897_1989)	3	37090086	88.22	0.9998	NO	60693.9
MLH1	NM_000249	c.199G>A	p.G67R	CDS 2 (c.117_207)	3	37038192	56.05	0.9998	NO	60693.9
MLH1	NM_000249	c.200G>A	p.G67E	CDS 2 (c.117_207)	3	37038193	55.54	0.9997	NO	60687.8
MLH1	NM_000249	c.201DUPG	NA	CDS 2 (c.117_207)	3	37038194	55.15	0.9998	NO	60693.9
MLH1	NM_000249	c.2065C>T	p.Q689*	CDS 18 (c.1990_2103)	3	37090470	64.9	1	NO	60706
MLH1	NM_000249	c.207+1G>A	NA	Intron 2 (C)	3	37038201	51.79	0.9995	NO	60675.6
MLH1	NM_000249	c.2080G>T	p.E694*	CDS 18 (c.1990_2103)	3	37090485	60.1	0.9992	YES	60657.4
MLH1	NM_000249	c.2103G>C	p.Q701H	CDS 18 (c.1990_2103)	3	37090508	50.37	0.9974	NO	60548.2
MLH1	NM_000249	c.2104-2A>T	NA	Intron 18 (C)	3	37091975	51	0.9984	NO	60608.9
MLH1	NM_000249	c.2148_2168DEL21INS5	NA	CDS 19 (c.2104_2271)	3	37092021	62.8	0.9994	NO	60669.6
MLH1	NM_000249	c.2179_2182DELCACA	NA	CDS 19 (c.2104_2271)	3	37092052	74.63	0.9995	NO	60675.6
MLH1	NM_000249	c.2195_2198DUPAACA	NA	CDS 19 (c.2104_2271)	3	37092068	80.24	0.9995	NO	60675.6
MLH1	NM_000249	c.2218DUPA	NA	CDS 19 (c.2104_2271)	3	37092091	85.58	0.9995	NO	60675.6
MLH1	NM_000249	c.-27C>A	NA	5'-UTR	3	37035012	72.26	0.9995	NO	60675.6
MLH1	NM_000249	c.298C>T	p.R100*	CDS 3 (c.208_306)	3	37042536	62.75	0.9995	NO	60675.6
MLH1	NM_000249	c.304G>A	p.E102K	CDS 3 (c.208_306)	3	37042542	59.62	0.9992	NO	60657.4
MLH1	NM_000249	c.350C>G	p.T117R	CDS 4 (c.307_380)	3	37045935	92.92	0.9998	NO	60693.9
MLH1	NM_000249	c.350C>T	p.T117M	CDS 4 (c.307_380)	3	37045935	92.92	0.9998	NO	60693.9
MLH1	NM_000249	c.37G>T	p.E13*	CDS 1 (c.1_116)	3	37035075	87.9	0.9998	NO	60693.9
MLH1	NM_000249	c.404DUPT	NA	CDS 5 (c.381_453)	3	37048505	68.52	0.9995	NO	60675.6
MLH1	NM_000249	c.546-2A>G	NA	Intron 6 (C)	3	37053309	97.21	0.9997	NO	60687.8
MLH1	NM_000249	c.588+5G>A	NA	Intron 7 (C)	3	37053358	97.46	0.9998	NO	60693.9
MLH1	NM_000249	c.589-2A>G	NA	Intron 7 (C)	3	37053500	76.78	1	NO	60706
MLH1	NM_000249	c.5C>A	p.S2*	CDS 1 (c.1_116)	3	37035043	88.08	1	NO	60706
MLH1	NM_000249	c.677+1G>T	NA	Intron 8 (C)	3	37053591	62.26	0.9997	NO	60687.8
MLH1	NM_000249	c.677G>A	p.R226Q	CDS 8 (c.589_677)	3	37053590	63.05	0.9997	NO	60687.8
MLH1	NM_000249	c.69DELA	NA	CDS 1 (c.1_116)	3	37035107	80.21	0.9997	NO	60687.8
MLH1	NM_000249	c.755C>A	p.S252*	CDS 9 (c.678_790)	3	37056000	58.64	0.9961	NO	60469.2
MLH1	NM_000249	c.76C>T	p.Q26*	CDS 1 (c.1_116)	3	37035114	78.75	0.9997	NO	60687.8
MLH1	NM_000249	c.790+1DELG	NA	Intron 9 (C)	3	37056036	44.62	0.9882	NO	59989.7
MLH1	NM_000249	c.790+1G>T	NA	Intron 9 (C)	3	37056036	44.62	0.9871	NO	59922.9
MLH1	NM_000249	c.791-2A>G	NA	Intron 9 (C)	3	37058995	73.12	0.9998	NO	60693.9
MLH1	NM_000249	c.793C>T	p.R265C	CDS 10 (c.791_884)	3	37058999	75.81	0.9998	NO	60693.9
MLH1	NM_000249	c.85G>T	p.A29S	CDS 1 (c.1_116)	3	37035123	74.09	0.9997	NO	60687.8
MLH1	NM_000249	c.885-2A>G	NA	Intron 10 (C)	3	37061799	83.17	1	NO	60706
MLH1	NM_000249	c.961_962DUPAG	NA	CDS 11 (c.885_1038)	3	37061877	73.41	1	NO	60706
MLH1	NM_000249	c.971DUPA	NA	CDS 11 (c.885_1038)	3	37061887	70.37	0.9998	NO	60693.9
MLH1	NM_000249	c.98_99DELAA	NA	CDS 1 (c.1_116)	3	37035136	68.41	0.9995	NO	60675.6
MLH1	NM_000249	c.984_997DELGCACATCGAGAGCA	NA	CDS 11 (c.885_1038)	3	37061900	63.9	1	NO	60706
MRE11A	NM_005591	c.1090C>T	p.R364*	CDS 9 (c.1018_1098)	11	94200987	77.64	0.9995	YES	60675.6
MRE11A	NM_005591	c.1516G>T	p.E506*	CDS 13 (c.1501_1563)	11	94189489	45.59	0.9953	YES	60420.7
MRE11A	NM_005591	c.1714C>T	p.R572*	CDS 14 (c.1564_1783)	11	94180454	97.89	1	YES	60706
MRE11A	NM_005591	c.1927-2A>G	NA	Intron 16 (C)	11	94169067	78.36	0.9997	NO	60687.8
MRE11A	NM_005591	c.1960_1979DUPGACATTTTTCCTACCACTTC	NA	CDS 17 (c.1927_1994)	11	94169013	82.49	0.9998	NO	60693.9
MRE11A	NM_005591	c.21-6_26DEL12	NA	between Intron 1 (C) and CDS 2	11	94224126	28.65	0.9569	YES	58089.6
MRE11A	NM_005591	c.504_511DELGCTTCAAA	NA	CDS 5 (c.403_544)	11	94211934	58.51	0.9981	NO	60590.7
MRE11A	NM_005591	c.508C>T	p.Q170*	CDS 5 (c.403_544)	11	94211937	58.62	0.9983	NO	60602.8
MRE11A	NM_005591	c.821_823DELTTTINSA	NA	CDS 7 (c.660_845)	11	94204762	70.05	0.9986	NO	60621
MRE11A	NM_005591	c.845+2T>A	NA	Intron 7 (C)	11	94204738	59.1	0.9971	NO	60530
MRE11A	NM_005591	c.923DUPT	NA	CDS 8 (c.846_1017)	11	94203731	73.75	0.9991	NO	60651.4
MSH2	NM_000251	c.1076+1G>A	NA	Intron 6 (C)	2	47643569	68.82	1	NO	60706
MSH2	NM_000251	c.1076G>C	p.R359T	CDS 6 (c.943_1076)	2	47643568	69.59	1	NO	60706
MSH2	NM_000251	c.1120C>T	p.Q374*	CDS 7 (c.1077_1276)	2	47656924	69.42	0.9995	NO	60675.6
MSH2	NM_000251	c.1165C>T	p.R389*	CDS 7 (c.1077_1276)	2	47656969	74.97	1	NO	60706
MSH2	NM_000251	c.1204C>T	p.Q402*	CDS 7 (c.1077_1276)	2	47657008	73	1	NO	60706
MSH2	NM_000251	c.1210DELT	NA	CDS 7 (c.1077_1276)	2	47657014	72.61	1	NO	60706
MSH2	NM_000251	c.1216C>T	p.R406*	CDS 7 (c.1077_1276)	2	47657020	71.34	1	NO	60706
MSH2	NM_000251	c.1221_1222DELCT	NA	CDS 7 (c.1077_1276)	2	47657025	69.78	1	NO	60706
MSH2	NM_000251	c.1226_1227DELAG	NA	CDS 7 (c.1077_1276)	2	47657030	68.25	0.9998	NO	60693.9
MSH2	NM_000251	c.123_124INSTTCT	NA	CDS 1 (c.1_211)	2	47630453	23.05	0.8123	NO	49311.5
MSH2	NM_000251	c.1237C>T	p.Q413*	CDS 7 (c.1077_1276)	2	47657041	65.52	1	NO	60706
MSH2	NM_000251	c.1352_1353DELAG	NA	CDS 8 (c.1277_1386)	2	47672762	60.04	0.9969	NO	60517.8
MSH2	NM_000251	c.1354_1355INST	NA	CDS 8 (c.1277_1386)	2	47672764	59.38	0.9963	NO	60481.4
MSH2	NM_000251	c.1477C>T	p.Q493*	CDS 9 (c.1387_1510)	2	47690260	81.12	0.9992	NO	60657.4
MSH2	NM_000251	c.1510+1G>A	NA	Intron 9 (C)	2	47690294	81.25	0.9977	NO	60566.4
MSH2	NM_000251	c.1511-2A>G	NA	Intron 9 (C)	2	47693795	72.73	0.9981	YES	60590.7
MSH2	NM_000251	c.1533DELT	NA	CDS 10 (c.1511_1661)	2	47693819	76.74	0.9994	NO	60669.6
MSH2	NM_000251	c.1661+5G>C	NA	Intron 10 (C)	2	47693952	64.92	0.9974	YES	60548.2
MSH2	NM_000251	c.1697DELA	NA	CDS 11 (c.1662_1759)	2	47698139	65.77	0.9958	NO	60451
MSH2	NM_000251	c.1705_1706DELGA	NA	CDS 11 (c.1662_1759)	2	47698147	66.14	0.9966	NO	60499.6
MSH2	NM_000251	c.1757C>G	p.S586*	CDS 11 (c.1662_1759)	2	47698199	53.15	0.9944	NO	60366
MSH2	NM_000251	c.1759+2T>A	NA	Intron 11 (C)	2	47698203	50.92	0.9944	NO	60366
MSH2	NM_000251	c.1759G>T	p.G587C	CDS 11 (c.1662_1759)	2	47698201	52.01	0.9944	NO	60366
MSH2	NM_000251	c.1786_1788DELAAT	NA	CDS 12 (c.1760_2005)	2	47702190	60.8	0.9997	YES	60687.8
MSH2	NM_000251	c.181C>T	p.Q61*	CDS 1 (c.1_211)	2	47630511	23.71	0.8418	NO	51102.3
MSH2	NM_000251	c.1861C>T	p.R621*	CDS 12 (c.1760_2005)	2	47702265	87.46	1	NO	60706
MSH2	NM_000251	c.1906G>C	p.A636P	CDS 12 (c.1760_2005)	2	47702310	87.57	1	YES	60706
MSH2	NM_000251	c.1911DELC	NA	CDS 12 (c.1760_2005)	2	47702315	87.19	1	NO	60706
MSH2	NM_000251	c.1968DELC	NA	CDS 12 (c.1760_2005)	2	47702372	72.51	0.9998	NO	60693.9
MSH2	NM_000251	c.2038C>T	p.R680*	CDS 13 (c.2006_2210)	2	47703538	64.66	0.9995	YES	60675.6
MSH2	NM_000251	c.2047G>A	p.G683R	CDS 13 (c.2006_2210)	2	47703547	68.82	0.9998	NO	60693.9
MSH2	NM_000251	c.2060T>C	p.L687P	CDS 13 (c.2006_2210)	2	47703560	70.92	1	NO	60706
MSH2	NM_000251	c.2074G>C	p.G692R	CDS 13 (c.2006_2210)	2	47703574	73.77	1	NO	60706
MSH2	NM_000251	c.2074G>T	p.G692W	CDS 13 (c.2006_2210)	2	47703574	73.77	1	NO	60706
MSH2	NM_000251	c.2096C>G	p.S699*	CDS 13 (c.2006_2210)	2	47703596	75.89	1	NO	60706
MSH2	NM_000251	c.211G>C	p.G71R	CDS 1 (c.1_211)	2	47630541	18.53	0.7516	NO	45626.6
MSH2	NM_000251	c.2131C>T	p.R711*	CDS 13 (c.2006_2210)	2	47703631	80.69	0.9998	NO	60693.9
MSH2	NM_000251	c.2210+1G>A	NA	Intron 13 (C)	2	47703711	70.78	1	NO	60706
MSH2	NM_000251	c.2291G>A	p.W764*	CDS 14 (c.2211_2458)	2	47705491	96.06	1	NO	60706
MSH2	NM_000251	c.2502_2508DELTAATTTC	NA	CDS 15 (c.2459_2634)	2	47707878	64.4	0.9998	NO	60693.9
MSH2	NM_000251	c.251DELA	NA	CDS 2 (c.212_366)	2	47635579	66.13	0.9994	NO	60669.6
MSH2	NM_000251	c.2635C>T	p.Q879*	CDS 16 (c.2635_2805)	2	47709918	36.78	0.9922	NO	60232.5
MSH2	NM_000251	c.2662DELC	NA	CDS 16 (c.2635_2805)	2	47709945	42.74	0.996	NO	60463.2
MSH2	NM_000251	c.301_306DELGAAGTT	NA	CDS 2 (c.212_366)	2	47635629	67.11	0.9992	NO	60657.4
MSH2	NM_000251	c.34DUPG	NA	CDS 1 (c.1_211)	2	47630364	19.95	0.718	NO	43586.9
MSH2	NM_000251	c.388_389DELCA	NA	CDS 3 (c.367_645)	2	47637254	94.88	0.9974	NO	60548.2
MSH2	NM_000251	c.602T>A	p.L201*	CDS 3 (c.367_645)	2	47637468	92.31	1	NO	60706
MSH2	NM_000251	c.646-4_655DEL14	NA	between Intron 3 (C) and CDS 4	2	47639549	39.85	0.984	NO	59734.7
MSH2	NM_000251	c.675_678DEL	NA	CDS 4 (c.646_792)	2	47639582	52.94	0.9988	NO	60633.2
MSH2	NM_000251	c.687_688INST	NA	CDS 4 (c.646_792)	2	47639594	56.59	0.9997	NO	60687.8
MSH2	NM_000251	c.704_705DELAA	NA	CDS 4 (c.646_792)	2	47639611	61.18	0.9997	NO	60687.8
MSH2	NM_000251	c.746DELA	NA	CDS 4 (c.646_792)	2	47639653	63.68	0.9997	NO	60687.8
MSH2	NM_000251	c.790DUPC	NA	CDS 4 (c.646_792)	2	47639697	51.27	0.9969	NO	60517.8
MSH2	NM_000251	c.792+2T>C	NA	Intron 4 (C)	2	47639701	48.46	0.9964	NO	60487.5
MSH2	NM_000251	c.860DUPG	NA	CDS 5 (c.793_942)	2	47641475	66.93	0.9991	NO	60651.4
MSH2	NM_000251	c.870_874DELACTGA	NA	CDS 5 (c.793_942)	2	47641485	69.2	0.9989	NO	60639.2
MSH2	NM_000251	c.942+2T>C	NA	Intron 5 (C)	2	47641559	21.64	0.9221	NO	55977
MSH2	NM_000251	c.942+3A>T	NA	Intron 5 (C)	2	47641560	20.11	0.895	NO	54331.9
MSH2	NM_000251	c.943-1G>T	NA	Intron 5 (C)	2	47643434	87.04	0.9984	NO	60608.9
MSH2	NM_000251	c.998G>A	p.C333Y	CDS 6 (c.943_1076)	2	47643490	91.48	1	NO	60706
MSH6	NM_000179	c.1059_1063DELTGGAG	NA	CDS 4 (c.628_3172)	2	48026181	93.38	0.9995	NO	60675.6
MSH6	NM_000179	c.10C>T	p.Q4*	CDS 1 (c.1_260)	2	48010382	57.47	0.9496	NO	57646.4
MSH6	NM_000179	c.1135_1139DELAGAGA	NA	CDS 4 (c.628_3172)	2	48026257	82.71	0.9995	YES	60675.6
MSH6	NM_000179	c.1190_1191DELAT	NA	CDS 4 (c.628_3172)	2	48026312	79.47	0.9995	YES	60675.6
MSH6	NM_000179	c.1190_1191DUPAT	NA	CDS 4 (c.628_3172)	2	48026312	79.47	0.9997	NO	60687.8
MSH6	NM_000179	c.1290DELG	NA	CDS 4 (c.628_3172)	2	48026412	71.23	0.9998	NO	60693.9
MSH6	NM_000179	c.1295T>C	p.F432S	CDS 4 (c.628_3172)	2	48026417	70.79	0.9998	NO	60693.9
MSH6	NM_000179	c.1304T>C	p.L435P	CDS 4 (c.628_3172)	2	48026426	69.86	0.9997	NO	60687.8
MSH6	NM_000179	c.1352DELT	NA	CDS 4 (c.628_3172)	2	48026474	64.53	0.9995	NO	60675.6
MSH6	NM_000179	c.1407T>A	p.Y469*	CDS 4 (c.628_3172)	2	48026529	60.07	0.9988	NO	60633.2
MSH6	NM_000179	c.1483C>T	p.R495*	CDS 4 (c.628_3172)	2	48026605	57.03	0.9989	NO	60639.2
MSH6	NM_000179	c.1572C>G	p.Y524*	CDS 4 (c.628_3172)	2	48026694	73.57	0.9994	NO	60669.6
MSH6	NM_000179	c.1610_1613DELAGTA	NA	CDS 4 (c.628_3172)	2	48026732	85.52	0.9998	YES	60693.9
MSH6	NM_000179	c.1634_1635DELAA	NA	CDS 4 (c.628_3172)	2	48026756	91.69	0.9984	NO	60608.9
MSH6	NM_000179	c.1634_1637DELAAGA	NA	CDS 4 (c.628_3172)	2	48026756	91.69	0.9984	NO	60608.9
MSH6	NM_000179	c.1705_1706DELTT	NA	CDS 4 (c.628_3172)	2	48026827	95.92	0.9902	NO	60111.1
MSH6	NM_000179	c.1900_1901DELTT	NA	CDS 4 (c.628_3172)	2	48027022	86.51	0.9922	NO	60232.5
MSH6	NM_000179	c.2057G>A	p.G686D	CDS 4 (c.628_3172)	2	48027179	96.98	0.9984	NO	60608.9
MSH6	NM_000179	c.2092DUPC	NA	CDS 4 (c.628_3172)	2	48027214	95.91	0.9988	NO	60633.2
MSH6	NM_000179	c.2125DUPT	NA	CDS 4 (c.628_3172)	2	48027247	93.42	0.9991	NO	60651.4
MSH6	NM_000179	c.2127T>A	p.Y709*	CDS 4 (c.628_3172)	2	48027249	93.35	0.9989	NO	60639.2
MSH6	NM_000179	c.2147_2150DEL	NA	CDS 4 (c.628_3172)	2	48027269	92.67	0.9994	NO	60669.6
MSH6	NM_000179	c.2150_2153DELTCAG	NA	CDS 4 (c.628_3172)	2	48027272	92.58	0.9994	YES	60669.6
MSH6	NM_000179	c.2194C>T	p.R732*	CDS 4 (c.628_3172)	2	48027316	92.59	0.9994	NO	60669.6
MSH6	NM_000179	c.2230DUPG	NA	CDS 4 (c.628_3172)	2	48027352	93.93	0.9992	YES	60657.4
MSH6	NM_000179	c.2653A>T	p.K885*	CDS 4 (c.628_3172)	2	48027775	90.99	0.9961	NO	60469.2
MSH6	NM_000179	c.2731C>T	p.R911*	CDS 4 (c.628_3172)	2	48027853	84.32	0.9986	NO	60621
MSH6	NM_000179	c.2778_2779INSA	NA	CDS 4 (c.628_3172)	2	48027900	65.7	0.998	NO	60584.6
MSH6	NM_000179	c.2815C>T	p.Q939*	CDS 4 (c.628_3172)	2	48027937	53.73	0.9964	NO	60487.5
MSH6	NM_000179	c.2832_2833DELAA	NA	CDS 4 (c.628_3172)	2	48027954	48.7	0.9961	NO	60469.2
MSH6	NM_000179	c.2927G>A	p.R976H	CDS 4 (c.628_3172)	2	48028049	51.28	0.9966	NO	60499.6
MSH6	NM_000179	c.2932C>T	p.Q978*	CDS 4 (c.628_3172)	2	48028054	52.68	0.9953	NO	60420.7
MSH6	NM_000179	c.2964DUPC	NA	CDS 4 (c.628_3172)	2	48028086	62.75	0.9763	NO	59267.3
MSH6	NM_000179	c.3020DELG	NA	CDS 4 (c.628_3172)	2	48028142	79.39	0.9632	NO	58472
MSH6	NM_000179	c.3037_3041DELAAGAA	NA	CDS 4 (c.628_3172)	2	48028159	81.4	0.9739	NO	59121.6
MSH6	NM_000179	c.3103C>T	p.R1035*	CDS 4 (c.628_3172)	2	48028225	74.31	0.9975	YES	60554.2
MSH6	NM_000179	c.3140G>A	p.W1047*	CDS 4 (c.628_3172)	2	48028262	61.64	0.9873	NO	59935
MSH6	NM_000179	c.3155_3156DELAG	NA	CDS 4 (c.628_3172)	2	48028277	57.9	0.9842	NO	59746.8
MSH6	NM_000179	c.3172+1G>A	NA	Intron 4 (C)	2	48028295	52.8	0.9769	NO	59303.7
MSH6	NM_000179	c.3198_3199DELTA	NA	CDS 5 (c.3173_3438)	2	48030584	57.08	0.9995	NO	60675.6
MSH6	NM_000179	c.3202C>T	p.R1068*	CDS 5 (c.3173_3438)	2	48030588	56.94	0.9994	NO	60669.6
MSH6	NM_000179	c.3226C>T	p.R1076C	CDS 5 (c.3173_3438)	2	48030612	61.55	0.9995	YES	60675.6
MSH6	NM_000179	c.3253_3254INSC	NA	CDS 5 (c.3173_3438)	2	48030639	68.05	0.9995	NO	60675.6
MSH6	NM_000179	c.3261DELC	NA	CDS 5 (c.3173_3438)	2	48030647	70.6	0.9995	YES	60675.6
MSH6	NM_000179	c.3261DUPC	NA	CDS 5 (c.3173_3438)	2	48030647	70.6	0.9995	YES	60675.6
MSH6	NM_000179	c.3311_3312DELTT	NA	CDS 5 (c.3173_3438)	2	48030697	79.57	0.9995	NO	60675.6
MSH6	NM_000179	c.3312DUPT	NA	CDS 5 (c.3173_3438)	2	48030698	79.8	0.9995	NO	60675.6
MSH6	NM_000179	c.3330_3331INSAATG	NA	CDS 5 (c.3173_3438)	2	48030716	82.45	0.9995	NO	60675.6
MSH6	NM_000179	c.3356_3358DELAAGINSGAT	NA	CDS 5 (c.3173_3438)	2	48030742	88.14	0.9997	NO	60687.8
MSH6	NM_000179	c.3400G>C	p.G1134R	CDS 5 (c.3173_3438)	2	48030786	90.81	0.9998	NO	60693.9
MSH6	NM_000179	c.3416DELG	NA	CDS 5 (c.3173_3438)	2	48030802	89.59	0.9998	NO	60693.9
MSH6	NM_000179	c.3439-2A>G	NA	Intron 5 (C)	2	48032047	78.32	0.9997	NO	60687.8
MSH6	NM_000179	c.3439-2A>T	NA	Intron 5 (C)	2	48032047	78.32	0.9997	NO	60687.8
MSH6	NM_000179	c.3476DUPA	NA	CDS 6 (c.3439_3556)	2	48032086	75.05	0.9995	NO	60675.6
MSH6	NM_000179	c.3513_3514DELTA	NA	CDS 6 (c.3439_3556)	2	48032123	67.32	0.9997	NO	60687.8
MSH6	NM_000179	c.3699_3702DELAGAA	NA	CDS 8 (c.3647_3801)	2	48033395	61.39	0.9992	YES	60657.4
MSH6	NM_000179	c.3724_3726DELCGT	NA	CDS 8 (c.3647_3801)	2	48033420	64.2	0.9994	NO	60669.6
MSH6	NM_000179	c.3725G>A	p.R1242H	CDS 8 (c.3647_3801)	2	48033421	64.32	0.9995	YES	60675.6
MSH6	NM_000179	c.3743_3744INST	NA	CDS 8 (c.3647_3801)	2	48033439	68.62	0.9997	NO	60687.8
MSH6	NM_000179	c.3799_3800DELAT	NA	CDS 8 (c.3647_3801)	2	48033495	74.21	0.9991	NO	60651.4
MSH6	NM_000179	c.3847_3850DUPATTA	NA	CDS 9 (c.3802_4001)	2	48033636	57.75	0.9964	NO	60487.5
MSH6	NM_000179	c.3939_3940DUPTC	NA	CDS 9 (c.3802_4001)	2	48033728	49.25	0.9947	NO	60384.3
MSH6	NM_000179	c.3939_3957DUPTCAAAAGGGACATAGAAAA	NA	CDS 9 (c.3802_4001)	2	48033728	49.25	0.9947	YES	60384.3
MSH6	NM_000179	c.397_410DEL14	NA	CDS 2 (c.261_457)	2	48018202	90.24	0.9998	NO	60693.9
MSH6	NM_000179	c.3978_3979INSA	NA	CDS 9 (c.3802_4001)	2	48033767	42	0.9853	NO	59813.6
MSH6	NM_000179	c.3980_3983DUPATCA	NA	CDS 9 (c.3802_4001)	2	48033769	41.47	0.9846	NO	59771.1
MSH6	NM_000179	c.3984_3987DUPGTCA	NA	CDS 9 (c.3802_4001)	2	48033773	40.04	0.985	YES	59795.4
MSH6	NM_000179	c.3G>T	p.M1I	CDS 1 (c.1_260)	2	48010375	55.99	0.9487	NO	57591.8
MSH6	NM_000179	c.423DELC	NA	CDS 2 (c.261_457)	2	48018228	83.15	0.9998	NO	60693.9
MSH6	NM_000179	c.467C>G	p.S156*	CDS 3 (c.458_627)	2	48023042	45.76	0.9974	NO	60548.2
MSH6	NM_000179	c.577DEL	NA	CDS 3 (c.458_627)	2	48023152	64.33	1	NO	60706
MSH6	NM_000179	c.626_627+15DELAGGTGGGACACGGCAAG	NA	between CDS 3 and Intron 3 (C)	2	48023201	58.76	0.9997	NO	60687.8
MSH6	NM_000179	c.718C>T	p.R240*	CDS 4 (c.628_3172)	2	48025840	92.15	0.9989	YES	60639.2
MSH6	NM_000179	c.742C>T	p.R248*	CDS 4 (c.628_3172)	2	48025864	94.94	0.9997	NO	60687.8
MSH6	NM_000179	c.742DELC	NA	CDS 4 (c.628_3172)	2	48025864	94.94	0.9995	YES	60675.6
MSH6	NM_000179	c.809DELA	NA	CDS 4 (c.628_3172)	2	48025931	95.99	0.9998	NO	60693.9
MSH6	NM_000179	c.892C>T	p.R298*	CDS 4 (c.628_3172)	2	48026014	94.98	0.9989	NO	60639.2
MTM1	NM_000252	c.1519_1522DELGAAA	NA	CDS 13 (c.1468_1644)	X	149831957	46.4	0.9926	NO	60256.8
MUTYH	NM_001128425	c.1147DELC	NA	CDS 12 (c.998_1186)	1	45797372	63.29	0.9832	YES	59686.1
MUTYH	NM_001128425	c.1186+1G>A	NA	Intron 12 (C)	1	45797332	71.69	0.9822	YES	59625.4
MUTYH	NM_001128425	c.1187-2A>G	NA	Intron 12 (C)	1	45797230	51.44	0.9837	YES	59716.5
MUTYH	NM_001128425	c.1187G>A	p.G396D	CDS 13 (c.1187_1323)	1	45797228	51.37	0.9863	YES	59874.3
MUTYH	NM_001128425	c.1214C>T	p.P405L	CDS 13 (c.1187_1323)	1	45797201	51.15	0.9941	YES	60347.8
MUTYH	NM_001128425	c.1227_1228DUPGG	NA	CDS 13 (c.1187_1323)	1	45797187	50.46	0.9967	YES	60505.7
MUTYH	NM_001128425	c.1437_1439DELGGA	NA	CDS 14 (c.1324_1476)	1	45796891	87.49	1	YES	60706
MUTYH	NM_001128425	c.1438G>T	p.E480*	CDS 14 (c.1324_1476)	1	45796892	87.73	1	YES	60706
MUTYH	NM_001128425	c.1550_1551DELGCINSAG	NA	CDS 16 (c.1519_1650)	1	45795077	95.02	1	NO	60706
MUTYH	NM_001128425	c.289C>T	p.R97*	CDS 3 (c.158_348)	1	45799144	84.86	1	YES	60706
MUTYH	NM_001128425	c.309G>A	p.W103*	CDS 3 (c.158_348)	1	45799124	85.75	1	YES	60706
MUTYH	NM_001128425	c.312C>A	p.Y104*	CDS 3 (c.158_348)	1	45799121	85.43	1	YES	60706
MUTYH	NM_001128425	c.325C>T	p.R109W	CDS 3 (c.158_348)	1	45799108	83.88	1	YES	60706
MUTYH	NM_001128425	c.393G>A	p.W131*	CDS 5 (c.389_462)	1	45798838	89.08	0.9998	NO	60693.9
MUTYH	NM_001128425	c.504+2T>C	NA	Intron 6 (C)	1	45798588	74.22	0.9977	YES	60566.4
MUTYH	NM_001128425	c.536A>G	p.Y179C	CDS 7 (c.505_576)	1	45798475	95.24	0.9998	YES	60693.9
MUTYH	NM_001128425	c.721C>T	p.R241W	CDS 9 (c.691_788)	1	45798130	47.43	0.9915	YES	60190
MUTYH	NM_001128425	c.733C>T	p.R245C	CDS 9 (c.691_788)	1	45798118	49.28	0.9896	YES	60074.7
MUTYH	NM_001128425	c.734G>A	p.R245H	CDS 9 (c.691_788)	1	45798117	49.76	0.9896	YES	60074.7
MUTYH	NM_001128425	c.736G>T	p.V246F	CDS 9 (c.691_788)	1	45798115	49.76	0.9896	YES	60074.7
MUTYH	NM_001128425	c.739C>T	p.R247*	CDS 9 (c.691_788)	1	45798112	50.31	0.9901	NO	60105
MUTYH	NM_001128425	c.91DELG	NA	CDS 2 (c.37_157)	1	45800129	94.86	1	YES	60706
MUTYH	NM_001128425	c.933+3A>C	NA	Intron 10 (C)	1	45797835	77.3	0.9992	YES	60657.4
MUTYH	NM_001128425	c.940C>T	p.Q314*	CDS 11 (c.934_997)	1	45797752	83.04	1	NO	60706
MYBPC3	NM_000256	c.1504C>T	p.R502W	CDS 17 (c.1458_1624)	11	47364249	88.8	0.9783	YES	59388.7
MYBPC3	NM_000256	c.1505G>A	p.R502Q	CDS 17 (c.1458_1624)	11	47364248	88.79	0.9783	NO	59388.7
MYBPC3	NM_000256	c.1591G>A	p.G531R	CDS 17 (c.1458_1624)	11	47364162	41.2	0.9752	YES	59200.5
MYBPC3	NM_000256	c.2311_2312INSG	NA	CDS 24 (c.2309_2413)	11	47359342	7.81	0.1527	NO	9269.81
MYBPC3	NM_000256	c.2373_2374INSG	NA	CDS 24 (c.2309_2413)	11	47359280	11.84	0.2853	NO	17319.4
MYBPC3	NM_000256	c.2373DUPG	NA	CDS 24 (c.2309_2413)	11	47359281	11.87	0.2819	YES	17113
MYBPC3	NM_000256	c.2727C>A	p.C909*	CDS 26 (c.2603_2737)	11	47357438	8.15	0.2279	NO	13834.9
MYBPC3	NM_000256	c.3226_3227INST	NA	CDS 30 (c.3191_3330)	11	47354848	16.21	0.6074	NO	36872.8
MYBPC3	NM_000256	c.3408C>A	p.Y1136*	CDS 31 (c.3331_3490)	11	47354447	25.14	0.8827	NO	53585.2
MYBPC3	NM_000256	c.772+1G>A	NA	Intron 6 (C)	11	47369974	24.37	0.9032	NO	54829.7
MYBPC3	NM_000256	c.999C>G	p.Y333*	CDS 12 (c.927_1090)	11	47367849	30.75	0.9645	NO	58550.9
MYH11	NM_002474	c.3791T>C	p.L1264P	CDS 27 (c.3652_3858)	16	15820772	94.82	1	NO	60706
MYH7	NM_000257	c.1816G>A	p.V606M	CDS 14 (c.1579_1888)	14	23896866	68.09	1	NO	60706
MYH7	NM_000257	c.2155C>T	p.R719W	CDS 17 (c.2045_2162)	14	23895180	66.98	0.9997	NO	60687.8
MYH7	NM_000257	c.2156G>A	p.R719Q	CDS 17 (c.2045_2162)	14	23895179	67.02	0.9997	NO	60687.8
MYH7	NM_000257	c.2167C>T	p.R723C	CDS 18 (c.2163_2286)	14	23895023	77.67	1	YES	60706
MYH7	NM_000257	c.2770G>A	p.E924K	CDS 21 (c.2680_2922)	14	23893268	97.51	1	NO	60706
MYH7	NM_000257	c.2788G>A	p.E930K	CDS 21 (c.2680_2922)	14	23893250	98.06	1	NO	60706
MYH7	NM_000257	c.2886DEL	NA	CDS 21 (c.2680_2922)	14	23893152	94.25	1	NO	60706
MYH7	NM_000257	c.4588C>T	p.R1530*	CDS 31 (c.4520_4644)	14	23886133	88.94	1	YES	60706
MYL3	NM_000258	c.461G>A	p.R154H	CDS 4 (c.308_481)	3	46900985	94.51	1	YES	60706
NBN	NM_002485	c.1142DELC	NA	CDS 10 (c.1125_1397)	8	90967766	41.82	0.9899	YES	60092.9
NBN	NM_002485	c.123DELC	NA	CDS 2 (c.38_171)	8	90994998	92.5	1	NO	60706
NBN	NM_002485	c.127C>T	p.R43*	CDS 2 (c.38_171)	8	90994994	92.54	1	YES	60706
NBN	NM_002485	c.1474C>T	p.Q492*	CDS 11 (c.1398_1845)	8	90965843	50.67	0.9978	NO	60572.4
NBN	NM_002485	c.1550_1551INSA	NA	CDS 11 (c.1398_1845)	8	90965766	70.37	0.9992	NO	60657.4
NBN	NM_002485	c.1723G>T	p.E575*	CDS 11 (c.1398_1845)	8	90965594	97.84	0.9998	NO	60693.9
NBN	NM_002485	c.183DELT	NA	CDS 3 (c.172_320)	8	90993740	78.41	0.9988	NO	60633.2
NBN	NM_002485	c.1903A>T	p.K635*	CDS 12 (c.1846_1914)	8	90960063	27	0.7721	YES	46871.1
NBN	NM_002485	c.1986_1999DEL14	NA	CDS 13 (c.1915_2070)	8	90958439	83.87	0.9994	NO	60669.6
NBN	NM_002485	c.2071-1G>C	NA	Intron 13 (C)	8	90955595	77.97	0.9997	NO	60687.8
NBN	NM_002485	c.2234+2T>G	NA	Intron 15 (C)	8	90949252	48.87	0.9859	YES	59850
NBN	NM_002485	c.306DEL	NA	CDS 3 (c.172_320)	8	90993617	80.34	0.9978	NO	60572.4
NBN	NM_002485	c.657_661DELACAAA	NA	CDS 6 (c.585_702)	8	90983442	46.95	0.9947	YES	60384.3
NBN	NM_002485	c.698_701DELAACA	NA	CDS 6 (c.585_702)	8	90983402	40.01	0.9891	YES	60044.3
NBN	NM_002485	c.88_89DELAA	NA	CDS 2 (c.38_171)	8	90995032	92.31	1	YES	60706
NF1	NM_001042492	c.1541_1542DELAG	NA	CDS 14 (c.1528_1641)	17	29546036	38.04	0.9868	NO	59904.7
NF1	NM_001042492	c.1885G>A	p.G629R	CDS 17 (c.1846_2001)	17	29552152	95	1	YES	60706
NF1	NM_001042492	c.2033DUPC	NA	CDS 18 (c.2002_2251)	17	29553484	59.91	0.9989	YES	60639.2
NF1	NM_001042492	c.2252-1G>C	NA	Intron 18 (C)	17	29554235	77.06	0.9983	NO	60602.8
NF1	NM_001042492	c.2509T>A	p.W837R	CDS 21 (c.2410_2850)	17	29556142	44.82	0.9957	NO	60445
NF1	NM_001042492	c.2589T>G	p.Y863*	CDS 21 (c.2410_2850)	17	29556222	67.66	0.9995	NO	60675.6
NF1	NM_001042492	c.2622_2623INSA	NA	CDS 21 (c.2410_2850)	17	29556255	86.02	1	NO	60706
NF1	NM_001042492	c.2693T>C	p.L898P	CDS 21 (c.2410_2850)	17	29556326	94.06	1	NO	60706
NF1	NM_001042492	c.3208C>T	p.Q1070*	CDS 25 (c.3198_3314)	17	29559101	24.93	0.9085	NO	55151.4
NF1	NM_001042492	c.3721C>T	p.R1241*	CDS 28 (c.3709_3870)	17	29562641	96.74	1	NO	60706
NF1	NM_001042492	c.3739_3742DELTTTG	NA	CDS 28 (c.3709_3870)	17	29562659	96.91	1	NO	60706
NF1	NM_001042492	c.4904_4905INSAAT	NA	CDS 37 (c.4836_5268)	17	29652906	93.41	1	NO	60706
NF1	NM_001042492	c.499_502DELTGTT	NA	CDS 5 (c.480_586)	17	29496928	57.1	0.9978	NO	60572.4
NF1	NM_001042492	c.5073DELG	NA	CDS 37 (c.4836_5268)	17	29653075	75.56	0.9998	NO	60693.9
NF1	NM_001042492	c.5609G>A	p.R1870Q	CDS 38 (c.5269_5609)	17	29654857	56.76	0.9992	NO	60657.4
NF1	NM_001042492	c.5839G>T	p.E1947*	CDS 40 (c.5813_6006)	17	29661882	71.57	0.9997	NO	60687.8
NF1	NM_001042492	c.6855C>A	p.Y2285*	CDS 46 (c.6820_6921)	17	29665757	80.64	0.9995	NO	60675.6
NF1	NM_001042492	c.7392DELT	NA	CDS 50 (c.7322_7457)	17	29677271	87.07	0.9998	NO	60693.9
NF1	NM_001042492	c.7909C>T	p.R2637*	CDS 54 (c.7870_7970)	17	29684326	74.84	0.9995	NO	60675.6
NF1	NM_001042492	c.889-1G>T	NA	Intron 8 (C)	17	29527439	56.73	0.9991	NO	60651.4
PALB2	NM_024675	c.1037_1041DELAAGAA	NA	CDS 4 (c.212_1684)	16	23646826	89.27	0.9983	NO	60602.8
PALB2	NM_024675	c.1050_1053DELAACA	NA	CDS 4 (c.212_1684)	16	23646814	91.47	0.9986	NO	60621
PALB2	NM_024675	c.1240C>T	p.R414*	CDS 4 (c.212_1684)	16	23646627	82.83	0.9967	NO	60505.7
PALB2	NM_024675	c.1258C>T	p.Q420*	CDS 4 (c.212_1684)	16	23646609	83.75	0.9935	NO	60311.4
PALB2	NM_024675	c.1317DELG	NA	CDS 4 (c.212_1684)	16	23646550	77.84	0.9876	NO	59953.2
PALB2	NM_024675	c.1479DELC	NA	CDS 4 (c.212_1684)	16	23646388	94.84	0.9997	YES	60687.8
PALB2	NM_024675	c.1546DELA	NA	CDS 4 (c.212_1684)	16	23646321	94.85	0.9998	NO	60693.9
PALB2	NM_024675	c.1592DELT	NA	CDS 4 (c.212_1684)	16	23646275	90.86	1	YES	60706
PALB2	NM_024675	c.1633G>T	p.E545*	CDS 4 (c.212_1684)	16	23646234	71.48	0.9992	YES	60657.4
PALB2	NM_024675	c.1647_1648DELCA	NA	CDS 4 (c.212_1684)	16	23646219	61.33	0.9983	NO	60602.8
PALB2	NM_024675	c.1675_1676DELCAINSTG	NA	CDS 4 (c.212_1684)	16	23646191	38.62	0.9907	NO	60141.4
PALB2	NM_024675	c.172_175DELTTGT	NA	CDS 3 (c.109_211)	16	23649207	79.75	1	YES	60706
PALB2	NM_024675	c.1924DELA	NA	CDS 5 (c.1685_2514)	16	23641551	93.03	0.9916	YES	60196.1
PALB2	NM_024675	c.2052DELC	NA	CDS 5 (c.1685_2514)	16	23641423	94.82	1	YES	60706
PALB2	NM_024675	c.2167_2168DELAT	NA	CDS 5 (c.1685_2514)	16	23641307	91.37	1	YES	60706
PALB2	NM_024675	c.2205DELA	NA	CDS 5 (c.1685_2514)	16	23641270	89.76	1	NO	60706
PALB2	NM_024675	c.2257C>T	p.R753*	CDS 5 (c.1685_2514)	16	23641218	84.53	1	YES	60706
PALB2	NM_024675	c.226DEL	NA	CDS 4 (c.212_1684)	16	23647641	27.54	0.9623	YES	58417.4
PALB2	NM_024675	c.2323C>T	p.Q775*	CDS 5 (c.1685_2514)	16	23641152	61.13	1	NO	60706
PALB2	NM_024675	c.2386G>T	p.G796*	CDS 5 (c.1685_2514)	16	23641089	57.47	0.9992	NO	60657.4
PALB2	NM_024675	c.26DELTINSCG	NA	CDS 1 (c.1_48)	16	23652453	32.75	0.982	NO	59613.3
PALB2	NM_024675	c.2712G>A	p.W904*	CDS 7 (c.2587_2748)	16	23637593	80.33	0.9997	NO	60687.8
PALB2	NM_024675	c.2920_2921DELAA	NA	CDS 9 (c.2835_2996)	16	23634365	89.27	1	NO	60706
PALB2	NM_024675	c.2931_2932INSA	NA	CDS 9 (c.2835_2996)	16	23634354	93.5	1	NO	60706
PALB2	NM_024675	c.2962C>T	p.Q988*	CDS 9 (c.2835_2996)	16	23634324	96.61	1	NO	60706
PALB2	NM_024675	c.2964DELA	NA	CDS 9 (c.2835_2996)	16	23634322	96.62	1	NO	60706
PALB2	NM_024675	c.3048DELT	NA	CDS 10 (c.2997_3113)	16	23632748	76.19	0.9997	YES	60687.8
PALB2	NM_024675	c.3113G>A	p.W1038*	CDS 10 (c.2997_3113)	16	23632683	57.1	0.9997	YES	60687.8
PALB2	NM_024675	c.3116DELA	NA	CDS 11 (c.3114_3201)	16	23625410	37.2	0.9908	NO	60147.5
PALB2	NM_024675	c.3201+1G>C	NA	Intron 11 (C)	16	23625324	40.9	0.9952	NO	60414.6
PALB2	NM_024675	c.3201+1G>T	NA	Intron 11 (C)	16	23625324	40.9	0.9952	NO	60414.6
PALB2	NM_024675	c.3228_3244DUPTCCCTGTGCCAAAGAGA	NA	CDS 12 (c.3202_3350)	16	23619291	66.5	1	NO	60706
PALB2	NM_024675	c.3267_3268DELGT	NA	CDS 12 (c.3202_3350)	16	23619267	73.5	1	NO	60706
PALB2	NM_024675	c.3286_3289DELAACCINS8	NA	CDS 12 (c.3202_3350)	16	23619246	76.83	1	NO	60706
PALB2	NM_024675	c.3323DELA	NA	CDS 12 (c.3202_3350)	16	23619212	83.41	1	NO	60706
PALB2	NM_024675	c.3362DELG	NA	CDS 13 (c.3351_3561)	16	23614979	51.62	0.9994	YES	60669.6
PALB2	NM_024675	c.3476G>A	p.W1159*	CDS 13 (c.3351_3561)	16	23614865	80.43	1	NO	60706
PALB2	NM_024675	c.3507_3508DELTC	NA	CDS 13 (c.3351_3561)	16	23614833	82.9	1	NO	60706
PALB2	NM_024675	c.3549C>A	p.Y1183*	CDS 13 (c.3351_3561)	16	23614792	71.41	0.9997	NO	60687.8
PALB2	NM_024675	c.3549C>G	p.Y1183*	CDS 13 (c.3351_3561)	16	23614792	71.41	0.9997	YES	60687.8
PALB2	NM_024675	c.424A>T	p.K142*	CDS 4 (c.212_1684)	16	23647443	78.03	0.9998	YES	60693.9
PALB2	NM_024675	c.509_510DELGA	NA	CDS 4 (c.212_1684)	16	23647357	97.24	1	YES	60706
PALB2	NM_024675	c.599DELT	NA	CDS 4 (c.212_1684)	16	23647268	96.83	0.9998	YES	60693.9
PALB2	NM_024675	c.654DELA	NA	CDS 4 (c.212_1684)	16	23647213	96.83	0.9988	NO	60633.2
PALB2	NM_024675	c.661_662DELINSTA	NA	CDS 4 (c.212_1684)	16	23647205	96.88	0.9984	NO	60608.9
PALB2	NM_024675	c.72DELG	NA	CDS 2 (c.49_108)	16	23649427	93.33	1	NO	60706
PALB2	NM_024675	c.757_758DELCT	NA	CDS 4 (c.212_1684)	16	23647109	96.13	1	YES	60706
PALB2	NM_024675	c.758DUPT	NA	CDS 4 (c.212_1684)	16	23647109	96.13	0.9998	YES	60693.9
PALB2	NM_024675	c.850DUPA	NA	CDS 4 (c.212_1684)	16	23647017	92.11	0.9995	NO	60675.6
PKP2	NM_004572	c.235C>T	p.R79*	CDS 2 (c.224_336)	12	33031955	62.91	0.9997	NO	60687.8
PLN	NM_002667	c.40_42DELAGA	NA	CDS 1 (c.1_159)	6	118880124	68.55	0.9994	NO	60669.6
PMS2	NM_000535	c.1067DELA	NA	CDS 10 (c.989_1144)	7	6029508	73.21	1	YES	60706
PMS2	NM_000535	c.137G>T	p.S46I	CDS 2 (c.24_163)	7	6045549	91.49	0.9313	YES	56535.5
PMS2	NM_000535	c.1687C>T	p.R563*	CDS 11 (c.1145_2006)	7	6026709	93.6	0.9972	YES	60536
PMS2	NM_000535	c.1738A>T	p.K580*	CDS 11 (c.1145_2006)	7	6026658	93.88	0.9986	NO	60621
PMS2	NM_000535	c.1831DUPA	NA	CDS 11 (c.1145_2006)	7	6026565	91.49	0.9997	YES	60687.8
PMS2	NM_000535	c.1840A>T	p.K614*	CDS 11 (c.1145_2006)	7	6026556	90.46	0.9995	NO	60675.6
PMS2	NM_000535	c.1863DELT	NA	CDS 11 (c.1145_2006)	7	6026533	88.5	0.9995	NO	60675.6
PMS2	NM_000535	c.1981G>T	p.E661*	CDS 11 (c.1145_2006)	7	6026415	70.95	0.9981	NO	60590.7
PMS2	NM_000535	c.1A>T	p.M1L	CDS 1 (c.1_23)	7	6048650	71.97	0.9907	YES	60141.4
PMS2	NM_000535	c.2007-2A>C	NA	Intron 11 (C)	7	6022624	10.25	0.3028	NO	18381.8
PMS2	NM_000535	c.2117DELA	NA	CDS 12 (c.2007_2174)	7	6022512	20.23	0.843	NO	51175.2
PMS2	NM_000535	c.2156DELA	NA	CDS 12 (c.2007_2174)	7	6022473	21.03	0.8816	NO	53518.4
PMS2	NM_000535	c.2249G>A	p.G750D	CDS 13 (c.2175_2275)	7	6018253	59.74	0.9915	NO	60190
PMS2	NM_000535	c.23+1G>T	NA	Intron 1 (C)	7	6048627	80.09	0.9904	YES	60123.2
PMS2	NM_000535	c.2404C>T	p.R802*	CDS 14 (c.2276_2445)	7	6017260	21.39	0.7943	NO	48218.8
PMS2	NM_000535	c.2500_2501DELATINSG	NA	CDS 15 (c.2446_2589)	7	6013118	11.27	0.4673	NO	28367.9
PMS2	NM_000535	c.325DELG	NA	CDS 4 (c.251_353)	7	6043349	56.89	0.92	NO	55849.5
PMS2	NM_000535	c.354-2A>G	NA	Intron 4 (C)	7	6042269	93.3	1	NO	60706
PMS2	NM_000535	c.400C>T	p.R134*	CDS 5 (c.354_537)	7	6042221	96.64	1	YES	60706
PMS2	NM_000535	c.703C>T	p.Q235*	CDS 6 (c.538_705)	7	6038741	91.88	1	NO	60706
PMS2	NM_000535	c.736_741DEL6INS11	NA	CDS 7 (c.706_803)	7	6037019	40.1	0.9963	NO	60481.4
PMS2	NM_000535	c.746_753DEL8	NA	CDS 7 (c.706_803)	7	6037007	41.67	0.9963	NO	60481.4
PMS2	NM_000535	c.857_864DEL8	NA	CDS 8 (c.804_903)	7	6035204	82.53	0.9998	NO	60693.9
PMS2	NM_000535	c.862_863DELCA	NA	CDS 8 (c.804_903)	7	6035205	82.69	0.9998	NO	60693.9
PMS2	NM_000535	c.88C>T	p.Q30*	CDS 2 (c.24_163)	7	6045598	91.34	0.9307	NO	56499.1
PMS2	NM_000535	c.904-2A>G	NA	Intron 8 (C)	7	6031690	44.27	0.9992	NO	60657.4
PMS2	NM_000535	c.943C>T	p.R315*	CDS 9 (c.904_988)	7	6031649	51.4	0.9994	YES	60669.6
PMS2	NM_000535	c.989-2A>G	NA	Intron 9 (C)	7	6029588	40.14	0.9936	NO	60317.5
PQBP1	NM_001032383	c.459_462DELAGAG	NA	CDS 4 (c.293_577)	X	48759676	28.54	0.8804	NO	53445.6
PTEN	NM_000314	c.1003C>T	p.R335*	CDS 8 (c.802_1026)	10	89720852	78.1	0.9966	NO	60499.6
PTEN	NM_000314	c.1026+2T>G	NA	Intron 8 (C)	10	89720877	66.15	0.9912	NO	60171.8
PTEN	NM_000314	c.1027-2A>G	NA	Intron 8 (C)	10	89725042	32.63	0.9389	NO	56996.9
PTEN	NM_000314	c.105_106DELGGINSAC	NA	CDS 2 (c.80_164)	10	89653807	71.25	0.9977	NO	60566.4
PTEN	NM_000314	c.1066A>G	p.N356D	CDS 9 (c.1027_1212)	10	89725083	30.74	0.9255	YES	56183.4
PTEN	NM_000314	c.328C>T	p.Q110*	CDS 5 (c.254_492)	10	89692844	92.22	0.9998	NO	60693.9
PTEN	NM_000314	c.370T>G	p.C124G	CDS 5 (c.254_492)	10	89692886	94.98	1	NO	60706
PTEN	NM_000314	c.376_377DELGC	NA	CDS 5 (c.254_492)	10	89692892	95.08	1	NO	60706
PTEN	NM_000314	c.377C>T	p.A126V	CDS 5 (c.254_492)	10	89692893	95.08	1	NO	60706
PTEN	NM_000314	c.388C>T	p.R130*	CDS 5 (c.254_492)	10	89692904	95.19	1	YES	60706
PTEN	NM_000314	c.389G>A	p.R130Q	CDS 5 (c.254_492)	10	89692905	95.11	1	NO	60706
PTEN	NM_000314	c.389G>C	p.R130P	CDS 5 (c.254_492)	10	89692905	95.11	1	NO	60706
PTEN	NM_000314	c.395G>T	p.G132V	CDS 5 (c.254_492)	10	89692911	94.97	1	NO	60706
PTEN	NM_000314	c.403A>G	p.I135V	CDS 5 (c.254_492)	10	89692919	93.91	1	NO	60706
PTEN	NM_000314	c.48T>A	p.Y16*	CDS 1 (c.1_79)	10	89624274	92.57	0.9997	NO	60687.8
PTEN	NM_000314	c.491DELA	NA	CDS 5 (c.254_492)	10	89693007	63.91	0.9943	NO	60360
PTEN	NM_000314	c.493-2A>G	NA	Intron 5 (C)	10	89711873	85.16	0.9966	NO	60499.6
PTEN	NM_000314	c.493G>T	p.G165*	CDS 6 (c.493_634)	10	89711875	85.71	0.9978	NO	60572.4
PTEN	NM_000314	c.50_51DELAA	NA	CDS 1 (c.1_79)	10	89624276	92.25	0.9998	YES	60693.9
PTEN	NM_000314	c.518G>C	p.R173P	CDS 6 (c.493_634)	10	89711900	90.78	0.9997	NO	60687.8
PTEN	NM_000314	c.520T>A	p.Y174N	CDS 6 (c.493_634)	10	89711902	91.38	0.9997	NO	60687.8
PTEN	NM_000314	c.545T>G	p.L182*	CDS 6 (c.493_634)	10	89711927	92.96	1	NO	60706
PTEN	NM_000314	c.598T>G	p.F200V	CDS 6 (c.493_634)	10	89711980	93.12	0.9997	NO	60687.8
PTEN	NM_000314	c.640C>T	p.Q214*	CDS 7 (c.635_801)	10	89717615	82.88	0.9998	NO	60693.9
PTEN	NM_000314	c.697C>T	p.R233*	CDS 7 (c.635_801)	10	89717672	89.56	0.9998	NO	60693.9
PTEN	NM_000314	c.706DUPG	NA	CDS 7 (c.635_801)	10	89717681	88.25	0.9998	NO	60693.9
PTEN	NM_000314	c.70G>A	p.D24N	CDS 1 (c.1_79)	10	89624296	83.73	0.9994	NO	60669.6
PTEN	NM_000314	c.71A>G	p.D24G	CDS 1 (c.1_79)	10	89624297	83.03	0.9994	NO	60669.6
PTEN	NM_000314	c.737C>T	p.P246L	CDS 7 (c.635_801)	10	89717712	83	0.9998	NO	60693.9
PTEN	NM_000314	c.740DELT	NA	CDS 7 (c.635_801)	10	89717715	82.01	0.9998	NO	60693.9
PTEN	NM_000314	c.741DUPA	NA	CDS 7 (c.635_801)	10	89717716	81.54	0.9997	NO	60687.8
PTEN	NM_000314	c.74DUPT	NA	CDS 1 (c.1_79)	10	89624300	82.22	0.9992	NO	60657.4
PTEN	NM_000314	c.757DUPA	NA	CDS 7 (c.635_801)	10	89717732	77.27	0.9998	NO	60693.9
PTEN	NM_000314	c.772_773DELTT	NA	CDS 7 (c.635_801)	10	89717747	72.4	0.9995	NO	60675.6
PTEN	NM_000314	c.802-2A>T	NA	Intron 7 (C)	10	89720649	25.8	0.9131	NO	55430.6
PTEN	NM_000314	c.822G>A	p.W274*	CDS 8 (c.802_1026)	10	89720671	37.26	0.9715	NO	58975.9
PTEN	NM_000314	c.865A>G	p.K289E	CDS 8 (c.802_1026)	10	89720714	63.92	0.995	YES	60402.5
PTEN	NM_000314	c.964A>T	p.K322*	CDS 8 (c.802_1026)	10	89720813	86.08	0.9988	NO	60633.2
PTEN	NM_000314	c.987_990DELTAAA	NA	CDS 8 (c.802_1026)	10	89720836	83.49	0.9983	NO	60602.8
PTPN11	NM_002834	c.1403C>T	p.T468M	CDS 12 (c.1380_1447)	12	112926270	88.78	1	YES	60706
PTPN11	NM_002834	c.1510A>G	p.M504V	CDS 13 (c.1448_1599)	12	112926890	97.58	1	NO	60706
RAD50	NM_005732	c.1237C>T	p.Q413*	CDS 8 (c.1052_1245)	5	131924564	44.08	0.996	NO	60463.2
RAD50	NM_005732	c.1268_1269DEL	NA	CDS 9 (c.1246_1452)	5	131925345	39.56	0.9862	NO	59868.3
RAD50	NM_005732	c.1716_1717INSA	NA	CDS 11 (c.1636_1793)	5	131927649	90.77	0.9989	NO	60639.2
RAD50	NM_005732	c.1794-1G>T	NA	Intron 11 (C)	5	131930560	82.81	0.9888	NO	60026.1
RAD50	NM_005732	c.1958C>A	p.S653*	CDS 12 (c.1794_1969)	5	131930725	62.17	0.9992	YES	60657.4
RAD50	NM_005732	c.1969+1G>A	NA	Intron 12 (C)	5	131930737	55.54	0.9989	NO	60639.2
RAD50	NM_005732	c.2156DUPT	NA	CDS 13 (c.1970_2207)	5	131931451	76.17	0.9998	NO	60693.9
RAD50	NM_005732	c.2165DUPA	NA	CDS 13 (c.1970_2207)	5	131931460	76.86	0.9998	YES	60693.9
RAD50	NM_005732	c.2202DELC	NA	CDS 13 (c.1970_2207)	5	131931497	73.88	0.9918	YES	60208.2
RAD50	NM_005732	c.2498_2499DELAA	NA	CDS 15 (c.2398_2524)	5	131939712	63.88	0.9995	YES	60675.6
RAD50	NM_005732	c.2516T>A	p.L839*	CDS 15 (c.2398_2524)	5	131939730	62.59	0.9994	NO	60669.6
RAD50	NM_005732	c.2517DUPA	NA	CDS 15 (c.2398_2524)	5	131939731	62.53	0.9994	NO	60669.6
RAD50	NM_005732	c.2789_2792DELTCAA	NA	CDS 17 (c.2719_2829)	5	131944377	24.37	0.7388	YES	44849.6
RAD50	NM_005732	c.2821C>T	p.Q941*	CDS 17 (c.2719_2829)	5	131944409	21.38	0.6125	NO	37182.4
RAD50	NM_005732	c.2980_2983DEL	NA	CDS 19 (c.2923_3036)	5	131945032	53.33	0.998	NO	60584.6
RAD50	NM_005732	c.3209DELA	NA	CDS 21 (c.3165_3389)	5	131953806	94.96	0.9967	NO	60505.7
RAD50	NM_005732	c.326_329DELCAGA	NA	CDS 3 (c.214_365)	5	131911581	53.1	0.9986	YES	60621
RAD50	NM_005732	c.3476-10_3480DEL15	NA	between Intron 22 (C) and CDS 23	5	131973763	57.75	0.9994	NO	60669.6
RAD50	NM_005732	c.354DELT	NA	CDS 3 (c.214_365)	5	131911609	43.34	0.9975	YES	60554.2
RAD50	NM_005732	c.3598C>T	p.R1200*	CDS 23 (c.3476_3618)	5	131973895	60.78	0.9995	YES	60675.6
RAD50	NM_005732	c.3618+1G>A	NA	Intron 23 (C)	5	131973916	50.03	0.9992	NO	60657.4
RAD50	NM_005732	c.3779DELG	NA	CDS 25 (c.3753_3939)	5	131977896	80.59	0.9998	NO	60693.9
RAD50	NM_005732	c.399_400DELTG	NA	CDS 4 (c.366_551)	5	131915042	62.08	0.9995	YES	60675.6
RAD50	NM_005732	c.3G>A	p.M1I	CDS 1 (c.1_129)	5	131893019	72.43	0.9998	YES	60693.9
RAD50	NM_005732	c.541DUPT	NA	CDS 4 (c.366_551)	5	131915184	71.07	0.9988	NO	60633.2
RAD50	NM_005732	c.643C>T	p.Q215*	CDS 5 (c.552_756)	5	131915645	83.93	0.9994	NO	60669.6
RAD50	NM_005732	c.687DELT	NA	CDS 5 (c.552_756)	5	131915689	88.14	0.9994	YES	60669.6
RAD50	NM_005732	c.756+2T>C	NA	Intron 5 (C)	5	131915760	59.19	0.9915	YES	60190
RAD50	NM_005732	c.904G>T	p.E302*	CDS 7 (c.886_1051)	5	131923634	60.74	0.996	NO	60463.2
RAD50	NM_005732	c.93_94INSA	NA	CDS 1 (c.1_129)	5	131893109	85.29	0.9995	NO	60675.6
RAD51C	NM_058216	c.158DEL	NA	CDS 2 (c.146_404)	17	56772304	90.7	0.9957	NO	60445
RAD51C	NM_058216	c.186_187DELAA	NA	CDS 2 (c.146_404)	17	56772332	89.24	0.9997	YES	60687.8
RAD51C	NM_058216	c.405-1G>C	NA	Intron 2 (C)	17	56774053	93.16	1	NO	60706
RAD51C	NM_058216	c.414G>C	p.L138F	CDS 3 (c.405_571)	17	56774063	94.8	1	NO	60706
RAD51C	NM_058216	c.501_502DUPTA	NA	CDS 3 (c.405_571)	17	56774150	91.99	1	NO	60706
RAD51C	NM_058216	c.502A>T	p.R168*	CDS 3 (c.405_571)	17	56774151	92.34	1	NO	60706
RAD51C	NM_058216	c.577C>T	p.R193*	CDS 4 (c.572_705)	17	56780562	56.84	0.9989	YES	60639.2
RAD51C	NM_058216	c.630T>G	p.Y210*	CDS 4 (c.572_705)	17	56780615	72.25	0.9995	NO	60675.6
RAD51C	NM_058216	c.651_652DEL	NA	CDS 4 (c.572_705)	17	56780636	82.42	0.9997	NO	60687.8
RAD51C	NM_058216	c.701C>G	p.S234*	CDS 4 (c.572_705)	17	56780686	83.07	0.9991	YES	60651.4
RAD51C	NM_058216	c.706-2A>G	NA	Intron 4 (C)	17	56787218	95.62	1	YES	60706
RAD51C	NM_058216	c.773G>A	p.R258H	CDS 5 (c.706_837)	17	56787287	96.51	1	YES	60706
RAD51C	NM_058216	c.904+5G>T	NA	Intron 6 (C)	17	56798178	48.61	0.9983	YES	60602.8
RAD51C	NM_058216	c.905-2_905-1DELAG	NA	Intron 6 (C)	17	56801399	60.67	0.9994	YES	60669.6
RAD51C	NM_058216	c.93DELG	NA	CDS 1 (c.1_145)	17	56770097	89.36	0.9997	YES	60687.8
RAD51C	NM_058216	c.955C>T	p.R319*	CDS 7 (c.905_965)	17	56801451	59.06	0.9991	YES	60651.4
RAD51C	NM_058216	c.97C>T	p.Q33*	CDS 1 (c.1_145)	17	56770101	89.45	0.9997	YES	60687.8
RAD51D	NM_002878	c.140_141INSAA	NA	CDS 2 (c.83_144)	17	33446133	53.58	0.9997	NO	60687.8
RAD51D	NM_002878	c.185_200DEL16	NA	CDS 3 (c.145_263)	17	33445583	88.53	0.9995	NO	60675.6
RAD51D	NM_002878	c.326DUPC	NA	CDS 4 (c.264_345)	17	33434404	73.63	1	NO	60706
RAD51D	NM_002878	c.330DUPT	NA	CDS 4 (c.264_345)	17	33434400	72.78	1	NO	60706
RAD51D	NM_002878	c.451C>T	p.Q151*	CDS 5 (c.346_480)	17	33434036	85.8	1	NO	60706
RAD51D	NM_002878	c.547C>T	p.Q183*	CDS 6 (c.481_576)	17	33433434	36.65	0.9798	NO	59479.7
RAD51D	NM_002878	c.556C>T	p.R186*	CDS 6 (c.481_576)	17	33433425	35.45	0.9777	YES	59352.3
RAD51D	NM_002878	c.649_655DELGGAGGTCINSTGAGGTT	NA	CDS 7 (c.577_667)	17	33430485	74.25	1	NO	60706
RAD51D	NM_002878	c.694C>T	p.R232*	CDS 8 (c.668_738)	17	33430317	30.12	0.9504	YES	57695
RAD51D	NM_002878	c.748DELC	NA	CDS 9 (c.739_903)	17	33428375	88.71	0.9989	NO	60639.2
RAD51D	NM_002878	c.757C>T	p.R253*	CDS 9 (c.739_903)	17	33428366	90.18	0.9991	YES	60651.4
RAD51D	NM_002878	c.898C>T	p.R300*	CDS 9 (c.739_903)	17	33428225	90.29	0.9995	YES	60675.6
RAD51D	NM_002878	c.898DELC	NA	CDS 9 (c.739_903)	17	33428225	90.29	0.9994	NO	60669.6
RET	NM_020975	c.1901G>A	p.C634Y	CDS 11 (c.1880_2136)	10	43609949	69.08	0.9989	NO	60639.2
RET	NM_020975	c.1998G>T	p.K666N	CDS 11 (c.1880_2136)	10	43610046	90.71	0.9994	YES	60669.6
RET	NM_020975	c.2410G>A	p.V804M	CDS 14 (c.2393_2607)	10	43614996	19.97	0.8458	YES	51345.1
RPGR	NM_000328	c.28+1G>A	NA	Intron 1 (C)	X	38186592	9.33	0.3472	NO	21077.1
RPGR	NM_000328	c.789_790DUPGT	NA	CDS 8 (c.779_934)	X	38164032	35.72	0.9572	NO	58107.8
RSPH4A	NM_001010892	c.1351C>T	p.Q451*	CDS 3 (c.922_1662)	6	116949221	74.74	0.9997	YES	60687.8
RSPH4A	NM_001010892	c.1393C>T	p.R465*	CDS 3 (c.922_1662)	6	116949263	73.52	0.9991	YES	60651.4
RSPH4A	NM_001010892	c.325C>T	p.Q109*	CDS 1 (c.1_686)	6	116938111	75.79	1	YES	60706
RSPH4A	NM_001010892	c.347_348DELTG	NA	CDS 1 (c.1_686)	6	116938133	78.41	1	YES	60706
RSPH9	NM_152732	c.466C>T	p.R156*	CDS 3 (c.394_523)	6	43623371	95.84	1	YES	60706
RYR2	NM_001035	c.12325A>G	p.M4109V	CDS 90 (c.11963_13260)	1	237947337	48.97	0.9713	NO	58963.7
RYR2	NM_001035	c.7202G>A	p.R2401H	CDS 47 (c.7116_7221)	1	237804283	33.43	0.9656	NO	58617.7
SCN5A	NM_198056	c.4719C>T	p.G1573G	CDS 26 (c.4543_4813)	3	38595864	88.9	0.9787	YES	59413
SCN5A	NM_198056	c.5129C>T	p.S1710L	CDS 27 (c.4814_6051)	3	38592734	94.51	0.9998	YES	60693.9
SDHA	NM_004168	c.667DELG	NA	CDS 6 (c.622_770)	5	228345	72.33	1	YES	60706
SDHA	NM_004168	c.818C>T	p.T273I	CDS 7 (c.771_895)	5	231038	69.48	0.9994	YES	60669.6
SDHA	NM_004168	c.91C>T	p.R31*	CDS 2 (c.64_150)	5	223624	86.8	1	YES	60706
SDHB	NM_003000	c.136C>T	p.R46*	CDS 2 (c.73_200)	1	17371320	74.68	0.9997	YES	60687.8
SDHB	NM_003000	c.137G>A	p.R46Q	CDS 2 (c.73_200)	1	17371319	76.31	0.9998	YES	60693.9
SDHB	NM_003000	c.166_170DELCCTCA	NA	CDS 2 (c.73_200)	1	17371286	83.82	1	NO	60706
SDHB	NM_003000	c.286+1G>A	NA	Intron 3 (C)	1	17359554	48.99	0.9989	NO	60639.2
SDHB	NM_003000	c.286+2T>A	NA	Intron 3 (C)	1	17359553	48.67	0.9986	NO	60621
SDHB	NM_003000	c.286G>A	p.G96S	CDS 3 (c.201_286)	1	17359555	49.36	0.9991	YES	60651.4
SDHB	NM_003000	c.287-1G>C	NA	Intron 3 (C)	1	17355232	91.81	1	NO	60706
SDHB	NM_003000	c.380T>G	p.I127S	CDS 4 (c.287_423)	1	17355138	82.19	1	NO	60706
SDHB	NM_003000	c.418G>T	p.V140F	CDS 4 (c.287_423)	1	17355100	71.04	1	NO	60706
SDHB	NM_003000	c.423+1G>A	NA	Intron 4 (C)	1	17355094	68.05	0.9998	YES	60693.9
SDHB	NM_003000	c.541-2A>G	NA	Intron 5 (C)	1	17350571	36.61	0.9949	NO	60396.4
SDHB	NM_003000	c.575G>A	p.C192Y	CDS 6 (c.541_642)	1	17350535	48.05	0.9984	NO	60608.9
SDHB	NM_003000	c.600G>T	p.W200C	CDS 6 (c.541_642)	1	17350510	51.96	0.9988	NO	60633.2
SDHB	NM_003000	c.607_616DEL10	NA	CDS 6 (c.541_642)	1	17350494	52.82	0.9994	NO	60669.6
SDHB	NM_003000	c.654G>A	p.W218*	CDS 7 (c.643_765)	1	17349214	46.32	0.9991	NO	60651.4
SDHB	NM_003000	c.688C>T	p.R230C	CDS 7 (c.643_765)	1	17349180	62.85	0.9998	YES	60693.9
SDHB	NM_003000	c.689G>A	p.R230H	CDS 7 (c.643_765)	1	17349179	65.13	0.9998	NO	60693.9
SDHB	NM_003000	c.689G>T	p.R230L	CDS 7 (c.643_765)	1	17349179	65.13	0.9998	NO	60693.9
SDHB	NM_003000	c.716_719DELCTCT	NA	CDS 7 (c.643_765)	1	17349149	86.06	1	NO	60706
SDHB	NM_003000	c.72+1G>T	NA	Intron 1 (C)	1	17380442	28.3	0.9494	NO	57634.3
SDHB	NM_003000	c.725G>A	p.R242H	CDS 7 (c.643_765)	1	17349143	88.44	1	YES	60706
SDHB	NM_003000	c.79C>T	p.R27*	CDS 2 (c.73_200)	1	17371377	52.48	0.9978	YES	60572.4
SDHC	NM_003001	c.397C>T	p.R133*	CDS 5 (c.242_405)	1	161326622	92.73	1	YES	60706
SDHC	NM_003001	c.43C>T	p.R15*	CDS 2 (c.21_77)	1	161293426	58.63	0.9994	YES	60669.6
SDHC	NM_003001	c.78-1G>A	NA	Intron 2 (C)	1	161298185	93.08	0.9998	NO	60693.9
SDHD	NM_003002	c.155C>A	p.S52*	CDS 2 (c.53_169)	11	111958683	97.33	1	NO	60706
SDHD	NM_003002	c.242C>T	p.P81L	CDS 3 (c.170_314)	11	111959663	71.53	0.9997	NO	60687.8
SDHD	NM_003002	c.304C>A	p.H102N	CDS 3 (c.170_314)	11	111959725	76.62	1	NO	60706
SLC16A2	NM_006517	c.1690G>A	p.G564R	CDS 6 (c.1622_1842)	X	73751236	66.77	1	NO	60706
SLC16A2	NM_006517	c.453DELC	NA	CDS 1 (c.1_652)	X	73641703	19.72	0.8	NO	48564.8
SLC2A10	NM_030777	c.685C>T	p.R229*	CDS 2 (c.5_1288)	20	45354360	89.15	0.998	YES	60584.6
SLC2A10	NM_030777	c.692G>A	p.R231Q	CDS 2 (c.5_1288)	20	45354367	90.41	0.9984	YES	60608.9
SLC9A6	NM_006359	c.976C>T	p.Q326*	CDS 8 (c.946_1051)	X	135095138	96.11	1	NO	60706
SMAD4	NM_005359	c.1245_1248DELCAGA	NA	CDS 9 (c.1140_1308)	18	48593494	78.68	1	NO	60706
SMAD4	NM_005359	c.1308+1G>T	NA	Intron 9 (C)	18	48593558	48.48	0.9995	NO	60675.6
SMAD4	NM_005359	c.1333C>T	p.R445*	CDS 10 (c.1309_1447)	18	48603032	51	0.9991	YES	60651.4
SMAD4	NM_005359	c.1344_1368DEL	NA	CDS 10 (c.1309_1447)	18	48603043	52.15	0.9988	NO	60633.2
SMAD4	NM_005359	c.1345C>T	p.Q449*	CDS 10 (c.1309_1447)	18	48603044	52.21	0.9989	NO	60639.2
SMAD4	NM_005359	c.898_904+1DUPCATTACTG	NA	between CDS 6 and Intron 6 (C)	18	48584820	82.46	0.9998	NO	60693.9
SMAD4	NM_005359	c.989A>G	p.E330G	CDS 8 (c.956_1139)	18	48591826	97.44	1	NO	60706
STK11	NM_000455	c.106DELT	NA	CDS 1 (c.1_290)	19	1207018	42.31	0.9662	NO	58654.1
STK11	NM_000455	c.180C>G	p.Y60*	CDS 1 (c.1_290)	19	1207092	46.76	0.9693	NO	58842.3
STK11	NM_000455	c.250A>T	p.K84*	CDS 1 (c.1_290)	19	1207162	27.56	0.9286	NO	56371.6
STK11	NM_000455	c.397_398DEL	NA	CDS 3 (c.375_464)	19	1219345	23.43	0.625	NO	37941.2
STK11	NM_000455	c.488G>A	p.G163D	CDS 4 (c.465_597)	19	1220395	23.05	0.8052	NO	48880.5
STK11	NM_000455	c.574DELA	NA	CDS 4 (c.465_597)	19	1220481	21.32	0.8411	NO	51059.8
STK11	NM_000455	c.580G>A	p.D194N	CDS 4 (c.465_597)	19	1220487	20.23	0.8252	NO	50094.6
STK11	NM_000455	c.582C>A	p.D194E	CDS 4 (c.465_597)	19	1220489	19.99	0.8152	NO	49487.5
STK11	NM_000455	c.597+1G>T	NA	Intron 4 (C)	19	1220505	17.47	0.7656	NO	46476.5
STK11	NM_000455	c.608DUPC	NA	CDS 5 (c.598_734)	19	1220590	12.81	0.621	NO	37698.4
STK11	NM_000455	c.640C>T	p.Q214*	CDS 5 (c.598_734)	19	1220622	17.14	0.7977	NO	48425.2
STK11	NM_000455	c.734+1G>T	NA	Intron 5 (C)	19	1220717	44.73	0.9334	NO	56663
STK11	NM_000455	c.842DUPC	NA	CDS 6 (c.735_862)	19	1221319	23.3	0.9105	NO	55272.8
STK11	NM_000455	c.876DELC	NA	CDS 7 (c.863_920)	19	1221961	15.34	0.247	NO	14994.4
STK11	NM_000455	c.913C>T	p.Q305*	CDS 7 (c.863_920)	19	1221998	15.45	0.2994	NO	18175.4
SYN1	NM_006950	c.635G>T	p.S212I	CDS 4 (c.528_684)	X	47464671	32.03	0.8877	NO	53888.7
TGFBR1	NM_004612	c.722C>T	p.S241L	CDS 4 (c.575_805)	9	101900288	84.81	0.9998	NO	60693.9
TGFBR1	NM_004612	c.757A>G	p.M253V	CDS 4 (c.575_805)	9	101900323	86.7	0.9998	NO	60693.9
TGFBR2	NM_003242	c.1136A>T	p.D379V	CDS 4 (c.455_1254)	3	30713811	93.44	0.9986	NO	60621
TGFBR2	NM_003242	c.1261A>G	p.T421A	CDS 5 (c.1255_1396)	3	30715603	72.38	0.9997	NO	60687.8
TGFBR2	NM_003242	c.1378C>T	p.R460C	CDS 5 (c.1255_1396)	3	30715720	86.62	1	NO	60706
TGFBR2	NM_003242	c.831G>T	p.K277N	CDS 4 (c.455_1254)	3	30713506	93.14	0.998	NO	60584.6
TMEM127	NM_017849	c.248DELT	NA	CDS 2 (c.245_409)	2	96920732	60.17	0.9989	NO	60639.2
TMEM127	NM_017849	c.475C>T	p.Q159*	CDS 3 (c.410_717)	2	96919788	88.7	1	NO	60706
TNNI3	NM_000363	c.523C>T	p.Q175*	CDS 7 (c.373_549)	19	55665424	85.41	0.98	NO	59491.9
TNNT2	NM_001001430	c.629_631DEL	NA	CDS 12 (c.580_689)	1	201331099	95.12	1	NO	60706
TNNT2	NM_001001430	c.832C>T	p.R278C	CDS 15 (c.822_867)	1	201328373	32.42	0.941	YES	57124.3
TP53	NM_000546	c.1009C>T	p.R337C	CDS 9 (c.994_1100)	17	7574018	42.69	0.9949	YES	60396.4
TP53	NM_000546	c.1010G>A	p.R337H	CDS 9 (c.994_1100)	17	7574017	43.28	0.9953	YES	60420.7
TP53	NM_000546	c.1010G>T	p.R337L	CDS 9 (c.994_1100)	17	7574017	43.28	0.9953	NO	60420.7
TP53	NM_000546	c.1024DELC	NA	CDS 9 (c.994_1100)	17	7574003	45.74	0.9971	NO	60530
TP53	NM_000546	c.1101-2A>G	NA	Intron 9 (C)	17	7573010	86.94	1	NO	60706
TP53	NM_000546	c.137DELCINSGT	NA	CDS 3 (c.97_375)	17	7579550	92.76	0.9984	NO	60608.9
TP53	NM_000546	c.155_157DUPAAT	NA	CDS 3 (c.97_375)	17	7579530	92.76	0.9984	NO	60608.9
TP53	NM_000546	c.323_329DUPGTTTCCG	NA	CDS 3 (c.97_375)	17	7579358	78.54	0.9994	NO	60669.6
TP53	NM_000546	c.329G>T	p.R110L	CDS 3 (c.97_375)	17	7579358	78.54	0.9994	YES	60669.6
TP53	NM_000546	c.391A>T	p.N131Y	CDS 4 (c.376_559)	17	7578539	47.84	0.9977	NO	60566.4
TP53	NM_000546	c.422G>A	p.C141Y	CDS 4 (c.376_559)	17	7578508	60.29	0.9997	NO	60687.8
TP53	NM_000546	c.447_459DEL	NA	CDS 4 (c.376_559)	17	7578471	69.53	0.9992	NO	60657.4
TP53	NM_000546	c.451C>A	p.P151T	CDS 4 (c.376_559)	17	7578479	67.6	0.9995	NO	60675.6
TP53	NM_000546	c.455C>T	p.P152L	CDS 4 (c.376_559)	17	7578475	68.11	0.9995	YES	60675.6
TP53	NM_000546	c.467G>A	p.R156H	CDS 4 (c.376_559)	17	7578463	71.02	0.9991	YES	60651.4
TP53	NM_000546	c.472C>T	p.R158C	CDS 4 (c.376_559)	17	7578458	72.02	0.9994	YES	60669.6
TP53	NM_000546	c.473G>A	p.R158H	CDS 4 (c.376_559)	17	7578457	71.65	0.9995	YES	60675.6
TP53	NM_000546	c.524G>A	p.R175H	CDS 4 (c.376_559)	17	7578406	68.88	0.9995	YES	60675.6
TP53	NM_000546	c.541C>T	p.R181C	CDS 4 (c.376_559)	17	7578389	65.53	0.9994	NO	60669.6
TP53	NM_000546	c.542G>A	p.R181H	CDS 4 (c.376_559)	17	7578388	64.91	0.9995	YES	60675.6
TP53	NM_000546	c.578A>G	p.H193R	CDS 5 (c.560_672)	17	7578271	60.7	0.9998	NO	60693.9
TP53	NM_000546	c.578A>T	p.H193L	CDS 5 (c.560_672)	17	7578271	60.7	0.9998	NO	60693.9
TP53	NM_000546	c.586C>T	p.R196*	CDS 5 (c.560_672)	17	7578263	61.69	0.9998	YES	60693.9
TP53	NM_000546	c.58DELT	NA	CDS 1 (c.1_74)	17	7579855	50.05	0.9893	NO	60056.4
TP53	NM_000546	c.615T>A	p.Y205*	CDS 5 (c.560_672)	17	7578234	62.77	1	NO	60706
TP53	NM_000546	c.637C>T	p.R213*	CDS 5 (c.560_672)	17	7578212	57.68	0.9998	YES	60693.9
TP53	NM_000546	c.638G>A	p.R213Q	CDS 5 (c.560_672)	17	7578211	56.95	0.9998	YES	60693.9
TP53	NM_000546	c.651_666DEL16	NA	CDS 5 (c.560_672)	17	7578183	46.05	0.9989	NO	60639.2
TP53	NM_000546	c.659A>G	p.Y220C	CDS 5 (c.560_672)	17	7578190	49.5	0.9994	YES	60669.6
TP53	NM_000546	c.695T>C	p.I232T	CDS 6 (c.673_782)	17	7577586	69.58	0.9998	NO	60693.9
TP53	NM_000546	c.700T>G	p.Y234D	CDS 6 (c.673_782)	17	7577581	71.96	0.9998	NO	60693.9
TP53	NM_000546	c.706T>G	p.Y236D	CDS 6 (c.673_782)	17	7577575	74.53	0.9998	NO	60693.9
TP53	NM_000546	c.711G>A	p.M237I	CDS 6 (c.673_782)	17	7577570	76.34	0.9998	YES	60693.9
TP53	NM_000546	c.722C>T	p.S241F	CDS 6 (c.673_782)	17	7577559	78.25	1	NO	60706
TP53	NM_000546	c.725G>A	p.C242Y	CDS 6 (c.673_782)	17	7577556	78.46	1	NO	60706
TP53	NM_000546	c.733G>A	p.G245S	CDS 6 (c.673_782)	17	7577548	78	1	YES	60706
TP53	NM_000546	c.734G>A	p.G245D	CDS 6 (c.673_782)	17	7577547	77.69	1	NO	60706
TP53	NM_000546	c.742C>T	p.R248W	CDS 6 (c.673_782)	17	7577539	76.62	1	YES	60706
TP53	NM_000546	c.743G>A	p.R248Q	CDS 6 (c.673_782)	17	7577538	76.07	1	YES	60706
TP53	NM_000546	c.743G>T	p.R248L	CDS 6 (c.673_782)	17	7577538	76.07	1	NO	60706
TP53	NM_000546	c.75-2A>G	NA	Intron 1 (C)	17	7579723	65.2	0.9775	NO	59340.1
TP53	NM_000546	c.766A>G	p.T256A	CDS 6 (c.673_782)	17	7577515	67.28	0.9998	NO	60693.9
TP53	NM_000546	c.770T>G	p.L257R	CDS 6 (c.673_782)	17	7577511	65.34	0.9998	NO	60693.9
TP53	NM_000546	c.799C>T	p.R267W	CDS 7 (c.783_919)	17	7577139	34.63	0.9865	NO	59886.5
TP53	NM_000546	c.808_817DEL10	NA	CDS 7 (c.783_919)	17	7577121	41.81	0.9977	NO	60566.4
TP53	NM_000546	c.817C>T	p.R273C	CDS 7 (c.783_919)	17	7577121	41.81	0.9974	YES	60548.2
TP53	NM_000546	c.818G>A	p.R273H	CDS 7 (c.783_919)	17	7577120	42.75	0.9977	YES	60566.4
TP53	NM_000546	c.838_848DEL11INSCA	NA	CDS 7 (c.783_919)	17	7577090	56.49	0.9997	NO	60687.8
TP53	NM_000546	c.839G>A	p.R280K	CDS 7 (c.783_919)	17	7577099	51.32	0.9995	NO	60675.6
TP53	NM_000546	c.842A>G	p.D281G	CDS 7 (c.783_919)	17	7577096	52.63	0.9995	NO	60675.6
TP53	NM_000546	c.844C>G	p.R282G	CDS 7 (c.783_919)	17	7577094	53.68	0.9997	NO	60687.8
TP53	NM_000546	c.844C>T	p.R282W	CDS 7 (c.783_919)	17	7577094	53.68	0.9997	YES	60687.8
TP53	NM_000546	c.845G>T	p.R282L	CDS 7 (c.783_919)	17	7577093	54.08	0.9997	NO	60687.8
TP53	NM_000546	c.848G>A	p.R283H	CDS 7 (c.783_919)	17	7577090	56.49	0.9997	YES	60687.8
TP53	NM_000546	c.856G>A	p.E286K	CDS 7 (c.783_919)	17	7577082	62.4	0.9998	NO	60693.9
TP53	NM_000546	c.86_96+4DEL15	NA	between CDS 2 and Intron 2 (C)	17	7579696	67.5	0.9761	NO	59255.1
TP53	NM_000546	c.906DELG	NA	CDS 7 (c.783_919)	17	7577032	85.86	1	NO	60706
TP53	NM_000546	c.916C>T	p.R306*	CDS 7 (c.783_919)	17	7577022	87.98	0.9998	NO	60693.9
TP53	NM_000546	c.920-1G>A	NA	Intron 7 (C)	17	7576927	78.23	0.9997	NO	60687.8
TP53	NM_000546	c.920-2A>G	NA	Intron 7 (C)	17	7576928	78.76	0.9997	NO	60687.8
TP53	NM_000546	c.994-1G>A	NA	Intron 8 (C)	17	7574034	38.52	0.9939	NO	60335.7
TSC1	NM_000368	c.812_813DELAT	NA	CDS 7 (c.738_913)	9	135787769	67.3	0.9998	NO	60693.9
TSC2	NM_000548	c.5138G>A	p.R1713H	CDS 39 (c.5069_5160)	16	2138118	89.22	0.9902	NO	60111.1
TTN	NM_133378	c.56979DELC	NA	CDS 258 (c.56969_57268)	2	179449685	78.08	0.9626	NO	58435.6
TTN	NM_133378	c.56984DEL	NA	CDS 258 (c.56969_57268)	2	179449680	79.21	0.9597	NO	58259.5
TTN	NM_133378	c.59933-1G>C	NA	Intron 267 (C)	2	179444121	39.32	0.9398	NO	57051.5
TTN	NM_133378	c.65804DEL	NA	CDS 274 (c.62012_79117)	2	179437351	75.12	0.977	NO	59309.8
TTN	NM_133378	c.73636_73640DELAAGAA	NA	CDS 274 (c.62012_79117)	2	179429515	29.67	0.9445	NO	57336.8
TTN	NM_133378	c.81313C>T	p.R27105*	CDS 281 (c.81191_81493)	2	179418821	93.26	0.9781	NO	59376.5
TTN	NM_133378	c.90595_90596DEL	NA	CDS 300 (c.90395_90979)	2	179404492	71.32	0.9777	YES	59352.3
TTN	NM_133378	c.91792G>T	p.E30598*	CDS 303 (c.91586_92161)	2	179402438	58.77	0.9772	NO	59321.9
TTR	NM_000371	c.424G>A	p.V142I	CDS 4 (c.337_444)	18	29178618	68.29	1	YES	60706
UBE2A	NM_003336	c.79DEL	NA	CDS 2 (c.45_125)	X	118708898	71.38	0.9991	NO	60651.4
VHL	NM_000551	c.499C>T	p.R167W	CDS 3 (c.464_642)	3	10191506	53	0.9995	YES	60675.6
NA, not available; ExAC, Exome Aggregation Consortium
