# Supplementary material for: Exome sequencing covers >98% of mutations identified on targeted next generation sequencing panels
Source: PLoS One. 2017 Feb 2;12(2):e0170843. doi: 10.1371/journal.pone.0170843 (PMC5289469; doi:10.1371/journal.pone.0170843)
Supplement: S5 Table — (XLSX) [file pone.0170843.s005.xlsx]

## Sheet: S5 Table
S5 Table. WES samples with prior panel testing
Sample ID	Relevant Alteration(s)	Zygosity	Original Interpretation	Previously Detected by Assay
PANEL+EXOME_1	SLC25A4 c.239G>A (p.R80H)	heterozygous, de novo	VUS	NGS
PANEL+EXOME_1	TTN c.53705T>C (p.I17902T)	heterozygous	VUS	NGS
PANEL+EXOME_2	ATL1 c.1243C>T (p.R415W)	heterozygous	VUS	Sanger
PANEL+EXOME_3	ADCK3 c.1665G>A (p.M555I)	heterozygous	VUS	NGS
PANEL+EXOME_3	ADCK3 c.1015G>A (p.A339T)	heterozygous	NA	Sanger
PANEL+EXOME_4	PNKP c.188C>T (p.A63V)	heterozygous	VUS	NGS
PANEL+EXOME_5	FGFR2 c.138A>C (p.Q46H)	heterozygous	VUS	Sanger
PANEL+EXOME_6	KIAA2022 c.1589A>G (p.K530R)	hemizygous	VUS, ruled out after co-segregation	NGS
PANEL+EXOME_7	LPL c.446C>T (p.D156Y )	homozygous	VUS	Unknown - in clinical note
PANEL+EXOME_8	CEP290 [c.2320G>C (p.A774P); c.6401T>C (p.I2134T)]	heterozygous, in cis	VUS	Sanger
PANEL+EXOME_9	COL5A2 c.4240G>A (p.D1414N)	heterozygous	VUS	Unknown - in clinical note
PANEL+EXOME_9	COL5A 2c.4295A>T (p.1432V)	heterozygous	VUS	Unknown - in clinical note
PANEL+EXOME_10	FGD1 c.2821C>T (p.P941S)	hemizygous	VUS, ruled out after co-segregation	NGS
PANEL+EXOME_10	MED12 c.5711C>T (p.A1904V)	hemizygous	VUS, ruled out after co-segregation	NGS
PANEL+EXOME_11	GARS c.253A>G (p.K85E)	heterozygous	VUS	Sanger
PANEL+EXOME_12	HEXA c.1277_1278insTATC (p.S426Lfs*6)	heterozygous	MUT, carrier	Sanger
PANEL+EXOME_13	GAA c.503G>A (p.R168Q)	heterozygous	VUS	Sanger
PANEL+EXOME_14	LCA5 c.835C>T (p.Q279*)	homozygous	Pathogenic variant	Sanger
PANEL+EXOME_15	SULG1 c.110G>C (p.G37A)	heterozygous	VUS, ruled out after co-segregation	NGS
PANEL+EXOME_15	SULG1 c.298G>C (p.V100L)	heterozygous	VUS, ruled out after co-segregation	NGS
PANEL+EXOME_16	PALB2 c.571C>G (p.P191A)	heterozygous	VUS	NGS
PANEL+EXOME_16	FANCA c.4036G>A (p.A1346T)	heterozygous	VLB	NGS
VUS, variant of unknown significance; NA, not available; VLB, variant, likely benign
